# Supplementary material for: Leveraging protein quaternary structure to identify oncogenic driver mutations
Source: BMC Bioinformatics. 2016 Mar 22;17:137. doi: 10.1186/s12859-016-0963-3 (PMC4802602; doi:10.1186/s12859-016-0963-3)
Supplement: Additional file 2 — Structure files. (XLSX 344 kb) [file 12859_2016_963_MOESM2_ESM.xlsx]

## Sheet: Structures Considered
Structure	Analyzed?	N.uniprot		Instructions
1A00	Analyzed	2		Column	Interpretation
1A01	Analyzed	2		Structure	This is the quaternary structure considered.
1A02	Analyzed	3		Analyzed	Whether we were able to analyze the structure. For 111 structures, we were not able to do
1A0U	Analyzed	2			an appropriate alignment between the structure and the mutational data and analysis on
1A0Z	Analyzed	2			these structures were aborted.
1A1M	Analyzed	2		N.Uniprot	The number of subunits in the quaternary structure.
1A1N	Analyzed	2
1A1O	Analyzed	2
1A22	Analyzed	2
1A3B	Analyzed	2
1A3E	Analyzed	2
1A3N	Analyzed	2
1A3O	Analyzed	2
1A4W	Analyzed	2
1A4Y	Analyzed	2
1A6Z	Analyzed	2
1A9B	Analyzed	2
1A9E	Analyzed	2
1A9N	Analyzed	2
1A9W	Analyzed	2
1ABI	Analyzed	2
1ABW	Analyzed	2
1ABY	Analyzed	2
1AGB	Analyzed	2
1AGC	Analyzed	2
1AGD	Analyzed	2
1AGE	Analyzed	2
1AGF	Analyzed	2
1AJ9	Analyzed	2
1AKJ	Analyzed	3
1AO7	Analyzed	3
1AQD	Analyzed	3
1AVZ	Analyzed	2
1AXI	Analyzed	2
1B0G	Analyzed	2
1B0R	Analyzed	2
1B34	Analyzed	2
1B6C	Analyzed	2
1B72	Analyzed	2
1B86	Analyzed	2
1BAB	Analyzed	2
1BBB	Analyzed	2
1BBR	Analyzed	2
1BD2	Analyzed	2
1BH8	Analyzed	2
1BH9	Analyzed	2
1BI7	Analyzed	2
1BI8	Analyzed	2
1BIJ	Analyzed	2
1BKD	Analyzed	2
1BLX	Analyzed	2
1BML	Analyzed	2
1BMM	Analyzed	2
1BMN	Analyzed	2
1BP3	Analyzed	2
1BRC	Analyzed	2
1BT6	Analyzed	2
1BUH	Analyzed	2
1BUI	Analyzed	2
1BUW	Analyzed	2
1BX2	Analyzed	2
1BZ0	Analyzed	2
1BZ1	Analyzed	2
1BZZ	Analyzed	2
1C16	Analyzed	2
1C1U	Analyzed	2
1C1V	Analyzed	2
1C1W	Analyzed	2
1C1Y	Analyzed	2
1C4U	Analyzed	2
1C5O	Analyzed	2
1C7B	Analyzed	2
1C7C	Analyzed	2
1C7D	Analyzed	2
1CA0	Analyzed	2
1CDL	Analyzed	2
1CE6	Analyzed	3
1CG9	Analyzed	3
1CGI	Analyzed	2
1CGJ	Analyzed	2
1CI6	Analyzed	2
1CLS	Analyzed	2
1CMK	Analyzed	2
1CMX	Analyzed	2
1CMY	Analyzed	2
1CN4	Analyzed	2
1COH	Analyzed	2
1CVS	Not Run	2
1CXZ	Analyzed	2
1D3D	Analyzed	2
1D3I	Not Run	SETUPFAIL
1D3P	Analyzed	2
1D3Q	Analyzed	2
1D3T	Analyzed	2
1D4P	Analyzed	2
1D4T	Analyzed	2
1D8D	Not Run	3
1D8E	Not Run	3
1DAN	Analyzed	2
1DE4	Analyzed	3
1DGI	Analyzed	2
1DKE	Analyzed	2
1DOJ	Analyzed	2
1DTD	Analyzed	2
1DTW	Analyzed	2
1DUG	Analyzed	2
1DUY	Analyzed	2
1DUZ	Analyzed	2
1DWB	Analyzed	2
1DWC	Analyzed	2
1DWD	Analyzed	2
1DWE	Analyzed	2
1DXT	Analyzed	2
1DXU	Analyzed	2
1DXV	Analyzed	2
1E0F	Analyzed	2
1E8O	Analyzed	2
1E8S	Analyzed	2
1EAW	Analyzed	2
1EER	Analyzed	2
1EFN	Analyzed	2
1EFV	Analyzed	2
1EFX	Analyzed	2
1EG4	Analyzed	2
1EMU	Analyzed	2
1ES0	Analyzed	2
1ES7	Analyzed	2
1EVT	Not Run	2
1EXU	Analyzed	2
1F5Q	Analyzed	2
1F6A	Analyzed	2
1FAK	Analyzed	3
1FAP	Analyzed	2
1FBV	Analyzed	2
1FG9	Analyzed	2
1FIN	Analyzed	2
1FLE	Analyzed	2
1FLT	Not Run	2
1FN3	Analyzed	2
1FQ1	Analyzed	2
1FQ9	Not Run	2
1FV1	Analyzed	3
1FYH	Analyzed	2
1FZA	Analyzed	3
1FZB	Analyzed	3
1FZC	Analyzed	3
1FZE	Analyzed	3
1FZF	Analyzed	3
1FZG	Analyzed	3
1G3N	Analyzed	2
1G9V	Analyzed	2
1GBU	Analyzed	2
1GBV	Analyzed	2
1GH6	Analyzed	2
1GHQ	Analyzed	2
1GHV	Analyzed	2
1GHW	Analyzed	2
1GHX	Analyzed	2
1GHY	Analyzed	2
1GJ4	Analyzed	2
1GJ5	Analyzed	2
1GLI	Analyzed	2
1GUA	Analyzed	2
1GV7	Analyzed	2
1GZH	Analyzed	2
1GZX	Analyzed	2
1H24	Analyzed	2
1H25	Analyzed	2
1H26	Analyzed	2
1H27	Analyzed	2
1H28	Analyzed	2
1H2T	Analyzed	2
1H2U	Analyzed	2
1H2V	Analyzed	2
1H59	Not Run	2
1H6K	Analyzed	2
1HAB	Analyzed	2
1HAC	Analyzed	2
1HBA	Analyzed	2
1HBB	Analyzed	2
1HBS	Analyzed	2
1HCF	Not Run	2
1HCN	Analyzed	2
1HCO	Analyzed	2
1HDB	Analyzed	2
1HDM	Analyzed	2
1HDT	Analyzed	2
1HGA	Analyzed	2
1HGB	Analyzed	2
1HGC	Analyzed	2
1HHG	Analyzed	3
1HHH	Analyzed	3
1HHI	Analyzed	3
1HHJ	Analyzed	3
1HHK	Analyzed	3
1HHO	Analyzed	2
1HLA	Analyzed	2
1HLT	Analyzed	2
1HQR	Analyzed	4
1HRP	Analyzed	2
1HSA	Analyzed	2
1HSB	Analyzed	2
1HWG	Analyzed	2
1HWH	Analyzed	2
1HXE	Analyzed	2
1HXF	Analyzed	2
1HYR	Analyzed	2
1I1F	Analyzed	2
1I1Y	Analyzed	2
1I4D	Analyzed	2
1I4F	Analyzed	3
1I4L	Analyzed	2
1I4T	Analyzed	2
1I5K	Analyzed	2
1I85	Analyzed	2
1IAR	Analyzed	2
1IHS	Analyzed	2
1IHT	Analyzed	2
1IJK	Analyzed	3
1IM3	Analyzed	2
1IM9	Analyzed	3
1IRA	Analyzed	2
1IRD	Analyzed	2
1ITB	Analyzed	2
1IVO	Analyzed	2
1IWQ	Analyzed	2
1J1D	Analyzed	3
1J1E	Analyzed	3
1J2J	Analyzed	2
1J2X	Analyzed	2
1J3Y	Analyzed	2
1J3Z	Analyzed	2
1J40	Analyzed	2
1J41	Analyzed	2
1J7S	Analyzed	2
1J7V	Analyzed	2
1J7W	Analyzed	2
1J7Y	Analyzed	2
1J9C	Analyzed	2
1JCQ	Analyzed	2
1JDH	Analyzed	2
1JF1	Analyzed	2
1JFI	Analyzed	3
1JGD	Analyzed	2
1JGE	Analyzed	2
1JHT	Analyzed	2
1JKG	Analyzed	2
1JLU	Analyzed	2
1JMO	Analyzed	2
1JMT	Analyzed	2
1JN5	Analyzed	2
1JOW	Analyzed	2
1JST	Analyzed	2
1JSU	Analyzed	3
1JWG	Analyzed	2
1JWH	Analyzed	2
1K0Y	Analyzed	2
1K1K	Analyzed	2
1K2D	Analyzed	2
1K3A	Analyzed	2
1K5N	Analyzed	2
1K8R	Analyzed	2
1K90	Analyzed	2
1KCG	Analyzed	2
1KD2	Analyzed	2
1KFU	Analyzed	2
1KFX	Analyzed	2
1KPR	Analyzed	2
1KTZ	Analyzed	2
1KXP	Analyzed	2
1KY7	Analyzed	2
1KZO	Analyzed	3
1KZP	Analyzed	3
1KZY	Not Run	0
1L4D	Analyzed	2
1L4Z	Analyzed	2
1LBK	Analyzed	2
1LCJ	Analyzed	2
1LD7	Analyzed	2
1LD8	Analyzed	2
1LFD	Analyzed	2
1LFQ	Analyzed	2
1LFT	Analyzed	2
1LFV	Analyzed	2
1LFY	Analyzed	2
1LFZ	Analyzed	2
1LI1	Analyzed	2
1LJ2	Analyzed	2
1LJW	Analyzed	2
1LM8	Analyzed	4
1LOT	Analyzed	2
1LP9	Analyzed	2
1LPA	Analyzed	2
1LPB	Analyzed	2
1LQB	Analyzed	4
1LQS	Analyzed	2
1LT9	Analyzed	3
1LTJ	Analyzed	2
1LUJ	Analyzed	2
1M05	Analyzed	2
1M10	Analyzed	2
1M27	Analyzed	3
1M63	Analyzed	3
1M6O	Analyzed	2
1M9P	Analyzed	2
1MA3	Analyzed	2
1MA9	Analyzed	2
1MF8	Analyzed	3
1MFQ	Analyzed	2
1MHE	Analyzed	2
1MI5	Analyzed	3
1MKO	Analyzed	2
1MOX	Analyzed	2
1MU6	Analyzed	2
1MU8	Analyzed	2
1MUE	Analyzed	2
1MW4	Analyzed	2
1MZC	Analyzed	2
1MZW	Analyzed	2
1N2R	Analyzed	2
1N52	Analyzed	2
1N54	Analyzed	2
1N6J	Analyzed	2
1N86	Analyzed	2
1N8E	Analyzed	3
1N8S	Analyzed	2
1NEJ	Analyzed	2
1NI4	Analyzed	2
1NIH	Analyzed	2
1NM6	Analyzed	2
1NN8	Not Run	2
1NO9	Analyzed	2
1NQP	Analyzed	4
1NRN	Analyzed	2
1NRO	Analyzed	2
1NRP	Analyzed	2
1NRQ	Analyzed	2
1NRR	Analyzed	2
1NRS	Analyzed	2
1NSG	Analyzed	2
1NT1	Analyzed	2
1NU7	Analyzed	2
1NU9	Analyzed	2
1NVP	Analyzed	3
1NVU	Analyzed	2
1NVV	Analyzed	2
1NVW	Analyzed	2
1NVX	Analyzed	2
1NYS	Analyzed	2
1NYU	Analyzed	2
1O1I	Analyzed	2
1O1J	Analyzed	2
1O1K	Analyzed	2
1O1L	Analyzed	2
1O1M	Analyzed	2
1O1N	Analyzed	2
1O1O	Analyzed	2
1O1P	Analyzed	2
1O2G	Analyzed	2
1O5D	Analyzed	2
1O5G	Analyzed	2
1O6K	Not Run	2
1O9U	Not Run	2
1OBY	Analyzed	2
1OF2	Analyzed	2
1OGT	Analyzed	2
1OKV	Analyzed	2
1OKW	Analyzed	2
1OL1	Analyzed	2
1OL2	Analyzed	2
1OL5	Analyzed	2
1OLS	Analyzed	2
1OLU	Analyzed	2
1OLX	Analyzed	2
1OOK	Analyzed	2
1OYT	Analyzed	2
1P22	Analyzed	3
1P27	Analyzed	2
1P4U	Analyzed	2
1P5E	Analyzed	2
1P7Q	Analyzed	4
1P8V	Analyzed	2
1P9M	Analyzed	3
1PK0	Analyzed	2
1PKD	Analyzed	2
1PPF	Analyzed	2
1Q8T	Analyzed	2
1Q94	Analyzed	3
1QAB	Analyzed	2
1QBV	Analyzed	2
1QEW	Analyzed	3
1QFW	Analyzed	2
1QI8	Analyzed	2
1QLF	Analyzed	3
1QMZ	Analyzed	2
1QQD	Analyzed	2
1QR1	Analyzed	3
1QRN	Analyzed	3
1QSE	Analyzed	2
1QSF	Analyzed	2
1QSH	Analyzed	2
1QSI	Analyzed	2
1QVO	Analyzed	3
1QXD	Analyzed	2
1QXE	Analyzed	2
1QZ7	Analyzed	2
1R1X	Analyzed	2
1R1Y	Analyzed	2
1R3H	Analyzed	2
1R4A	Analyzed	2
1R4M	Analyzed	3
1R4N	Analyzed	3
1R9N	Analyzed	2
1RE3	Analyzed	2
1RE4	Analyzed	3
1REW	Analyzed	2
1RF0	Analyzed	3
1RF1	Analyzed	2
1RKC	Analyzed	2
1RLB	Analyzed	2
1RPS	Analyzed	2
1RQ3	Analyzed	2
1RQ4	Analyzed	2
1RQA	Analyzed	2
1RQQ	Analyzed	2
1RV6	Analyzed	2
1RVW	Analyzed	2
1RY1	Analyzed	6
1RY7	Analyzed	2
1S1C	Analyzed	2
1S1Q	Not Run	2
1S4Y	Analyzed	2
1S63	Analyzed	2
1S8D	Analyzed	2
1S9K	Analyzed	3
1S9W	Analyzed	2
1S9X	Analyzed	2
1S9Y	Analyzed	2
1SA4	Analyzed	2
1SB1	Analyzed	2
1SDK	Analyzed	2
1SDL	Analyzed	2
1SGH	Analyzed	2
1SHR	Analyzed	2
1SHY	Not Run	2
1SI4	Analyzed	2
1SQ0	Analyzed	2
1SR5	Analyzed	2
1SUV	Analyzed	2
1SY6	Analyzed	2
1SYQ	Analyzed	2
1SYS	Analyzed	3
1SYV	Analyzed	3
1T08	Analyzed	3
1T1W	Analyzed	2
1T1X	Analyzed	2
1T1Y	Analyzed	2
1T1Z	Analyzed	2
1T20	Analyzed	2
1T21	Analyzed	2
1T22	Analyzed	2
1T2K	Analyzed	3
1T44	Analyzed	3
1T4U	Analyzed	2
1T4V	Analyzed	2
1T9G	Analyzed	3
1TA2	Analyzed	2
1TA6	Analyzed	2
1TAW	Analyzed	2
1TB6	Analyzed	2
1TF0	Analyzed	2
1THB	Analyzed	2
1TMC	Analyzed	2
1TMU	Analyzed	2
1TN6	Analyzed	2
1TVB	Analyzed	2
1TVH	Analyzed	2
1TXQ	Analyzed	2
1U0N	Analyzed	4
1U35	Analyzed	4
1U5B	Analyzed	2
1U6G	Analyzed	3
1UIW	Analyzed	2
1UKH	Not Run	2
1UKI	Not Run	2
1UKL	Analyzed	2
1UN5	Analyzed	2
1URC	Analyzed	2
1UVQ	Analyzed	2
1UW4	Analyzed	2
1UXS	Analyzed	2
1UXW	Analyzed	2
1V11	Analyzed	2
1V16	Analyzed	2
1V18	Analyzed	2
1V1M	Analyzed	2
1V1R	Analyzed	2
1VCB	Analyzed	3
1VEB	Analyzed	2
1VGK	Analyzed	2
1VU2	Analyzed	8
1VU3	Analyzed	8
1VWT	Analyzed	2
1VZQ	Analyzed	2
1W0V	Analyzed	2
1W0W	Analyzed	2
1W0Y	Analyzed	2
1W2K	Analyzed	2
1W72	Analyzed	3
1W98	Analyzed	2
1WCI	Analyzed	2
1WMH	Analyzed	2
1WQ1	Analyzed	2
1WQJ	Analyzed	2
1WQV	Analyzed	2
1WRD	Analyzed	2
1WSS	Analyzed	2
1WTG	Analyzed	2
1WUN	Analyzed	2
1WV7	Analyzed	2
1WWW	Analyzed	2
1X11	Analyzed	2
1X27	Analyzed	2
1X79	Analyzed	2
1X7Q	Analyzed	3
1X7W	Analyzed	2
1X7X	Analyzed	2
1X7Y	Analyzed	2
1X7Z	Analyzed	2
1X80	Analyzed	2
1XD2	Analyzed	2
1XD3	Not Run	2
1XDT	Analyzed	2
1XH3	Analyzed	2
1XO2	Analyzed	2
1XR8	Analyzed	3
1XWD	Analyzed	2
1XX9	Analyzed	2
1XXD	Analyzed	2
1XXF	Analyzed	2
1XXT	Analyzed	2
1XY0	Analyzed	2
1XYE	Analyzed	2
1XZ0	Analyzed	2
1XZ2	Analyzed	2
1XZ4	Analyzed	2
1XZ5	Analyzed	2
1XZU	Analyzed	2
1XZV	Analyzed	2
1Y0A	Analyzed	2
1Y0C	Analyzed	2
1Y0D	Analyzed	2
1Y0T	Analyzed	2
1Y0W	Analyzed	2
1Y22	Analyzed	2
1Y2A	Analyzed	2
1Y2Z	Analyzed	2
1Y31	Analyzed	2
1Y35	Analyzed	2
1Y45	Analyzed	2
1Y46	Analyzed	2
1Y4B	Analyzed	2
1Y4F	Analyzed	2
1Y4G	Analyzed	2
1Y4P	Analyzed	2
1Y4Q	Analyzed	2
1Y4R	Analyzed	2
1Y4V	Analyzed	2
1Y5F	Analyzed	2
1Y5J	Analyzed	2
1Y5K	Analyzed	2
1Y6K	Analyzed	2
1Y6M	Analyzed	2
1Y6N	Analyzed	2
1Y7C	Analyzed	2
1Y7D	Analyzed	2
1Y7G	Analyzed	2
1Y7Z	Analyzed	2
1Y83	Analyzed	2
1Y85	Analyzed	2
1Y8N	Analyzed	2
1Y8O	Analyzed	2
1Y8P	Analyzed	2
1Y8W	Analyzed	2
1YBO	Analyzed	2
1YC0	Analyzed	2
1YC5	Analyzed	2
1YCQ	Analyzed	2
1YCR	Analyzed	2
1YCS	Analyzed	2
1YDI	Analyzed	2
1YDP	Analyzed	2
1YDR	Analyzed	2
1YDZ	Analyzed	2
1YE0	Analyzed	2
1YE1	Analyzed	2
1YE2	Analyzed	2
1YEN	Analyzed	2
1YEO	Analyzed	2
1YEQ	Analyzed	2
1YEU	Analyzed	2
1YEV	Analyzed	2
1YG5	Analyzed	2
1YGD	Analyzed	2
1YGF	Analyzed	2
1YH9	Analyzed	2
1YHE	Analyzed	2
1YHN	Analyzed	2
1YHR	Analyzed	2
1YIE	Analyzed	2
1YIH	Analyzed	2
1YK0	Not Run	2
1YK1	Analyzed	2
1YMM	Analyzed	3
1YR5	Analyzed	2
1YRT	Analyzed	2
1YRU	Analyzed	2
1YVH	Analyzed	2
1YVQ	Analyzed	2
1YVT	Analyzed	2
1YZI	Analyzed	2
1Z5S	Analyzed	4
1Z6J	Analyzed	2
1Z71	Analyzed	2
1Z92	Analyzed	2
1ZGL	Analyzed	5
1ZHK	Analyzed	2
1ZHL	Analyzed	2
1ZOT	Analyzed	2
1ZSD	Analyzed	3
2A19	Analyzed	2
2A1A	Analyzed	2
2A1T	Analyzed	3
2A1U	Analyzed	2
2A25	Analyzed	2
2A2Q	Analyzed	2
2A3I	Analyzed	2
2A41	Analyzed	3
2A45	Analyzed	4
2A83	Analyzed	2
2AEI	Analyzed	2
2AER	Analyzed	2
2AIJ	Not Run	2
2AIK	Not Run	2
2ARP	Analyzed	2
2AUH	Analyzed	2
2AV1	Analyzed	2
2AV7	Analyzed	2
2AXF	Analyzed	3
2AXG	Analyzed	3
2AYO	Not Run	2
2AZE	Analyzed	3
2B0U	Analyzed	2
2B2T	Analyzed	2
2B2U	Analyzed	2
2B2V	Analyzed	2
2B3G	Analyzed	2
2B4S	Analyzed	2
2B5I	Analyzed	4
2B5T	Analyzed	2
2B7D	Analyzed	2
2B8O	Analyzed	2
2BCK	Analyzed	2
2BEC	Analyzed	2
2BFC	Analyzed	2
2BFD	Analyzed	2
2BFE	Analyzed	2
2BFF	Analyzed	2
2BGN	Analyzed	2
2BGR	Analyzed	2
2BNQ	Analyzed	2
2BNR	Analyzed	2
2BO9	Analyzed	2
2BSK	Analyzed	2
2BSR	Analyzed	2
2BST	Analyzed	2
2BVO	Analyzed	2
2C0J	Analyzed	2
2C2V	Not Run	2
2C4F	Analyzed	2
2C5D	Not Run	2
2C5N	Analyzed	2
2C5O	Analyzed	2
2C5V	Analyzed	2
2C7U	Analyzed	2
2C9W	Analyzed	2
2CCI	Analyzed	2
2CHM	Analyzed	2
2CII	Analyzed	3
2CIK	Analyzed	2
2CLR	Analyzed	3
2CV5	Analyzed	4
2D1K	Analyzed	3
2D31	Analyzed	3
2D3G	Analyzed	2
2D5R	Analyzed	2
2D5Z	Analyzed	2
2D60	Analyzed	2
2DN1	Analyzed	2
2DN2	Analyzed	2
2DN3	Analyzed	2
2DP4	Analyzed	2
2DSP	Analyzed	2
2DSQ	Analyzed	2
2DSR	Analyzed	2
2DVW	Analyzed	2
2DXM	Analyzed	2
2DYP	Not Run	4
2E9W	Analyzed	2
2E9X	Analyzed	2
2EC9	Analyzed	2
2EHO	Analyzed	2
2ERJ	Analyzed	2
2ESV	Analyzed	3
2EUF	Analyzed	2
2F0Y	Analyzed	2
2F1X	Analyzed	2
2F2C	Analyzed	2
2F3Y	Analyzed	2
2F3Z	Analyzed	2
2F8N	Analyzed	6
2F8X	Analyzed	3
2F9B	Analyzed	2
2FAP	Analyzed	2
2FCW	Analyzed	2
2FF3	Analyzed	3
2FFD	Analyzed	2
2FIR	Analyzed	2
2FLB	Analyzed	2
2FLR	Analyzed	2
2FYY	Analyzed	3
2FZ3	Analyzed	3
2G45	Not Run	2
2GH0	Analyzed	2
2GJ6	Analyzed	2
2GL7	Analyzed	3
2GMI	Analyzed	3
2GNI	Analyzed	2
2GOO	Analyzed	3
2GRN	Analyzed	2
2GRO	Analyzed	2
2GRP	Analyzed	2
2GRQ	Analyzed	2
2GRR	Analyzed	2
2GT9	Analyzed	2
2GTW	Analyzed	2
2GTZ	Analyzed	2
2GUO	Analyzed	2
2GY7	Analyzed	2
2GZD	Analyzed	2
2GZH	Analyzed	2
2H26	Analyzed	2
2H2D	Analyzed	2
2H2F	Analyzed	2
2H32	Analyzed	2
2H3N	Analyzed	2
2H43	Analyzed	2
2H4F	Analyzed	2
2H4H	Analyzed	2
2H4J	Analyzed	2
2H59	Analyzed	2
2H62	Analyzed	3
2H64	Analyzed	3
2H6F	Analyzed	2
2H6G	Analyzed	2
2H6H	Analyzed	2
2H6I	Analyzed	2
2H6P	Analyzed	3
2H9P	Analyzed	2
2HBC	Analyzed	2
2HBD	Analyzed	2
2HBE	Analyzed	2
2HBF	Analyzed	2
2HBS	Analyzed	2
2HCO	Analyzed	2
2HD4	Analyzed	2
2HHB	Analyzed	2
2HHD	Analyzed	2
2HHE	Analyzed	2
2HJK	Analyzed	3
2HJL	Analyzed	3
2HKQ	Analyzed	2
2HL3	Analyzed	2
2HL5	Analyzed	2
2HLA	Analyzed	2
2HLE	Analyzed	2
2HLO	Analyzed	2
2HN7	Analyzed	2
2HO2	Analyzed	2
2HPP	Analyzed	2
2HSQ	Analyzed	2
2HTH	Not Run	2
2HV8	Analyzed	2
2HWL	Analyzed	2
2HYI	Analyzed	2
2IBF	Analyzed	2
2IBI	Not Run	2
2ICE	Analyzed	2
2ICF	Analyzed	2
2IEJ	Analyzed	2
2IFG	Analyzed	2
2IO2	Analyzed	3
2IO3	Analyzed	3
2IW6	Analyzed	2
2IW8	Analyzed	2
2IY0	Analyzed	3
2IZV	Analyzed	2
2J0Q	Analyzed	2
2J0S	Analyzed	4
2J6F	Analyzed	2
2J6O	Analyzed	2
2J9F	Analyzed	2
2JXC	Analyzed	2
2KQF	Not Run	2
2KS1	Analyzed	2
2KS9	Analyzed	2
2KSA	Analyzed	2
2KSB	Analyzed	2
2KSO	Analyzed	2
2KTF	Not Run	2
2KUP	Analyzed	2
2KW3	Analyzed	2
2KWI	Analyzed	2
2KWU	Not Run	2
2KWV	Not Run	2
2KXC	Analyzed	2
2KXS	Analyzed	2
2KYL	Not Run	2
2L0F	Not Run	2
2L0T	Not Run	2
2L14	Analyzed	2
2L1L	Analyzed	2
2L1R	Analyzed	2
2L29	Analyzed	2
2L4K	Analyzed	2
2L53	Analyzed	2
2L5G	Analyzed	2
2L5X	Analyzed	2
2L75	Analyzed	2
2L7L	Analyzed	2
2L9S	Analyzed	2
2LEH	Analyzed	2
2LGF	Analyzed	2
2LKM	Analyzed	2
2LL6	Analyzed	2
2LL7	Analyzed	2
2LNH	Analyzed	3
2LOB	Analyzed	2
2LOZ	Analyzed	2
2LQC	Analyzed	2
2LSI	Analyzed	2
2LSK	Analyzed	2
2LSP	Not Run	2
2LTO	Analyzed	2
2LUE	Analyzed	2
2LV6	Analyzed	2
2LVM	Analyzed	2
2LVO	Analyzed	2
2LVP	Analyzed	2
2LVQ	Analyzed	2
2LXM	Analyzed	2
2LXP	Analyzed	2
2LY4	Analyzed	2
2LYW	Analyzed	2
2LZ6	Analyzed	2
2M0G	Analyzed	2
2M0J	Analyzed	2
2M0K	Analyzed	2
2M3O	Analyzed	2
2M41	Analyzed	2
2M49	Analyzed	2
2M55	Analyzed	2
2M6Z	Analyzed	2
2M7P	Analyzed	2
2M8S	Analyzed	2
2MA9	Analyzed	3
2MAK	Not Run	2
2MBH	Analyzed	2
2MCN	Analyzed	2
2MEJ	Analyzed	2
2MFQ	Not Run	2
2MJ5	Analyzed	2
2MJV	Not Run	2
2NN6	Analyzed	9
2NNU	Not Run	2
2NOJ	Analyzed	2
2NPS	Analyzed	4
2NQD	Analyzed	2
2NUP	Analyzed	3
2NUT	Analyzed	3
2NVU	Analyzed	4
2NW3	Analyzed	2
2NZ0	Analyzed	2
2NZ8	Analyzed	2
2O2V	Not Run	2
2O61	Analyzed	4
2O8B	Analyzed	2
2O8C	Analyzed	2
2O8D	Analyzed	2
2O8E	Analyzed	2
2O8F	Analyzed	2
2ODB	Analyzed	2
2OMT	Analyzed	2
2OMU	Analyzed	2
2OMV	Analyzed	2
2OMY	Analyzed	2
2OMZ	Analyzed	2
2OQ1	Analyzed	2
2OYH	Analyzed	2
2OYI	Analyzed	2
2OZA	Analyzed	2
2OZL	Analyzed	2
2P6A	Analyzed	2
2PAV	Analyzed	3
2PBD	Analyzed	3
2PEH	Analyzed	2
2PJY	Analyzed	3
2PUQ	Analyzed	2
2PW8	Analyzed	2
2Q8I	Analyzed	2
2Q8Y	Analyzed	2
2Q9I	Analyzed	3
2Q9Q	Analyzed	4
2QAG	Analyzed	3
2QFA	Analyzed	3
2QJ9	Analyzed	2
2QJA	Analyzed	2
2QJB	Analyzed	2
2QKH	Analyzed	2
2QME	Analyzed	2
2QOS	Analyzed	2
2QYF	Analyzed	2
2R0W	Analyzed	3
2R28	Analyzed	2
2R2M	Analyzed	2
2R7G	Analyzed	2
2RA3	Analyzed	2
2RAW	Analyzed	2
2RAX	Analyzed	2
2RD0	Analyzed	2
2RD7	Analyzed	2
2RFX	Analyzed	2
2RHI	Analyzed	2
2RHK	Analyzed	2
2RI7	Analyzed	2
2RII	Analyzed	2
2RQG	Analyzed	2
2RQH	Analyzed	2
2RQR	Analyzed	2
2RQU	Analyzed	2
2RS9	Analyzed	2
2RSE	Analyzed	2
2UUE	Analyzed	2
2UWE	Analyzed	2
2UXN	Analyzed	2
2UZB	Analyzed	2
2UZD	Analyzed	2
2UZE	Analyzed	2
2UZL	Analyzed	2
2V1D	Analyzed	3
2V22	Analyzed	2
2V3O	Analyzed	2
2V53	Analyzed	2
2V55	Analyzed	2
2V5E	Analyzed	2
2VAY	Analyzed	2
2VDO	Analyzed	3
2VDQ	Analyzed	2
2VDR	Analyzed	2
2VE7	Analyzed	2
2VER	Analyzed	2
2VIF	Analyzed	2
2VNW	Analyzed	2
2VNY	Analyzed	2
2VO0	Analyzed	2
2VO3	Analyzed	2
2VO6	Analyzed	2
2VO7	Analyzed	2
2VSK	Analyzed	2
2W2M	Analyzed	2
2W2N	Analyzed	2
2W2O	Analyzed	2
2W2P	Analyzed	2
2W2Q	Analyzed	2
2W6V	Analyzed	2
2W72	Analyzed	2
2W96	Analyzed	2
2W97	Analyzed	2
2W99	Analyzed	2
2W9F	Analyzed	2
2WEV	Analyzed	2
2WFX	Analyzed	2
2WFY	Analyzed	2
2WG4	Analyzed	2
2WHB	Analyzed	2
2WIH	Analyzed	2
2WIN	Analyzed	2
2WMA	Analyzed	2
2WMB	Analyzed	2
2WO2	Analyzed	2
2WO3	Analyzed	2
2WQA	Analyzed	2
2WY7	Analyzed	2
2WY8	Analyzed	2
2X0G	Analyzed	2
2X0L	Analyzed	2
2X1W	Not Run	2
2X70	Analyzed	2
2XAC	Analyzed	2
2XAF	Analyzed	2
2XAG	Analyzed	2
2XAH	Analyzed	2
2XAJ	Analyzed	2
2XAQ	Analyzed	2
2XAS	Analyzed	2
2XB2	Analyzed	2
2XNX	Analyzed	4
2XNY	Analyzed	3
2XPG	Analyzed	3
2XQN	Analyzed	3
2XQW	Analyzed	2
2XRW	Analyzed	2
2XS0	Not Run	2
2Y48	Analyzed	3
2Y4I	Not Run	2
2Y4V	Analyzed	2
2Y5B	Analyzed	2
2Y7L	Analyzed	2
2Y7Q	Analyzed	2
2Y8O	Analyzed	2
2Y9A	Analyzed	7
2Y9B	Analyzed	7
2Y9C	Analyzed	7
2Y9D	Analyzed	7
2Y9Q	Analyzed	2
2YDQ	Analyzed	2
2YDR	Analyzed	2
2YDS	Analyzed	2
2YGG	Analyzed	2
2YHO	Analyzed	2
2YIY	Not Run	2
2YLE	Not Run	2
2YOU	Analyzed	2
2YPK	Analyzed	3
2YPL	Analyzed	2
2YS5	Analyzed	2
2YT2	Analyzed	2
2Z3Q	Analyzed	2
2Z3R	Analyzed	2
2Z4E	Analyzed	3
2Z5S	Analyzed	2
2Z5T	Analyzed	2
2Z62	Analyzed	2
2Z63	Analyzed	2
2Z65	Analyzed	2
2Z66	Analyzed	2
2Z7F	Analyzed	2
2Z7X	Analyzed	3
2Z80	Analyzed	2
2Z8C	Analyzed	2
2ZC9	Analyzed	2
2ZFF	Analyzed	2
2ZFQ	Analyzed	2
2ZFR	Analyzed	2
2ZGB	Analyzed	2
2ZI2	Analyzed	2
2ZME	Analyzed	3
2ZNK	Analyzed	2
2ZO3	Analyzed	2
2ZP0	Analyzed	2
2ZVN	Analyzed	2
2ZVO	Analyzed	2
2ZWL	Analyzed	2
2ZZU	Analyzed	2
3A1B	Analyzed	2
3A33	Not Run	2
3A4U	Analyzed	2
3A6N	Analyzed	4
3A7Q	Analyzed	2
3A98	Analyzed	2
3AA6	Analyzed	3
3AAD	Analyzed	2
3AFA	Analyzed	4
3AJB	Analyzed	2
3AM7	Analyzed	2
3AM8	Analyzed	2
3AMA	Analyzed	2
3AMB	Analyzed	2
3AN2	Analyzed	4
3AQF	Analyzed	2
3ASL	Analyzed	2
3ASW	Analyzed	2
3AU4	Analyzed	2
3AV1	Analyzed	4
3AV2	Analyzed	4
3AY4	Not Run	2
3AYW	Analyzed	4
3AZE	Analyzed	4
3AZF	Analyzed	4
3AZG	Analyzed	4
3AZH	Analyzed	4
3AZI	Analyzed	4
3AZJ	Analyzed	4
3AZK	Analyzed	4
3AZL	Analyzed	4
3AZM	Analyzed	4
3AZN	Analyzed	4
3B08	Analyzed	2
3B0A	Analyzed	2
3B13	Analyzed	2
3B23	Analyzed	2
3B2D	Analyzed	2
3B3I	Analyzed	3
3B3Q	Analyzed	2
3B4V	Analyzed	2
3B6S	Analyzed	2
3B75	Analyzed	2
3BBP	Analyzed	2
3BDW	Analyzed	2
3BEF	Analyzed	2
3BGM	Analyzed	3
3BH9	Analyzed	3
3BHB	Analyzed	3
3BHT	Analyzed	2
3BHU	Analyzed	2
3BHV	Analyzed	2
3BN3	Analyzed	2
3BO8	Analyzed	3
3BP4	Not Run	3
3BP7	Not Run	3
3BPL	Analyzed	3
3BPN	Analyzed	3
3BPO	Analyzed	3
3BPS	Analyzed	2
3BRT	Analyzed	3
3BRV	Analyzed	2
3BSZ	Analyzed	2
3BT1	Analyzed	3
3BT2	Analyzed	2
3BU3	Analyzed	2
3BU5	Analyzed	2
3BU6	Analyzed	2
3BVH	Analyzed	3
3BVN	Analyzed	3
3BW9	Analyzed	3
3BXN	Not Run	3
3BY4	Not Run	2
3BZE	Analyzed	2
3BZF	Analyzed	3
3BZI	Analyzed	2
3C1K	Analyzed	2
3C27	Analyzed	2
3C3O	Not Run	2
3C3R	Analyzed	2
3C4M	Analyzed	2
3C9N	Analyzed	2
3CBJ	Analyzed	2
3CBK	Analyzed	2
3CBO	Analyzed	2
3CBP	Analyzed	2
3CC5	Analyzed	3
3CDG	Analyzed	4
3CFS	Analyzed	2
3CFV	Analyzed	2
3CHW	Analyzed	3
3CII	Analyzed	3
3CIK	Analyzed	3
3CM9	Analyzed	2
3CU8	Analyzed	2
3CUQ	Analyzed	3
3CW1	Analyzed	9
3CXE	Analyzed	3
3CYY	Analyzed	2
3CZF	Analyzed	3
3CZU	Analyzed	2
3D17	Analyzed	2
3D18	Analyzed	2
3D25	Analyzed	3
3D2U	Analyzed	4
3D39	Analyzed	2
3D3V	Analyzed	2
3D42	Analyzed	2
3D44	Analyzed	2
3D48	Analyzed	2
3D49	Analyzed	2
3D5O	Analyzed	2
3D5R	Analyzed	2
3D5S	Analyzed	2
3D7O	Analyzed	2
3DAB	Analyzed	2
3DAC	Analyzed	2
3DBX	Analyzed	2
3DCG	Analyzed	2
3DDC	Analyzed	2
3DGC	Analyzed	2
3DHK	Analyzed	2
3DI2	Analyzed	2
3DI3	Analyzed	2
3DLQ	Analyzed	2
3DM1	Analyzed	2
3DOW	Analyzed	2
3DPK	Not Run	2
3DPR	Not Run	2
3DT0	Analyzed	2
3DTP	Not Run	3
3DTX	Analyzed	2
3DUT	Analyzed	2
3DUX	Analyzed	2
3DVE	Analyzed	2
3DVJ	Analyzed	2
3DVK	Analyzed	2
3DVM	Analyzed	2
3DVP	Analyzed	2
3DX8	Analyzed	3
3DXA	Analyzed	3
3DXC	Analyzed	2
3DXD	Analyzed	2
3DXE	Analyzed	2
3E1I	Analyzed	3
3E1R	Analyzed	2
3E5A	Analyzed	2
3EFO	Analyzed	2
3EG6	Analyzed	2
3EG9	Analyzed	2
3EGD	Analyzed	3
3EGK	Analyzed	2
3EGX	Analyzed	3
3EHT	Analyzed	3
3EHU	Analyzed	2
3EID	Analyzed	2
3EJ1	Analyzed	2
3ELA	Analyzed	2
3EMH	Analyzed	2
3EML	Analyzed	2
3EOC	Analyzed	2
3EPC	Analyzed	2
3EPD	Analyzed	2
3EPF	Analyzed	2
3EQ0	Analyzed	2
3ESK	Analyzed	2
3EWT	Analyzed	2
3EWV	Analyzed	2
3EX7	Analyzed	4
3EXE	Analyzed	2
3EXF	Analyzed	2
3EXG	Analyzed	2
3EXH	Analyzed	2
3EXI	Analyzed	2
3F1I	Analyzed	2
3F5X	Analyzed	2
3F68	Analyzed	2
3F6K	Analyzed	2
3F6Q	Analyzed	2
3F8U	Analyzed	2
3FAP	Analyzed	2
3FEX	Analyzed	3
3FEY	Analyzed	3
3FF7	Analyzed	2
3FF8	Analyzed	2
3FFC	Analyzed	2
3FGA	Analyzed	4
3FJU	Analyzed	2
3FPU	Analyzed	2
3FQN	Analyzed	2
3FQR	Analyzed	2
3FQT	Analyzed	2
3FQU	Analyzed	2
3FQW	Analyzed	2
3FQX	Analyzed	2
3FT2	Analyzed	2
3FT3	Analyzed	2
3FT4	Analyzed	2
3FUB	Analyzed	2
3FXI	Analyzed	2
3G2V	Analyzed	2
3G33	Analyzed	2
3G43	Analyzed	2
3G9V	Analyzed	2
3GCI	Analyzed	2
3GCW	Analyzed	2
3GCX	Analyzed	2
3GHG	Analyzed	3
3GIV	Analyzed	3
3GJF	Analyzed	2
3GLR	Analyzed	2
3GLT	Analyzed	2
3GLU	Analyzed	2
3GM1	Analyzed	2
3GP2	Analyzed	2
3GQI	Not Run	2
3GSN	Analyzed	2
3GSO	Analyzed	2
3GSQ	Analyzed	2
3GSR	Analyzed	2
3GSU	Analyzed	2
3GSV	Analyzed	2
3GSX	Analyzed	2
3GTU	Analyzed	2
3GXU	Analyzed	2
3GZN	Analyzed	2
3H2U	Analyzed	2
3H32	Analyzed	4
3H3G	Analyzed	3
3H44	Analyzed	2
3H7B	Analyzed	2
3H7H	Analyzed	2
3H9H	Analyzed	2
3H9R	Analyzed	2
3HA6	Analyzed	2
3HAE	Analyzed	2
3HC8	Analyzed	2
3HCV	Analyzed	2
3HDZ	Analyzed	2
3HEI	Analyzed	2
3HG1	Analyzed	2
3HH2	Analyzed	2
3HHB	Analyzed	2
3HHM	Analyzed	2
3HHR	Analyzed	2
3HIZ	Analyzed	2
3HKI	Analyzed	2
3HKJ	Analyzed	2
3HLA	Analyzed	2
3HPJ	Analyzed	3
3HR4	Analyzed	2
3HRZ	Analyzed	2
3HSV	Analyzed	2
3HTC	Analyzed	2
3HTU	Analyzed	2
3HUJ	Analyzed	2
3HUS	Analyzed	3
3HXN	Analyzed	2
3HY2	Analyzed	2
3I6G	Analyzed	3
3I6K	Analyzed	3
3I6L	Analyzed	3
3I89	Analyzed	2
3I8C	Analyzed	2
3IC0	Analyzed	2
3IC2	Analyzed	2
3IFW	Not Run	2
3IK5	Analyzed	2
3INB	Analyzed	2
3IO4	Analyzed	2
3IO6	Analyzed	2
3IOR	Analyzed	2
3IOU	Analyzed	2
3IOV	Analyzed	2
3IOW	Analyzed	2
3IOZ	Analyzed	2
3IQJ	Analyzed	2
3IQU	Analyzed	2
3IQV	Analyzed	2
3ISW	Analyzed	2
3IVB	Analyzed	2
3IXA	Analyzed	2
3IY9	Analyzed	19
3J39	Analyzed	44
3J3A	Analyzed	35
3J3B	Analyzed	47
3JSV	Not Run	2
3JTI	Analyzed	2
3JTS	Analyzed	3
3JVF	Analyzed	2
3JVK	Analyzed	2
3JVZ	Not Run	2
3JW0	Not Run	2
3JWQ	Analyzed	2
3JWR	Analyzed	2
3K1R	Analyzed	2
3K9M	Analyzed	2
3K9P	Not Run	2
3KF9	Analyzed	2
3KFD	Analyzed	3
3KLA	Analyzed	2
3KLS	Analyzed	2
3KM9	Analyzed	2
3KMF	Analyzed	2
3KPL	Analyzed	2
3KPM	Analyzed	2
3KPN	Analyzed	2
3KPO	Analyzed	2
3KPP	Analyzed	2
3KPQ	Analyzed	2
3KPR	Analyzed	2
3KPS	Analyzed	2
3KQ4	Analyzed	2
3KQI	Analyzed	2
3KRJ	Not Run	2
3KRL	Not Run	2
3KRW	Analyzed	3
3KRX	Analyzed	3
3KTP	Analyzed	2
3KTR	Analyzed	2
3KUC	Analyzed	2
3KUD	Analyzed	2
3KUI	Analyzed	2
3KUJ	Analyzed	2
3KV4	Analyzed	2
3KVF	Not Run	2
3KW5	Not Run	2
3KXC	Analyzed	2
3KXF	Analyzed	2
3KYN	Analyzed	2
3KYO	Analyzed	2
3L2J	Analyzed	2
3L3G	Analyzed	3
3L3I	Analyzed	3
3L3J	Analyzed	3
3L3K	Analyzed	3
3L3O	Analyzed	2
3L4G	Analyzed	2
3L5N	Analyzed	2
3L6F	Analyzed	3
3L81	Analyzed	2
3L9L	Analyzed	2
3L9M	Analyzed	2
3L9N	Analyzed	2
3LB6	Analyzed	2
3LBX	Analyzed	2
3LDX	Analyzed	2
3LK4	Analyzed	3
3LKN	Analyzed	2
3LKO	Analyzed	2
3LKP	Analyzed	2
3LKQ	Analyzed	2
3LKR	Analyzed	2
3LKS	Analyzed	2
3LMS	Analyzed	2
3LN4	Analyzed	3
3LN5	Analyzed	3
3LU9	Analyzed	2
3LV3	Analyzed	3
3LW1	Analyzed	2
3M0C	Analyzed	2
3MAZ	Analyzed	2
3MBW	Analyzed	2
3ME9	Analyzed	2
3MEA	Analyzed	2
3MEU	Analyzed	2
3MEV	Analyzed	2
3MGO	Analyzed	2
3MGT	Analyzed	3
3MHS	Not Run	5
3MJG	Analyzed	2
3MK4	Analyzed	2
3MOP	Analyzed	3
3MOQ	Analyzed	2
3MQ9	Analyzed	2
3MR9	Analyzed	3
3MRC	Analyzed	3
3MRD	Analyzed	3
3MRF	Analyzed	3
3MRG	Analyzed	3
3MRH	Analyzed	3
3MRI	Analyzed	3
3MRJ	Analyzed	3
3MRK	Analyzed	3
3MRL	Analyzed	3
3MRM	Analyzed	3
3MRN	Analyzed	3
3MRO	Analyzed	3
3MRP	Analyzed	3
3MRQ	Analyzed	3
3MRR	Analyzed	3
3MTN	Not Run	2
3MUK	Analyzed	2
3MV7	Analyzed	3
3MV8	Analyzed	3
3MV9	Analyzed	3
3MX0	Analyzed	2
3MXN	Analyzed	2
3MY5	Analyzed	2
3MYJ	Analyzed	3
3MZG	Analyzed	2
3MZW	Analyzed	2
3N06	Analyzed	2
3N0P	Analyzed	2
3N1G	Analyzed	2
3N1M	Analyzed	2
3N1P	Analyzed	2
3N3K	Not Run	2
3N57	Not Run	2
3N5U	Analyzed	2
3N94	Analyzed	2
3N9U	Analyzed	2
3NBH	Analyzed	2
3NBN	Analyzed	3
3NCC	Analyzed	2
3NCE	Analyzed	2
3NCF	Analyzed	2
3NFN	Analyzed	3
3NHE	Not Run	2
3NJP	Analyzed	2
3NKX	Analyzed	2
3NL7	Analyzed	2
3NMM	Analyzed	2
3NMS	Analyzed	2
3NMZ	Analyzed	2
3NQJ	Analyzed	2
3NQU	Analyzed	2
3NTW	Analyzed	2
3NVN	Analyzed	2
3NVQ	Analyzed	2
3NW0	Analyzed	2
3NX8	Analyzed	2
3NZI	Analyzed	2
3O17	Not Run	2
3O2M	Not Run	2
3O2Q	Analyzed	2
3O2S	Analyzed	2
3O34	Analyzed	2
3O3A	Analyzed	2
3O3B	Analyzed	2
3O3D	Analyzed	2
3O3E	Analyzed	2
3O4L	Analyzed	3
3O4O	Analyzed	3
3O65	Analyzed	2
3O8E	Analyzed	2
3O8I	Analyzed	2
3OAI	Not Run	2
3OB1	Analyzed	2
3OB2	Analyzed	2
3OBQ	Analyzed	2
3OBU	Analyzed	2
3OBX	Analyzed	2
3ODQ	Analyzed	2
3OED	Analyzed	2
3OG4	Analyzed	2
3OG6	Analyzed	2
3OJ4	Analyzed	3
3OJY	Analyzed	3
3OL2	Analyzed	2
3ONZ	Analyzed	2
3OO4	Analyzed	2
3OO5	Analyzed	2
3OOG	Analyzed	2
3OV6	Analyzed	3
3OVV	Analyzed	2
3OWP	Analyzed	2
3OX8	Analyzed	3
3OXI	Analyzed	2
3OXR	Analyzed	3
3OXS	Analyzed	3
3OXT	Analyzed	2
3P0M	Analyzed	2
3P1N	Analyzed	2
3P1O	Analyzed	2
3P1P	Analyzed	2
3P1Q	Analyzed	2
3P1R	Analyzed	2
3P1S	Analyzed	2
3P56	Analyzed	3
3P5B	Analyzed	2
3P5C	Analyzed	2
3P5Q	Analyzed	2
3P6Z	Analyzed	2
3P87	Analyzed	2
3P8F	Analyzed	2
3P9G	Analyzed	2
3P9H	Analyzed	2
3PB1	Not Run	0
3PBL	Analyzed	2
3PDH	Analyzed	2
3PE4	Analyzed	2
3PGW	Analyzed	9
3PHD	Not Run	2
3PHW	Analyzed	2
3PHX	Analyzed	2
3PKN	Analyzed	2
3PMH	Analyzed	2
3POO	Analyzed	2
3PRM	Analyzed	2
3PRX	Analyzed	2
3PSE	Analyzed	2
3PT2	Analyzed	2
3PTG	Analyzed	2
3PTH	Analyzed	2
3PUF	Analyzed	3
3PV6	Analyzed	2
3PVL	Analyzed	2
3PVM	Analyzed	2
3PWJ	Analyzed	2
3PWL	Analyzed	2
3PWN	Analyzed	2
3PWP	Analyzed	2
3Q1I	Analyzed	2
3Q2S	Analyzed	2
3Q2T	Analyzed	2
3Q3F	Analyzed	2
3Q5U	Analyzed	2
3QAK	Analyzed	2
3QAZ	Analyzed	3
3QB4	Analyzed	2
3QB5	Analyzed	2
3QBV	Analyzed	2
3QDG	Analyzed	2
3QDJ	Analyzed	2
3QDM	Analyzed	2
3QEQ	Analyzed	2
3QFD	Analyzed	2
3QFJ	Analyzed	2
3QHE	Analyzed	2
3QHR	Analyzed	2
3QHW	Analyzed	2
3QIS	Analyzed	2
3QJB	Analyzed	2
3QJC	Analyzed	2
3QJD	Analyzed	2
3QJE	Analyzed	2
3QRF	Analyzed	2
3QT2	Analyzed	2
3QTO	Analyzed	2
3QTV	Analyzed	2
3QWC	Analyzed	2
3QX5	Analyzed	2
3QZT	Analyzed	2
3QZV	Analyzed	2
3QZW	Analyzed	3
3R45	Analyzed	3
3R5I	Analyzed	2
3R66	Analyzed	2
3R7G	Not Run	2
3RBB	Not Run	2
3REA	Not Run	2
3REB	Not Run	2
3REW	Analyzed	3
3RGF	Analyzed	2
3RL1	Analyzed	3
3RL2	Analyzed	3
3RL8	Analyzed	2
3RLW	Analyzed	2
3RLY	Analyzed	2
3RM0	Analyzed	2
3RM2	Analyzed	2
3RML	Analyzed	2
3RMM	Analyzed	2
3RMN	Analyzed	2
3RMO	Analyzed	2
3RT3	Analyzed	2
3RWJ	Analyzed	3
3RZE	Analyzed	2
3S65	Analyzed	2
3S66	Analyzed	2
3S6C	Analyzed	2
3S6N	Analyzed	7
3S9C	Analyzed	2
3SDE	Analyzed	2
3SDL	Analyzed	2
3SDX	Analyzed	2
3SE3	Analyzed	3
3SE4	Analyzed	3
3SGJ	Not Run	2
3SHA	Analyzed	2
3SHW	Analyzed	2
3SI3	Analyzed	2
3SI4	Analyzed	2
3SIU	Analyzed	2
3SIV	Analyzed	2
3SJV	Analyzed	3
3SKM	Analyzed	3
3SKO	Analyzed	3
3SL9	Analyzed	2
3SUI	Analyzed	2
3SV2	Analyzed	2
3SVM	Analyzed	2
3SW9	Not Run	2
3SWC	Not Run	2
3SZK	Analyzed	2
3T5F	Analyzed	2
3T8X	Analyzed	2
3T92	Analyzed	2
3TAC	Not Run	2
3TAX	Analyzed	2
3TBL	Analyzed	2
3TCX	Analyzed	2
3TDU	Analyzed	2
3TDZ	Analyzed	2
3TEI	Analyzed	2
3TG5	Analyzed	2
3TGX	Not Run	2
3TH2	Analyzed	2
3TH3	Analyzed	2
3TH4	Analyzed	2
3TID	Analyzed	2
3TIE	Analyzed	2
3TIW	Analyzed	2
3TJ3	Analyzed	2
3TJ5	Analyzed	2
3TJ6	Analyzed	2
3TMH	Analyzed	3
3TMP	Analyzed	2
3TNU	Analyzed	2
3TNW	Analyzed	2
3TO2	Analyzed	3
3TQ7	Analyzed	3
3TSO	Analyzed	2
3TSZ	Analyzed	2
3TU7	Analyzed	2
3TVJ	Analyzed	2
3TX7	Analyzed	2
3TZD	Analyzed	2
3TZV	Analyzed	2
3U0P	Analyzed	2
3U23	Analyzed	2
3U3C	Analyzed	2
3U5P	Analyzed	2
3U73	Analyzed	2
3U82	Analyzed	2
3U87	Analyzed	2
3U98	Analyzed	2
3U9A	Analyzed	2
3UDW	Analyzed	2
3UEZ	Analyzed	2
3UGB	Analyzed	2
3UIN	Analyzed	4
3UIO	Analyzed	4
3UIP	Analyzed	4
3UIT	Analyzed	3
3UL7	Analyzed	2
3UL8	Analyzed	2
3UL9	Analyzed	2
3ULA	Analyzed	2
3ULR	Not Run	3
3ULY	Analyzed	2
3UM0	Analyzed	2
3UM1	Analyzed	2
3UM2	Analyzed	2
3UON	Analyzed	2
3UPR	Analyzed	2
3UTQ	Analyzed	3
3UTS	Analyzed	3
3UTT	Analyzed	3
3UTU	Analyzed	2
3UVJ	Analyzed	2
3UVK	Analyzed	2
3UVL	Analyzed	2
3UVM	Analyzed	2
3UVN	Analyzed	2
3UVO	Analyzed	2
3UVW	Not Run	2
3UVY	Not Run	2
3UW9	Not Run	2
3UWJ	Analyzed	2
3UX0	Analyzed	2
3UXG	Analyzed	2
3UZD	Analyzed	2
3V2A	Not Run	2
3V2O	Analyzed	2
3V2W	Analyzed	2
3V2X	Analyzed	2
3V2Y	Analyzed	2
3V30	Analyzed	2
3V31	Analyzed	2
3V3V	Not Run	2
3V43	Analyzed	2
3V5D	Analyzed	2
3V5H	Analyzed	2
3V5K	Analyzed	2
3V5W	Analyzed	3
3V6B	Analyzed	2
3V6C	Analyzed	2
3V6E	Analyzed	2
3V79	Analyzed	3
3V89	Analyzed	2
3V8X	Analyzed	2
3VA2	Analyzed	2
3VA4	Analyzed	2
3VD8	Analyzed	2
3VE1	Analyzed	2
3VF0	Analyzed	2
3VFM	Analyzed	2
3VFN	Analyzed	2
3VFO	Analyzed	2
3VFP	Analyzed	2
3VFR	Analyzed	2
3VFS	Analyzed	2
3VFT	Analyzed	2
3VFU	Analyzed	2
3VFV	Analyzed	2
3VFW	Analyzed	2
3VH8	Analyzed	4
3VQH	Analyzed	2
3VRI	Analyzed	2
3VRJ	Analyzed	2
3VRO	Analyzed	2
3VRP	Analyzed	2
3VRR	Analyzed	2
3VTV	Analyzed	2
3VTW	Analyzed	2
3VU7	Analyzed	3
3VUD	Analyzed	2
3VUG	Analyzed	2
3VUH	Analyzed	2
3VUI	Analyzed	2
3VUK	Analyzed	2
3VUL	Analyzed	2
3VUM	Analyzed	2
3VUY	Analyzed	2
3VVW	Analyzed	2
3VW7	Analyzed	2
3VWJ	Analyzed	2
3VWK	Analyzed	2
3VXM	Analyzed	3
3VXN	Analyzed	3
3VXO	Analyzed	2
3VXP	Analyzed	3
3VXR	Analyzed	3
3VXS	Analyzed	3
3VXU	Analyzed	3
3W0W	Analyzed	3
3W11	Analyzed	2
3W12	Analyzed	2
3W13	Analyzed	2
3W14	Analyzed	2
3W39	Analyzed	3
3W4U	Analyzed	2
3W8H	Analyzed	2
3W96	Analyzed	4
3W97	Analyzed	4
3W98	Analyzed	4
3W99	Analyzed	4
3WA9	Analyzed	4
3WAA	Analyzed	4
3WAO	Analyzed	2
3WAP	Analyzed	2
3WCP	Analyzed	2
3WHT	Analyzed	2
3WHU	Analyzed	2
3WIM	Analyzed	2
3WKJ	Analyzed	4
3WNX	Analyzed	2
3ZDI	Not Run	2
3ZHF	Analyzed	2
3ZKE	Analyzed	2
3ZKJ	Analyzed	3
3ZMQ	Analyzed	2
3ZMS	Analyzed	3
3ZMT	Analyzed	2
3ZMU	Analyzed	2
3ZMV	Analyzed	2
3ZMZ	Analyzed	2
3ZN0	Analyzed	2
3ZN1	Analyzed	2
3ZNG	Analyzed	3
3ZNH	Analyzed	2
3ZNI	Analyzed	4
3ZNZ	Analyzed	2
3ZRC	Analyzed	3
3ZRF	Analyzed	3
3ZRM	Not Run	2
3ZTC	Analyzed	3
3ZTD	Analyzed	3
3ZUN	Analyzed	3
3ZUS	Analyzed	2
3ZYI	Analyzed	2
3ZYJ	Analyzed	2
3ZYS	Not Run	0
4A0I	Analyzed	2
4A49	Analyzed	2
4A4B	Analyzed	3
4A4C	Analyzed	3
4A5W	Analyzed	2
4A7J	Analyzed	2
4A8X	Analyzed	3
4ADF	Analyzed	2
4AFI	Analyzed	2
4AJ5	Analyzed	3
4AJY	Analyzed	4
4AP2	Analyzed	2
4APF	Analyzed	2
4APJ	Analyzed	2
4AUQ	Analyzed	3
4AWJ	Analyzed	3
4AX9	Analyzed	2
4AXA	Analyzed	2
4AYV	Analyzed	2
4AYY	Analyzed	2
4AZ2	Analyzed	2
4B36	Analyzed	2
4B7T	Not Run	2
4B95	Analyzed	3
4B9K	Analyzed	3
4BA9	Analyzed	2
4BAY	Analyzed	2
4BCK	Analyzed	2
4BCM	Analyzed	2
4BCO	Analyzed	2
4BCP	Analyzed	2
4BD3	Analyzed	2
4BD9	Analyzed	2
4BIK	Analyzed	2
4BK5	Analyzed	2
4BKA	Analyzed	2
4BKF	Analyzed	2
4BKS	Analyzed	3
4BKT	Analyzed	3
4BKX	Analyzed	2
4BOS	Analyzed	2
4BOZ	Analyzed	2
4BSK	Not Run	2
4BSR	Analyzed	2
4BSS	Analyzed	2
4BST	Analyzed	2
4BUZ	Analyzed	2
4BVU	Analyzed	3
4BWS	Analyzed	3
4BXO	Analyzed	2
4BXU	Analyzed	2
4C02	Analyzed	2
4C0D	Analyzed	3
4C2A	Analyzed	2
4C2B	Analyzed	2
4C4P	Analyzed	2
4C78	Analyzed	2
4CAY	Analyzed	3
4CC2	Analyzed	2
4CC9	Analyzed	3
4CGU	Not Run	3
4CGY	Analyzed	2
4CHT	Analyzed	2
4CMM	Analyzed	2
4CY2	Analyzed	3
4D8D	Analyzed	2
4D9R	Analyzed	2
4DAY	Analyzed	3
4DBG	Analyzed	2
4DCB	Analyzed	2
4DCK	Analyzed	3
4DCN	Analyzed	2
4DDG	Analyzed	3
4DDI	Analyzed	3
4DEP	Analyzed	3
4DEQ	Not Run	2
4DGL	Analyzed	2
4DHJ	Analyzed	2
4DHZ	Analyzed	3
4DIN	Analyzed	2
4DJC	Analyzed	2
4DJH	Analyzed	2
4DKD	Analyzed	2
4DOH	Analyzed	3
4DOQ	Analyzed	2
4DRB	Analyzed	2
4DRH	Analyzed	2
4DRI	Analyzed	2
4DRJ	Analyzed	2
4DRW	Analyzed	2
4DXR	Analyzed	2
4DXS	Analyzed	2
4DY7	Analyzed	2
4E0S	Analyzed	2
4E5X	Analyzed	3
4E7R	Analyzed	2
4EGC	Analyzed	3
4EHP	Analyzed	2
4EIY	Analyzed	2
4EJX	Analyzed	2
4EN3	Analyzed	2
4EOI	Analyzed	2
4EOJ	Analyzed	2
4EOK	Analyzed	2
4EOL	Analyzed	2
4EOM	Analyzed	2
4EON	Analyzed	2
4EOO	Analyzed	2
4EOP	Analyzed	2
4EOQ	Analyzed	2
4EOR	Analyzed	2
4EOS	Analyzed	2
4ERY	Analyzed	2
4ES0	Analyzed	2
4EUP	Analyzed	3
4EWR	Analyzed	2
4EXT	Analyzed	3
4F02	Analyzed	2
4F1Z	Analyzed	2
4F27	Analyzed	2
4F6S	Analyzed	2
4F6U	Analyzed	2
4F6W	Analyzed	2
4F70	Analyzed	2
4F77	Analyzed	8
4F7J	Analyzed	2
4F7L	Analyzed	2
4F7M	Analyzed	3
4F7N	Analyzed	2
4F7P	Analyzed	3
4F7S	Analyzed	2
4F7T	Analyzed	3
4F7U	Analyzed	4
4F99	Analyzed	2
4F9A	Analyzed	2
4F9B	Analyzed	2
4F9C	Analyzed	2
4FA8	Analyzed	2
4FAO	Analyzed	3
4FAP	Analyzed	2
[truncated: 268 more rows]
