# Supplementary material for: Leveraging protein quaternary structure to identify oncogenic driver mutations
Source: BMC Bioinformatics. 2016 Mar 22;17:137. doi: 10.1186/s12859-016-0963-3 (PMC4802602; doi:10.1186/s12859-016-0963-3)
Supplement: Additional file 3 — Methodology results. A summary of the clustering outcome for each structure broken out by subunit. (XLSX 393 kb) [file 12859_2016_963_MOESM3_ESM.xlsx]

## Sheet: Instructions
Results Tab Instructions
Column	Interpretation
Structure	This is the quaternary structure considered.
Struc.status	A three vector number of of 1's and 0's in form (X_Y_Z). It can also be "BLANK".
	A 1 signifies a statistically signficant cluster was found. A 0 implies that a cluster was not found.
	A blank signifies there were less than 2 mutations and thus no clustering possible.
	The ordering of the vector correlates to iPAC, GraphPAC and SpacePAC, respectively.
	Thus, for instance (1_0_1) means that both iPAC and SpacePAC found significant clustering by GraphPAC did not.
N.Uniprot	The number of subunits in the quaternary structure.
Uniprot.statusX	Each of these columns represent an individual protein subunit in the larger quaternary structure.
	The X corresponds to the subunit number, eg, 1, 2, 3, …
	The first sequence of letters and numbers represents the Uniprot ID.
	The vector in the form of X_Y_Z has the same interpretation as Struc.status but for the individual protein subunit.

## Sheet: Results
Structure	Struc.status	N.uniprot	Uniprot.status1	Uniprot.status2	Uniprot.status3	Uniprot.status4	Uniprot.status5	Uniprot.status6	Uniprot.status7	Uniprot.status8	Uniprot.status9	Uniprot.status10	Uniprot.status11	Uniprot.status12	Uniprot.status13	Uniprot.status14	Uniprot.status15	Uniprot.status16	Uniprot.status17	Uniprot.status18	Uniprot.status19	Uniprot.status20	Uniprot.status21	Uniprot.status22	Uniprot.status23	Uniprot.status24	Uniprot.status25	Uniprot.status26	Uniprot.status27	Uniprot.status28	Uniprot.status29	Uniprot.status30	Uniprot.status31	Uniprot.status32	Uniprot.status33	Uniprot.status34	Uniprot.status35	Uniprot.status36	Uniprot.status37	Uniprot.status38	Uniprot.status39	Uniprot.status40	Uniprot.status41	Uniprot.status42	Uniprot.status43	Uniprot.status44	Uniprot.status45	Uniprot.status46	Uniprot.status47
1A00	1_1_1	2	P68871_1_1_1	P69905_Blank
1A01	1_1_1	2	P68871_1_1_1	P69905_Blank
1A02	0_0_0	3	P01100_Blank	P05412_Blank	Q13469_0_0_0
1A0U	1_1_1	2	P68871_1_1_1	P69905_Blank
1A0Z	1_1_1	2	P68871_1_1_1	P69905_Blank
1A1M	0_0_0	2	P30491_Blank	P61769_0_0_0
1A1N	0_0_0	2	P30685_Blank	P61769_0_0_0
1A1O	0_0_0	2	P30491_Blank	P61769_0_0_0
1A22	0_0_0	2	P01241_0_0_0	P10912_Blank
1A3B	0_0_0	2	P00734_Blank	P28504_Blank
1A3E	0_0_0	2	P00734_Blank	P28504_Blank
1A3N	1_1_1	2	P68871_1_1_1	P69905_Blank
1A3O	1_1_1	2	P68871_1_1_1	P69905_Blank
1A4W	0_0_0	2	P00734_Blank	P09945_Blank
1A4Y	Blank	2	P03950_Blank	P13489_Blank
1A6Z	0_0_0	2	P61769_0_0_0	Q30201_0_0_0
1A9B	0_0_0	2	P30685_Blank	P61769_0_0_0
1A9E	0_0_0	2	P30685_Blank	P61769_0_0_0
1A9N	Blank	2	P08579_Blank	P09661_Blank
1A9W	1_0_1	2	P02100_0_0_0	P69905_Blank
1ABI	0_0_0	2	P00734_Blank	P28504_Blank
1ABW	1_1_1	2	P68871_1_1_1	P69905_Blank
1ABY	1_1_1	2	P68871_1_1_1	P69905_Blank
1AGB	0_0_0	2	P30460_Blank	P61769_0_0_0
1AGC	0_0_0	2	P30460_Blank	P61769_0_0_0
1AGD	0_0_0	2	P30460_Blank	P61769_0_0_0
1AGE	0_0_0	2	P30460_Blank	P61769_0_0_0
1AGF	0_0_0	2	P30460_Blank	P61769_0_0_0
1AJ9	1_1_1	2	P68871_1_1_1	P69905_Blank
1AKJ	0_0_0	3	P01732_0_0_0	P01892_Blank	P61769_0_0_0
1AO7	0_0_0	3	P01892_Blank	P14079_Blank	P61769_0_0_0
1AQD	Blank	3	P01892_Blank	P01903_Blank	P04229_Blank
1AVZ	Blank	2	P03406_Blank	P06241_Blank
1AXI	0_0_0	2	P01241_0_0_0	P10912_Blank
1B0G	0_1_0	2	P01892_Blank	P61769_0_0_0
1B0R	0_0_0	2	P01892_Blank	P61769_0_0_0
1B34	Blank	2	P62314_Blank	P62316_Blank
1B6C	1_1_1	2	P36897_1_1_1	P62942_Blank
1B72	Blank	2	P14653_Blank	P40424_Blank
1B86	1_1_1	2	P68871_1_1_1	P69905_Blank
1BAB	1_1_1	2	P68871_1_1_1	P69905_Blank
1BBB	1_1_1	2	P68871_1_1_1	P69905_Blank
1BBR	1_1_1	2	P00735_Blank	P02671_0_0_0
1BD2	0_0_0	2	P01892_Blank	P61769_0_0_0
1BH8	Blank	2	Q15543_Blank	Q15544_Blank
1BH9	Blank	2	Q15543_Blank	Q15544_Blank
1BI7	0_0_0	2	P42771_0_0_0	Q00534_Blank
1BI8	Blank	2	P55273_Blank	Q00534_Blank
1BIJ	1_1_1	2	P68871_1_1_1	P69905_Blank
1BKD	1_1_1	2	P01112_1_1_1	Q07889_Blank
1BLX	Blank	2	Q00534_Blank	Q60773_Blank
1BML	0_0_0	2	P00747_Blank	P00779_Blank
1BMM	0_0_0	2	P00734_Blank	P28507_Blank
1BMN	0_0_0	2	P00734_Blank	P28507_Blank
1BP3	0_0_0	2	P01241_0_0_0	P16471_0_0_0
1BRC	Blank	2	P00763_Blank	P05067_Blank
1BT6	Blank	2	P17785_Blank	P60903_Blank
1BUH	0_0_0	2	P24941_0_0_0	P61024_Blank
1BUI	0_0_0	2	P00747_Blank	P15240_Blank
1BUW	Blank	2	P02023_Blank	P69905_Blank
1BX2	Blank	2	P01903_Blank	P04229_Blank
1BZ0	1_1_1	2	P68871_1_1_1	P69905_Blank
1BZ1	1_1_1	2	P68871_1_1_1	P69905_Blank
1BZZ	1_1_1	2	P68871_1_1_1	P69905_Blank
1C16	0_0_0	2	P61769_0_0_0	Q31615_Blank
1C1U	0_0_0	2	P00734_Blank	P28504_Blank
1C1V	0_0_0	2	P00734_Blank	P28504_Blank
1C1W	0_0_0	2	P00734_Blank	P28504_Blank
1C1Y	Blank	2	P04049_Blank	P62834_Blank
1C4U	0_0_0	2	P00734_Blank	P28504_Blank
1C5O	0_0_0	2	P00734_Blank	P28504_Blank
1C7B	1_1_1	2	P68871_1_1_1	P69905_Blank
1C7C	1_1_1	2	P68871_1_1_1	P69905_Blank
1C7D	1_1_1	2	P68871_1_1_1	P69905_Blank
1CA0	Blank	2	P00766_Blank	P05067_Blank
1CDL	0_0_0	2	P11799_Blank	P62158_0_0_0
1CE6	0_0_0	3	P01899_Blank	P04858_Blank	P61769_0_0_0
1CG9	0_1_0	3	P03204_Blank	P30685_Blank	P61769_0_0_0
1CGI	Blank	2	P00766_Blank	P00995_Blank
1CGJ	Blank	2	P00766_Blank	P00995_Blank
1CI6	Blank	2	P18848_Blank	P28033_Blank
1CLS	1_1_1	2	P68871_1_1_1	P69905_Blank
1CMK	Blank	2	P00517_Blank	P61925_Blank
1CMX	Blank	2	P02248_Blank	P35127_Blank
1CMY	1_1_1	2	P68871_1_1_1	P69905_Blank
1CN4	Blank	2	P01588_Blank	P19235_Blank
1COH	1_1_1	2	P68871_1_1_1	P69905_Blank
1CXZ	Blank	2	P61586_Blank	Q16512_Blank
1D3D	0_0_0	2	P00734_Blank	P28501_Blank
1D3P	0_0_0	2	P00734_Blank	P28501_Blank
1D3Q	0_0_0	2	P00734_Blank	P28501_Blank
1D3T	0_0_0	2	P00734_Blank	P28501_Blank
1D4P	0_0_0	2	P00734_Blank	P28501_Blank
1D4T	Blank	2	O60880_Blank	Q13291_Blank
1DAN	Blank	2	P08709_Blank	P13726_Blank
1DE4	0_0_1	3	P02786_Blank	P61769_0_0_0	Q30201_0_0_0
1DGI	Blank	2	P03300_Blank	P15151_Blank
1DKE	1_1_1	2	P68871_1_1_1	P69905_Blank
1DOJ	0_0_0	2	P00734_0_0_0	P09945_Blank
1DTD	Blank	2	P48052_Blank	P81511_Blank
1DTW	1_0_0	2	P12694_0_0_0	P21953_0_0_0
1DUG	Blank	2	P02679_Blank	P08515_Blank
1DUY	0_0_0	2	P01892_Blank	P61769_0_0_0
1DUZ	0_0_0	2	P01892_Blank	P61769_0_0_0
1DWB	0_0_0	2	P00734_Blank	P28508_Blank
1DWC	0_0_0	2	P00734_Blank	P28508_Blank
1DWD	0_0_0	2	P00734_Blank	P28508_Blank
1DWE	0_0_0	2	P00734_Blank	P28507_Blank
1DXT	1_1_1	2	P68871_1_1_1	P69905_Blank
1DXU	1_1_1	2	P68871_1_1_1	P69905_Blank
1DXV	1_1_1	2	P68871_1_1_1	P69905_Blank
1E0F	0_0_0	2	P00734_Blank	Q25163_Blank
1E8O	0_0_0	2	P37108_Blank	P49458_Blank
1E8S	Blank	2	P37108_Blank	P49458_Blank
1EAW	0_0_0	2	P00974_Blank	Q9Y5Y6_0_0_0
1EER	Blank	2	P01588_Blank	P19235_Blank
1EFN	0_0_0	2	P03406_Blank	P06241_Blank
1EFV	1_0_0	2	P13804_0_0_0	P38117_Blank
1EFX	Blank	2	P43627_Blank	P52292_Blank
1EG4	Blank	2	P11532_Blank	Q14118_Blank
1EMU	Blank	2	O15169_Blank	P25054_Blank
1ES0	Blank	2	P04228_Blank	Q05329_Blank
1ES7	0_0_0	2	P12643_Blank	P36894_Blank
1EXU	0_0_0	2	P55899_0_0_0	P61769_0_0_0
1F5Q	0_0_0	2	P24941_0_0_0	P89883_Blank
1F6A	Blank	2	P01854_Blank	P12319_Blank
1FAK	Blank	3	P00974_Blank	P08709_Blank	P13726_Blank
1FAP	Blank	2	P42345_Blank	P62942_Blank
1FBV	0_0_0	2	P22681_0_0_0	P68036_Blank
1FG9	0_0_0	2	P01579_Blank	P15260_Blank
1FIN	0_0_0	2	P20248_Blank	P24941_0_0_0
1FLE	0_0_0	2	P00772_Blank	P19957_0_0_0
1FN3	1_1_1	2	P68871_1_1_1	P69905_Blank
1FQ1	0_0_0	2	P24941_0_0_0	Q16667_Blank
1FV1	Blank	3	P01903_Blank	P02686_Blank	Q30154_Blank
1FYH	Blank	2	P01579_Blank	P15260_Blank
1FZA	0_0_0	3	P02671_Blank	P02675_0_0_0	P02679_Blank
1FZB	0_0_0	3	P02671_Blank	P02675_0_0_0	P02679_Blank
1FZC	0_0_0	3	P02671_Blank	P02675_0_0_0	P02679_Blank
1FZE	0_0_0	3	P02671_Blank	P02675_0_0_0	P02679_Blank
1FZF	0_0_0	3	P02671_Blank	P02675_0_0_0	P02679_Blank
1FZG	0_0_0	3	P02671_Blank	P02675_0_0_0	P02679_Blank
1G3N	Blank	2	O40946_Blank	Q00534_Blank
1G9V	1_1_1	2	P68871_1_1_1	P69905_Blank
1GBU	1_1_1	2	P68871_1_1_1	P69905_Blank
1GBV	1_1_1	2	P68871_1_1_1	P69905_Blank
1GH6	1_0_1	2	P03070_Blank	P06400_1_1_1
1GHQ	0_0_0	2	P01024_0_0_0	P20023_Blank
1GHV	0_0_0	2	P00734_Blank	P28504_Blank
1GHW	0_0_0	2	P00734_Blank	P28504_Blank
1GHX	0_0_0	2	P00734_Blank	P28504_Blank
1GHY	0_0_0	2	P00734_Blank	P28504_Blank
1GJ4	0_0_0	2	P00734_Blank	P28504_Blank
1GJ5	0_0_0	2	P00734_Blank	P28504_Blank
1GLI	1_1_1	2	P68871_1_1_1	P69905_Blank
1GUA	Blank	2	P04049_Blank	P62834_Blank
1GV7	Blank	2	P00656_Blank	P03950_Blank
1GZH	1_1_1	2	P04637_1_1_1	Q12888_Blank
1GZX	1_1_1	2	P68871_1_1_1	P69905_Blank
1H24	Blank	2	P20248_Blank	Q01094_Blank
1H25	Blank	2	P06400_Blank	P20248_Blank
1H26	Blank	2	P04637_Blank	P20248_Blank
1H27	Blank	2	P20248_Blank	P46527_Blank
1H28	Blank	2	P20248_Blank	P28749_Blank
1H2T	0_0_0	2	P52298_Blank	Q09161_1_1_0
1H2U	0_0_1	2	P52298_Blank	Q09161_1_1_1
1H2V	0_0_1	2	P52298_Blank	Q09161_1_0_1
1H6K	0_0_1	2	P52298_Blank	Q09161_1_1_1
1HAB	1_1_1	2	P68871_1_1_1	P69905_Blank
1HAC	1_1_1	2	P68871_1_1_1	P69905_Blank
1HBA	1_1_1	2	P68871_1_1_1	P69905_Blank
1HBB	1_1_1	2	P68871_1_1_1	P69905_Blank
1HBS	1_1_1	2	P68871_1_1_1	P69905_Blank
1HCN	0_0_0	2	P01215_0_0_0	P01233_Blank
1HCO	1_1_1	2	P68871_1_1_1	P69905_Blank
1HDB	Blank	2	P01922_Blank	P02023_Blank
1HDM	1_1_1	2	P28067_1_1_1	P28068_Blank
1HDT	0_0_0	2	P00734_Blank	P28507_Blank
1HGA	1_1_1	2	P68871_1_1_1	P69905_Blank
1HGB	1_1_1	2	P68871_1_1_1	P69905_Blank
1HGC	1_1_1	2	P68871_1_1_1	P69905_Blank
1HHG	0_0_0	3	P01892_Blank	P04582_Blank	P61769_0_0_0
1HHH	0_0_0	3	P01892_Blank	P12901_Blank	P61769_0_0_0
1HHI	0_0_0	3	P01892_Blank	P03485_Blank	P61769_0_0_0
1HHJ	0_0_0	3	P01892_Blank	P04588_Blank	P61769_0_0_0
1HHK	0_0_0	3	P01892_Blank	P14079_Blank	P61769_0_0_0
1HHO	1_1_1	2	P68871_1_1_1	P69905_Blank
1HLA	0_0_0	2	P01892_Blank	P61769_0_0_0
1HLT	0_0_0	2	P00734_Blank	P07204_Blank
1HQR	Blank	4	P01903_Blank	P02686_Blank	P13380_Blank	Q29703_Blank
1HRP	0_0_0	2	P01215_0_0_0	P01233_Blank
1HSA	0_0_0	2	P03989_Blank	P61769_0_0_0
1HSB	Blank	2	P01884_Blank	P01891_Blank
1HWG	0_0_0	2	P01241_0_0_0	P10912_Blank
1HWH	0_0_0	2	P01241_0_0_0	P10912_Blank
1HXE	0_0_0	2	P00734_Blank	P01050_Blank
1HXF	0_0_0	2	P00734_Blank	P01050_Blank
1HYR	0_0_0	2	P26718_Blank	Q9TQ92_Blank
1I1F	0_0_0	2	P01892_Blank	P61769_0_0_0
1I1Y	0_0_0	2	P01892_Blank	P61769_0_0_0
1I4D	0_0_0	2	P53365_0_0_0	P63000_Blank
1I4F	0_0_0	3	P01892_Blank	P43358_Blank	P61769_0_0_0
1I4L	0_0_0	2	P53365_0_0_0	P63000_Blank
1I4T	0_0_0	2	P53365_0_0_0	P63000_Blank
1I5K	0_0_1	2	P00747_0_0_0	P49054_Blank
1I85	0_0_0	2	P16410_Blank	P42081_Blank
1IAR	0_0_0	2	P05112_0_0_0	P24394_Blank
1IHS	0_0_0	2	P00734_Blank	P28504_Blank
1IHT	0_0_0	2	P00734_Blank	P28504_Blank
1IJK	Blank	3	P04275_Blank	P22029_Blank	P22030_Blank
1IM3	0_0_0	2	P01892_Blank	P61769_0_0_0
1IM9	0_0_1	3	P30504_Blank	P43626_Blank	P61769_0_0_0
1IRA	0_0_0	2	P14778_0_0_0	P18510_Blank
1IRD	1_1_1	2	P68871_1_1_1	P69905_Blank
1ITB	0_0_0	2	P01584_Blank	P14778_0_0_0
1IVO	0_0_0	2	P00533_0_0_0	P01133_Blank
1IWQ	0_0_0	2	P26645_Blank	P62158_0_0_0
1J1D	Blank	3	P19429_Blank	P45379_Blank	P63316_Blank
1J1E	Blank	3	P19429_Blank	P45379_Blank	P63316_Blank
1J2J	Blank	2	Q8BSL7_Blank	Q9UJY5_Blank
1J2X	0_0_0	2	P35269_0_0_0	Q9Y5B0_Blank
1J3Y	1_1_1	2	P68871_1_1_1	P69905_Blank
1J3Z	1_1_1	2	P68871_1_1_1	P69905_Blank
1J40	1_1_1	2	P68871_1_1_1	P69905_Blank
1J41	1_1_1	2	P68871_1_1_1	P69905_Blank
1J7S	1_1_1	2	P68871_1_1_1	P69905_Blank
1J7V	Blank	2	P22301_Blank	Q13651_Blank
1J7W	1_1_1	2	P68871_1_1_1	P69905_Blank
1J7Y	1_1_1	2	P68871_1_1_1	P69905_Blank
1J9C	Blank	2	P08709_Blank	P13726_Blank
1JCQ	0_1_0	2	P49354_0_0_0	P49356_1_1_1
1JDH	1_1_1	2	P35222_1_1_1	Q9NQB0_Blank
1JF1	0_0_0	2	P01892_Blank	P61769_0_0_0
1JFI	Blank	3	P20226_Blank	Q01658_Blank	Q14919_Blank
1JGD	0_0_0	2	P03989_Blank	P61769_0_0_0
1JGE	0_0_0	2	P03989_Blank	P61769_0_0_0
1JHT	0_0_0	2	P01892_Blank	P61769_0_0_0
1JKG	Blank	2	Q9UBU9_Blank	Q9UKK6_Blank
1JLU	Blank	2	P05132_Blank	P27776_Blank
1JMO	0_0_0	2	P00734_Blank	P05546_Blank
1JMT	Blank	2	P26368_Blank	Q01081_Blank
1JN5	Blank	2	Q9UBU9_Blank	Q9UKK6_Blank
1JOW	Blank	2	Q00534_Blank	Q01043_Blank
1JST	0_0_0	2	P20248_Blank	P24941_0_0_0
1JSU	0_0_0	3	P20248_Blank	P24941_0_0_0	P46527_Blank
1JWG	Blank	2	P11717_Blank	Q9UJY5_Blank
1JWH	0_0_0	2	P67870_Blank	P68400_Blank
1K0Y	1_1_1	2	P68871_1_1_1	P69905_Blank
1K1K	1_1_1	2	P68871_1_1_1	P69905_Blank
1K2D	Blank	2	P06344_Blank	P14438_Blank
1K3A	0_0_0	2	P08069_0_0_0	P35568_Blank
1K5N	0_0_0	2	P03989_Blank	P61769_0_0_0
1K8R	1_1_1	2	P01112_1_1_1	P28829_Blank
1K90	Blank	2	P02593_Blank	P40136_Blank
1KCG	0_0_0	2	P26718_Blank	Q9BZM4_Blank
1KD2	1_1_1	2	P68871_1_1_1	P69905_Blank
1KFU	0_0_0	2	P04632_Blank	P17655_0_0_0
1KFX	0_0_0	2	P04632_Blank	P17655_0_0_0
1KPR	0_0_0	2	P13747_Blank	P61769_0_0_0
1KTZ	0_0_0	2	P10600_Blank	P37173_0_0_0
1KXP	0_0_0	2	P02774_0_0_0	P68135_Blank
1KY7	Blank	2	P17427_Blank	P49418_Blank
1KZO	Blank	3	P01118_Blank	Q02293_Blank	Q04631_Blank
1KZP	Blank	3	P01118_Blank	Q02293_Blank	Q04631_Blank
1L4D	Blank	2	P00747_Blank	P00779_Blank
1L4Z	Blank	2	P00747_Blank	P00779_Blank
1LBK	Blank	2	P08263_Blank	P09211_Blank
1LCJ	Blank	2	P03079_Blank	P06239_Blank
1LD7	0_0_0	2	P49354_0_0_0	P49356_1_0_1
1LD8	0_0_1	2	P49354_0_0_0	P49356_1_0_1
1LFD	1_1_1	2	P01112_1_1_1	Q03386_Blank
1LFQ	1_1_1	2	P68871_1_1_1	P69905_Blank
1LFT	1_1_1	2	P68871_1_1_1	P69905_Blank
1LFV	1_1_1	2	P68871_1_1_1	P69905_Blank
1LFY	1_1_1	2	P68871_1_1_1	P69905_Blank
1LFZ	1_1_1	2	P68871_1_1_1	P69905_Blank
1LI1	Blank	2	P02462_Blank	P08572_Blank
1LJ2	Blank	2	P03536_Blank	Q04637_Blank
1LJW	1_1_1	2	P68871_1_1_1	P69905_Blank
1LM8	1_1_1	4	P40337_1_1_1	Q15369_1_1_1	Q15370_Blank	Q16665_Blank
1LOT	0_0_0	2	P02774_0_0_0	P68135_Blank
1LP9	0_0_0	2	P01892_Blank	P61769_0_0_0
1LPA	0_0_0	2	P02703_Blank	P16233_0_0_0
1LPB	0_0_0	2	P02703_Blank	P16233_0_0_0
1LQB	1_1_1	4	P40337_1_1_1	Q15369_1_1_1	Q15370_Blank	Q16665_Blank
1LQS	Blank	2	P17150_Blank	Q13651_Blank
1LT9	0_0_0	3	P02671_Blank	P02675_0_0_0	P02679_Blank
1LTJ	0_0_0	2	P02671_Blank	P02679_Blank
1LUJ	1_1_1	2	P35222_1_1_1	Q9NSA3_Blank
1M05	0_0_0	2	P30460_Blank	P61769_0_0_0
1M10	Blank	2	P04275_Blank	P07359_Blank
1M27	Blank	3	O60880_Blank	P06241_Blank	Q13291_Blank
1M63	Blank	3	P62937_Blank	P63098_Blank	Q08209_Blank
1M6O	Blank	2	P01884_Blank	P30481_Blank
1M9P	1_1_1	2	P68871_1_1_1	P69905_Blank
1MA3	1_1_1	2	O30124_Blank	P04637_1_1_1
1MA9	0_0_0	2	P02774_0_0_0	P68135_Blank
1MF8	Blank	3	P62937_Blank	P63098_Blank	Q08209_Blank
1MFQ	Blank	2	P09132_Blank	P61011_Blank
1MHE	0_0_1	2	P13747_Blank	P61769_0_0_0
1MI5	0_1_0	3	P01850_Blank	P30460_Blank	P61769_0_0_0
1MKO	1_1_1	2	P68871_1_1_1	P69905_Blank
1MOX	0_0_0	2	P00533_0_0_0	P01135_Blank
1MU6	0_0_0	2	P00734_Blank	P28506_Blank
1MU8	0_0_0	2	P00734_Blank	P28506_Blank
1MUE	0_0_0	2	P00734_Blank	P28506_Blank
1MW4	Blank	2	P04626_Blank	Q14451_Blank
1MZC	0_0_1	2	P49354_0_0_0	P49356_1_0_1
1MZW	0_0_0	2	O43172_Blank	O43447_0_0_0
1N2R	0_0_0	2	P30481_Blank	P61769_0_0_0
1N52	0_0_0	2	P52298_Blank	Q09161_1_0_1
1N54	0_0_1	2	P52298_Blank	Q09161_1_0_0
1N6J	0_0_0	2	Q02080_Blank	Q9Y6J0_Blank
1N86	0_0_0	2	P02671_Blank	P02675_0_0_0
1N8E	0_0_0	3	P02671_Blank	P02675_0_0_0	P02679_Blank
1N8S	0_0_0	2	P02703_Blank	P16233_0_0_0
1NEJ	1_1_1	2	P68871_1_1_1	P69905_Blank
1NI4	Blank	2	P08559_Blank	P11177_Blank
1NIH	1_1_1	2	P68871_1_1_1	P69905_Blank
1NM6	0_0_0	2	P00734_0_0_0	P28504_Blank
1NO9	0_0_0	2	P00734_Blank	P28501_Blank
1NQP	1_1_1	4	P01922_Blank	P02023_Blank	P68871_1_1_1	P69905_Blank
1NRN	0_0_0	2	P00734_Blank	P25116_Blank
1NRO	0_0_0	2	P00734_Blank	P25116_Blank
1NRP	0_0_0	2	P00734_Blank	P25116_Blank
1NRQ	0_0_0	2	P00734_Blank	P25116_Blank
1NRR	0_0_0	2	P00734_Blank	P25116_Blank
1NRS	0_0_0	2	P00734_Blank	P09945_Blank
1NSG	Blank	2	P42345_Blank	P62942_Blank
1NT1	0_0_0	2	P00734_0_0_0	P28504_Blank
1NU7	0_0_0	2	P00734_Blank	Q846V4_Blank
1NU9	0_0_0	2	P00734_0_0_0	Q846V4_Blank
1NVP	Blank	3	P20226_Blank	P52655_Blank	P52657_Blank
1NVU	1_1_1	2	P01112_1_1_1	Q07889_Blank
1NVV	1_1_1	2	P01112_1_1_1	Q07889_Blank
1NVW	1_1_1	2	P01112_1_1_1	Q07889_Blank
1NVX	1_1_1	2	P01112_1_1_1	Q07889_Blank
1NYS	0_0_0	2	P08476_Blank	P38444_Blank
1NYU	0_0_0	2	P08476_Blank	P38445_Blank
1O1I	1_1_1	2	P68871_1_1_1	P69905_Blank
1O1J	1_1_1	2	P68871_1_1_1	P69905_Blank
1O1K	1_1_1	2	P68871_1_1_1	P69905_Blank
1O1L	1_1_1	2	P68871_1_1_1	P69905_Blank
1O1M	1_1_1	2	P68871_1_1_1	P69905_Blank
1O1N	1_1_1	2	P68871_1_1_1	P69905_Blank
1O1O	1_1_1	2	P68871_1_1_1	P69905_Blank
1O1P	1_1_1	2	P68871_1_1_1	P69905_Blank
1O2G	0_0_0	2	P00734_Blank	P28504_Blank
1O5D	Blank	2	P08709_Blank	P13726_Blank
1O5G	0_0_0	2	P00734_Blank	P28511_Blank
1OBY	Blank	2	O00560_Blank	P31431_Blank
1OF2	Blank	2	P32241_Blank	Q29846_Blank
1OGT	Blank	2	P10318_Blank	P32241_Blank
1OKV	0_0_0	2	P20248_Blank	P24941_0_0_0
1OKW	0_0_0	2	P20248_Blank	P24941_0_0_0
1OL1	0_0_0	2	P20248_Blank	P24941_0_0_0
1OL2	0_0_0	2	P20248_Blank	P24941_0_0_0
1OL5	0_0_0	2	O14965_0_0_0	Q9ULW0_Blank
1OLS	1_0_0	2	P12694_0_0_0	P21953_0_0_0
1OLU	1_0_0	2	P12694_0_0_0	P21953_0_0_0
1OLX	1_0_0	2	P12694_0_0_0	P21953_0_0_0
1OOK	0_0_0	2	P00734_Blank	P07359_Blank
1OYT	0_0_0	2	P00734_Blank	P28506_Blank
1P22	1_1_1	3	P35222_1_1_1	P63208_Blank	Q9Y297_Blank
1P27	0_0_0	2	P61326_0_0_0	Q9Y5S9_Blank
1P4U	Blank	2	Q15276_Blank	Q9NZ52_Blank
1P5E	0_0_0	2	P20248_Blank	P24941_0_0_0
1P7Q	0_0_0	4	P01892_Blank	P12499_Blank	P61769_0_0_0	Q8NHL6_1_1_1
1P8V	0_0_0	2	P00734_Blank	P07359_Blank
1P9M	Blank	3	P05231_Blank	P08887_Blank	P40189_Blank
1PK0	0_0_0	2	P40136_Blank	P62158_0_0_0
1PKD	0_0_0	2	P20248_Blank	P24941_0_0_0
1PPF	Blank	2	P01004_Blank	P08246_Blank
1Q8T	Blank	2	P00517_Blank	P04541_Blank
1Q94	0_0_1	3	P12499_Blank	P13746_Blank	P61769_0_0_0
1QAB	Blank	2	P02753_Blank	P02766_Blank
1QBV	0_0_0	2	P00734_Blank	P28504_Blank
1QEW	Blank	3	P01884_Blank	P01892_Blank	P43357_Blank
1QFW	0_0_0	2	P01215_0_0_0	P01233_Blank
1QI8	1_1_1	2	P68871_1_1_1	P69905_Blank
1QLF	Blank	3	P01884_Blank	P01899_Blank	P04857_Blank
1QMZ	0_0_0	2	P20248_Blank	P24941_0_0_0
1QQD	0_1_0	2	P30504_Blank	P61769_0_0_0
1QR1	0_0_0	3	P01892_Blank	P04626_Blank	P61769_0_0_0
1QRN	0_1_0	3	P01848_Blank	P01892_Blank	P61769_0_0_0
1QSE	0_1_0	2	P01892_Blank	P61769_0_0_0
1QSF	0_0_0	2	P01892_Blank	P61769_0_0_0
1QSH	1_1_1	2	P68871_1_1_1	P69905_Blank
1QSI	1_1_1	2	P68871_1_1_1	P69905_Blank
1QVO	0_1_1	3	P04602_Blank	P13746_Blank	P61769_0_0_0
1QXD	1_1_1	2	P68871_1_1_1	P69905_Blank
1QXE	1_1_1	2	P68871_1_1_1	P69905_Blank
1QZ7	1_1_1	2	P35222_1_1_1	Q9YGY0_Blank
1R1X	1_1_1	2	P68871_1_1_1	P69905_Blank
1R1Y	1_1_1	2	P68871_1_1_1	P69905_Blank
1R3H	0_0_0	2	P61769_0_0_0	Q31206_Blank
1R4A	0_0_0	2	P61212_Blank	Q13439_Blank
1R4M	1_0_0	3	Q13564_0_0_0	Q15843_Blank	Q8TBC4_Blank
1R4N	0_0_0	3	Q13564_0_0_0	Q15843_Blank	Q8TBC4_Blank
1R9N	0_0_0	2	P27487_0_0_0	Q9XSW6_Blank
1RE3	0_0_0	2	P02671_Blank	P02679_Blank
1RE4	0_0_0	3	P02671_Blank	P02675_0_0_0	P02679_Blank
1REW	0_0_0	2	P12643_Blank	P36894_Blank
1RF0	0_0_0	3	P02671_Blank	P02675_0_0_0	P02679_Blank
1RF1	0_0_0	2	P02671_Blank	P02679_Blank
1RKC	Blank	2	P18206_Blank	P54939_Blank
1RLB	Blank	2	P02753_Blank	P02766_Blank
1RPS	1_1_1	2	P68871_1_1_1	P69905_Blank
1RQ3	1_1_1	2	P68871_1_1_1	P69905_Blank
1RQ4	1_1_1	2	P68871_1_1_1	P69905_Blank
1RQA	1_1_1	2	P68871_1_1_1	P69905_Blank
1RQQ	0_0_0	2	P06213_0_0_0	Q9Z200_Blank
1RV6	0_0_0	2	P17948_Blank	P49763_Blank
1RVW	1_1_1	2	P68871_1_1_1	P69905_Blank
1RY1	0_0_0	6	O07347_Blank	O62798_Blank	P09132_Blank	P14576_Blank	P37108_Blank	P49458_Blank
1RY7	1_1_1	2	P05230_Blank	P22607_0_0_1
1S1C	Blank	2	P61586_Blank	Q13464_Blank
1S4Y	0_0_0	2	P08476_Blank	P27040_Blank
1S63	0_0_1	2	P49354_0_0_0	P49356_1_1_0
1S8D	Blank	2	P01884_Blank	Q9TQH5_Blank
1S9K	0_0_0	3	P01100_Blank	P05412_Blank	Q13469_0_0_0
1S9W	0_0_0	2	P01892_Blank	P61769_0_0_0
1S9X	0_0_0	2	P01892_Blank	P61769_0_0_0
1S9Y	0_0_0	2	P01892_Blank	P61769_0_0_0
1SA4	0_0_0	2	P49354_0_0_0	P49356_1_1_1
1SB1	0_0_0	2	P00734_Blank	P28504_Blank
1SDK	1_1_1	2	P68871_1_1_1	P69905_Blank
1SDL	1_1_1	2	P68871_1_1_1	P69905_Blank
1SGH	Blank	2	O14745_Blank	P26038_Blank
1SHR	0_0_0	2	P02042_0_0_0	P69905_Blank
1SI4	0_0_0	2	P02042_0_0_0	P69905_Blank
1SQ0	Blank	2	P04275_Blank	P07359_Blank
1SR5	0_0_0	2	P00734_Blank	P01008_Blank
1SUV	1_1_0	2	P02786_Blank	P02787_0_0_0
1SY6	0_0_0	2	P07766_Blank	P09693_0_0_0
1SYQ	Blank	2	P18206_Blank	Q9Y490_Blank
1SYS	0_0_0	3	P30481_Blank	P61769_0_0_0	Q9Y5X3_Blank
1SYV	0_0_0	3	P30481_Blank	P61769_0_0_0	Q9TQB0_Blank
1T08	1_1_1	3	P25054_Blank	P35222_1_1_1	Q9NSA3_Blank
1T1W	Blank	2	P01884_Blank	P01892_Blank
1T1X	Blank	2	P01884_Blank	P01892_Blank
1T1Y	Blank	2	P01884_Blank	P01892_Blank
1T1Z	Blank	2	P01884_Blank	P01892_Blank
1T20	Blank	2	P01884_Blank	P01892_Blank
1T21	Blank	2	P01884_Blank	P01892_Blank
1T22	Blank	2	P01884_Blank	P01892_Blank
1T2K	0_0_0	3	P05412_Blank	P15336_Blank	Q14653_0_0_0
1T44	Blank	3	P02568_Blank	P06396_Blank	P20065_Blank
1T4U	0_0_0	2	P00734_Blank	P28507_Blank
1T4V	0_0_0	2	P00734_Blank	P28507_Blank
1T9G	0_0_0	3	P11310_0_0_0	P13804_Blank	P38117_Blank
1TA2	0_0_0	2	P00734_0_0_0	P28504_Blank
1TA6	0_0_0	2	P00734_0_0_0	P28504_Blank
1TAW	Blank	2	P00760_Blank	P05067_Blank
1TB6	0_0_0	2	P00734_Blank	P01008_Blank
1TF0	1_1_1	2	P02768_1_1_1	Q51911_Blank
1THB	1_1_1	2	P68871_1_1_1	P69905_Blank
1TMC	0_0_0	2	P01891_Blank	P61769_0_0_0
1TMU	0_0_0	2	P00734_Blank	P09945_Blank
1TN6	0_0_1	2	P49354_0_0_0	P49356_1_1_1
1TVB	Blank	2	P01892_Blank	P40967_Blank
1TVH	Blank	2	P01892_Blank	P40967_Blank
1TXQ	Blank	2	Q14203_Blank	Q15691_Blank
1U0N	Blank	4	P04275_Blank	P07359_Blank	P22029_Blank	P22030_Blank
1U35	Blank	4	O75367_Blank	P68433_Blank	Q5T006_Blank	Q9D2U9_Blank
1U5B	1_0_0	2	P12694_0_0_0	P21953_0_0_0
1U6G	0_0_0	3	P62877_Blank	Q13616_Blank	Q86VP6_0_0_0
1UIW	1_1_1	2	P68871_1_1_1	P69905_Blank
1UKL	Blank	2	P70168_Blank	Q12772_Blank
1UN5	Blank	2	P00656_Blank	P03950_Blank
1URC	0_0_0	2	P20248_Blank	P24941_0_0_0
1UVQ	Blank	2	O43612_Blank	P01907_Blank
1UW4	Blank	2	Q9BZI7_Blank	Q9HAU5_Blank
1UXS	Blank	2	P03989_Blank	P13285_Blank
1UXW	Blank	2	P03989_Blank	P13285_Blank
1V11	1_0_0	2	P12694_0_0_0	P21953_0_0_0
1V16	1_0_0	2	P12694_0_0_0	P21953_0_0_0
1V18	Blank	2	P25054_Blank	Q02248_Blank
1V1M	1_0_0	2	P12694_0_0_0	P21953_0_0_0
1V1R	1_0_0	2	P12694_0_0_0	P21953_0_0_0
1VCB	1_1_1	3	P40337_1_1_1	Q15369_1_1_1	Q15370_Blank
1VEB	Blank	2	P00517_Blank	P04541_Blank
1VGK	0_0_0	2	P01902_Blank	P61769_0_0_0
1VU2	1_1_0	8	P62304_0_0_0	P62306_Blank	P62308_Blank	P62314_Blank	P62316_Blank	Q9U3W1_Blank	Q9VV74_Blank	Q9VVX0_Blank
1VU3	1_1_0	8	P62304_0_0_0	P62306_Blank	P62308_Blank	P62314_Blank	P62316_Blank	Q9U3W1_Blank	Q9VV74_Blank	Q9VVX0_Blank
1VWT	1_1_1	2	P68871_1_1_1	P69905_Blank
1VZQ	0_0_0	2	P00734_0_0_0	P09945_Blank
1W0V	Blank	2	P03989_Blank	P47974_Blank
1W0W	Blank	2	P03989_Blank	P47974_Blank
1W0Y	Blank	2	P08709_Blank	P13726_Blank
1W2K	Blank	2	P08709_Blank	P13726_Blank
1W72	0_0_0	3	P30443_Blank	P43355_Blank	P61769_0_0_0
1W98	0_0_0	2	P24864_Blank	P24941_0_0_0
1WCI	1_0_0	2	P12694_0_0_0	P21953_0_0_0
1WMH	Blank	2	P41743_Blank	Q9NPB6_Blank
1WQ1	1_1_1	2	P01112_1_1_1	P20936_Blank
1WQJ	Blank	2	P05019_Blank	P22692_Blank
1WQV	Blank	2	P08709_Blank	P13726_Blank
1WRD	Blank	2	O60784_Blank	P62990_Blank
1WSS	Blank	2	P08709_Blank	P13726_Blank
1WTG	Blank	2	P08709_Blank	P13726_Blank
1WUN	Blank	2	P08709_Blank	P13726_Blank
1WV7	Blank	2	P08709_Blank	P13726_Blank
1WWW	Blank	2	P01138_Blank	P04629_Blank
1X11	Blank	2	P05067_Blank	Q02410_Blank
1X27	0_0_0	2	P06239_Blank	Q63767_Blank
1X79	Blank	2	Q15276_Blank	Q9UJY5_Blank
1X7Q	0_0_0	3	P13746_Blank	P59595_Blank	P61769_0_0_0
1X7W	1_0_0	2	P12694_0_0_0	P21953_0_0_0
1X7X	1_0_0	2	P12694_0_0_0	P21953_0_0_0
1X7Y	1_0_0	2	P12694_0_0_0	P21953_0_0_0
1X7Z	1_0_0	2	P12694_0_0_0	P21953_0_0_0
1X80	1_0_0	2	P12694_0_0_0	P21953_0_0_0
1XD2	1_1_1	2	P01112_1_1_1	Q07889_Blank
1XDT	Blank	2	P00588_Blank	Q99075_Blank
1XH3	0_0_0	2	P30685_Blank	P61769_0_0_0
1XO2	Blank	2	Q00534_Blank	Q01043_Blank
1XR8	0_0_0	3	P12977_Blank	P30464_Blank	P61769_0_0_0
1XWD	0_0_0	2	P01215_0_0_0	P23945_1_1_1
1XX9	0_0_0	2	P03951_Blank	P23827_Blank
1XXD	0_0_0	2	P03951_Blank	P23827_Blank
1XXF	0_0_0	2	P03951_Blank	P23827_Blank
1XXT	1_1_1	2	P68871_1_1_1	P69905_Blank
1XY0	1_1_1	2	P68871_1_1_1	P69905_Blank
1XYE	1_1_1	2	P01922_Blank	P68871_1_1_1
1XZ0	1_0_1	2	P06126_1_1_1	P61769_0_0_0
1XZ2	1_1_1	2	P01922_Blank	P68871_1_1_1
1XZ4	1_1_1	2	P01922_Blank	P68871_1_1_1
1XZ5	1_1_1	2	P68871_1_1_1	P69905_Blank
1XZU	1_1_1	2	P68871_1_1_1	P69905_Blank
1XZV	1_1_1	2	P68871_1_1_1	P69905_Blank
1Y0A	1_1_1	2	P68871_1_1_1	P69905_Blank
1Y0C	1_1_1	2	P68871_1_1_1	P69905_Blank
1Y0D	1_1_1	2	P68871_1_1_1	P69905_Blank
1Y0T	1_1_1	2	P68871_1_1_1	P69905_Blank
1Y0W	1_1_1	2	P68871_1_1_1	P69905_Blank
1Y22	1_1_1	2	P68871_1_1_1	P69905_Blank
1Y2A	Blank	2	O15162_Blank	P52293_Blank
1Y2Z	1_1_1	2	P68871_1_1_1	P69905_Blank
1Y31	1_1_1	2	P68871_1_1_1	P69905_Blank
1Y35	1_1_1	2	P68871_1_1_1	P69905_Blank
1Y45	1_1_1	2	P68871_1_1_1	P69905_Blank
1Y46	1_1_1	2	P68871_1_1_1	P69905_Blank
1Y4B	1_1_1	2	P68871_1_1_1	P69905_Blank
1Y4F	1_1_1	2	P68871_1_1_1	P69905_Blank
1Y4G	1_1_1	2	P68871_1_1_1	P69905_Blank
1Y4P	1_1_1	2	P68871_1_1_1	P69905_Blank
1Y4Q	1_1_1	2	P68871_1_1_1	P69905_Blank
1Y4R	1_1_1	2	P68871_1_1_1	P69905_Blank
1Y4V	1_1_1	2	P68871_1_1_1	P69905_Blank
1Y5F	1_1_1	2	P68871_1_1_1	P69905_Blank
1Y5J	1_1_1	2	P68871_1_1_1	P69905_Blank
1Y5K	1_1_1	2	P68871_1_1_1	P69905_Blank
1Y6K	Blank	2	P22301_Blank	Q13651_Blank
1Y6M	Blank	2	P03180_Blank	Q13651_Blank
1Y6N	Blank	2	P03180_Blank	Q13651_Blank
1Y7C	1_1_1	2	P68871_1_1_1	P69905_Blank
1Y7D	1_1_1	2	P68871_1_1_1	P69905_Blank
1Y7G	1_1_1	2	P68871_1_1_1	P69905_Blank
1Y7Z	1_1_1	2	P68871_1_1_1	P69905_Blank
1Y83	1_1_1	2	P68871_1_1_1	P69905_Blank
1Y85	1_1_1	2	P68871_1_1_1	P69905_Blank
1Y8N	0_0_0	2	P10515_Blank	Q15120_0_0_0
1Y8O	0_0_0	2	P10515_Blank	Q15120_0_0_0
1Y8P	0_0_0	2	P10515_Blank	Q15120_0_0_0
1Y8W	1_1_1	2	P68871_1_1_1	P69905_Blank
1YBO	0_0_0	2	O00560_Blank	P31431_Blank
1YC0	Blank	2	O43278_Blank	Q04756_Blank
1YC5	Blank	2	Q9NP68_Blank	Q9WYW0_Blank
1YCQ	Blank	2	P04637_Blank	P56273_Blank
1YCR	Blank	2	P04637_Blank	Q00987_Blank
1YCS	1_1_1	2	P04637_1_1_1	Q13625_Blank
1YDI	Blank	2	O43707_Blank	P18206-2_Blank
1YDP	0_0_0	2	P17693_0_0_0	P61769_0_0_0
1YDR	Blank	2	P00517_Blank	P61925_Blank
1YDZ	1_1_1	2	P68871_1_1_1	P69905_Blank
1YE0	1_1_1	2	P68871_1_1_1	P69905_Blank
1YE1	1_1_1	2	P68871_1_1_1	P69905_Blank
1YE2	1_1_1	2	P68871_1_1_1	P69905_Blank
1YEN	1_1_1	2	P68871_1_1_1	P69905_Blank
1YEO	1_1_1	2	P68871_1_1_1	P69905_Blank
1YEQ	1_1_1	2	P68871_1_1_1	P69905_Blank
1YEU	1_1_1	2	P68871_1_1_1	P69905_Blank
1YEV	1_1_1	2	P68871_1_1_1	P69905_Blank
1YG5	1_1_1	2	P68871_1_1_1	P69905_Blank
1YGD	1_1_1	2	P68871_1_1_1	P69905_Blank
1YGF	1_1_1	2	P68871_1_1_1	P69905_Blank
1YH9	1_1_1	2	P68871_1_1_1	P69905_Blank
1YHE	1_1_1	2	P68871_1_1_1	P69905_Blank
1YHN	Blank	2	P51149_Blank	Q96NA2_Blank
1YHR	1_1_1	2	P68871_1_1_1	P69905_Blank
1YIE	1_1_1	2	P68871_1_1_1	P69905_Blank
1YIH	1_1_1	2	P68871_1_1_1	P69905_Blank
1YK1	Blank	2	P16860_Blank	P17342_Blank
1YMM	Blank	3	P01903_Blank	P02686_Blank	Q29790_Blank
1YR5	0_0_0	2	P53355_Blank	P62158_0_0_0
1YRT	0_0_0	2	P15318_Blank	P62158_0_0_0
1YRU	0_0_0	2	P15318_Blank	P62158_0_0_0
1YVH	0_0_0	2	P22681_0_0_0	Q9Z200_Blank
1YVQ	1_1_1	2	P68871_1_1_1	P69905_Blank
1YVT	1_1_1	2	P68871_1_1_1	P69905_Blank
1YZI	1_1_1	2	P68871_1_1_1	P69905_Blank
1Z5S	1_1_0	4	P46060_0_0_0	P49792_Blank	P63165_Blank	P63279_Blank
1Z6J	Blank	2	P08709_Blank	P13726_Blank
1Z71	0_0_0	2	P00734_0_0_0	P28511_Blank
1Z92	Blank	2	P01589_Blank	P60568_Blank
1ZGL	Blank	5	P01848_Blank	P01850_Blank	P01903_Blank	Q29787_Blank	Q6AI64_Blank
1ZHK	0_0_0	2	P30685_Blank	P61769_0_0_0
1ZHL	0_0_0	2	P30685_Blank	P61769_0_0_0
1ZOT	0_0_0	2	P15318_Blank	P62158_0_0_0
1ZSD	0_0_0	3	P03206_Blank	P30685_Blank	P61769_0_0_0
2A19	0_0_0	2	P19525_0_0_0	P20459_Blank
2A1A	1_0_0	2	P19525_0_0_0	P20459_Blank
2A1T	0_0_0	3	P11310_0_0_0	P13804_0_0_0	P38117_Blank
2A1U	0_0_0	2	P13804_0_0_0	P38117_Blank
2A25	Blank	2	Q8IUQ4_Blank	Q9HB71_Blank
2A2Q	Blank	2	P08709_Blank	P13726_Blank
2A3I	0_0_0	2	P08235_0_0_0	Q15788_Blank
2A41	Blank	3	O43516_Blank	P00639_Blank	P68135_Blank
2A45	0_0_0	4	P00734_Blank	P02671_Blank	P02675_Blank	P02679_Blank
2A83	0_0_0	2	P61769_0_0_0	Q29846_Blank
2AEI	Blank	2	P08709_Blank	P13726_Blank
2AER	Blank	2	P08709_Blank	P13726_Blank
2ARP	0_0_0	2	P08476_0_0_0	P21674_Blank
2AUH	0_0_0	2	P06213_0_0_0	Q14449_Blank
2AV1	Blank	2	P01892_Blank	P14079_Blank
2AV7	Blank	2	P01892_Blank	P14079_Blank
2AXF	0_0_0	3	P03206_Blank	P30685_Blank	P61769_0_0_0
2AXG	0_0_0	3	P03206_Blank	P30685_Blank	P61769_0_0_0
2AZE	Blank	3	P06400_Blank	Q01094_Blank	Q14186_Blank
2B0U	0_0_0	2	P08476_Blank	P19883_0_0_0
2B2T	Blank	2	O14646_Blank	P68431_Blank
2B2U	Blank	2	O14646_Blank	P68431_Blank
2B2V	Blank	2	O14646_Blank	P68431_Blank
2B3G	Blank	2	P04637_Blank	P27694_Blank
2B4S	0_0_0	2	P06213_0_0_0	P18031_Blank
2B5I	Blank	4	P01589_Blank	P14784_Blank	P31785_Blank	P60568_Blank
2B5T	0_0_0	2	P00734_Blank	P01008_Blank
2B7D	Blank	2	P08709_Blank	P13726_Blank
2B8O	Blank	2	P08709_Blank	P13726_Blank
2BCK	Blank	2	O14746_Blank	P05534_Blank
2BEC	Blank	2	O43745_Blank	P19634_Blank
2BFC	1_0_0	2	P12694_0_0_0	P21953_0_0_0
2BFD	1_0_0	2	P12694_0_0_0	P21953_0_0_0
2BFE	1_0_0	2	P12694_0_0_0	P21953_0_0_0
2BFF	1_0_0	2	P12694_0_0_0	P21953_0_0_0
2BGN	0_0_0	2	P12506_Blank	P27487_0_0_0
2BGR	0_0_0	2	P12506_Blank	P27487_0_0_0
2BNQ	Blank	2	P01850_Blank	P01892_Blank
2BNR	Blank	2	P01850_Blank	P01892_Blank
2BO9	0_0_0	2	Q9BS40_Blank	Q9UI42_Blank
2BSK	Blank	2	P62072_Blank	Q9Y5J7_Blank
2BSR	Blank	2	P03204_Blank	P03989_Blank
2BST	Blank	2	P03989_Blank	Q8B2U6_Blank
2BVO	Blank	2	P18465_Blank	Q70A02_Blank
2C0J	Blank	2	O43617_Blank	O75865_Blank
2C4F	Blank	2	P08709_Blank	P13726_Blank
2C5N	0_0_0	2	P20248_Blank	P24941_0_0_0
2C5O	0_0_0	2	P20248_Blank	P24941_0_0_0
2C5V	0_0_0	2	P20248_Blank	P24941_0_0_0
2C7U	Blank	2	O11822_Blank	P01892_Blank
2C9W	1_1_1	2	Q15369_1_1_1	Q15370_Blank
2CCI	Blank	2	P20248_Blank	Q99741_Blank
2CHM	0_0_0	2	O76074_Blank	Q07343_Blank
2CII	0_0_0	3	P01899_Blank	P26590_Blank	P61769_0_0_0
2CIK	0_0_0	2	P30685_Blank	P61769_0_0_0
2CLR	0_0_0	3	P01892_Blank	P27797_Blank	P61769_0_0_0
2CV5	Blank	4	O60814_Blank	P28001_Blank	P62805_Blank	P68431_Blank
2D1K	Blank	3	O43312_Blank	P00639_Blank	P68135_Blank
2D31	0_0_0	3	P16104_Blank	P17693_0_0_0	P61769_0_0_0
2D3G	Blank	2	O14964_Blank	P62990_Blank
2D5R	0_0_0	2	P50616_Blank	Q9UIV1_0_0_0
2D5Z	1_1_1	2	P68871_1_1_1	P69905_Blank
2D60	1_1_1	2	P68871_1_1_1	P69905_Blank
2DN1	1_1_1	2	P68871_1_1_1	P69905_Blank
2DN2	1_1_1	2	P68871_1_1_1	P69905_Blank
2DN3	1_1_1	2	P68871_1_1_1	P69905_Blank
2DP4	Blank	2	P02788_Blank	P06873_Blank
2DSP	Blank	2	P05019_Blank	P22692_Blank
2DSQ	0_0_0	2	P08833_0_0_0	P22692_Blank
2DSR	0_0_0	2	P05019_Blank	P22692_0_0_0
2DVW	Blank	2	P43686_Blank	Q9Z2X2_Blank
2DXM	1_1_1	2	P68871_1_1_1	P69905_Blank
2E9W	0_0_0	2	P10721_0_0_0	P21583_Blank
2E9X	0_0_0	2	Q14691_0_0_0	Q9BRX5_Blank
2EC9	Blank	2	P08709_Blank	P13726_Blank
2EHO	Blank	2	Q9BRT9_Blank	Q9BRX5_Blank
2ERJ	Blank	2	P01589_Blank	P31785_Blank
2ESV	0_1_0	3	P01850_Blank	P13747_Blank	P61769_0_0_0
2EUF	Blank	2	Q00534_Blank	Q01043_Blank
2F0Y	1_1_1	2	P49354_0_0_0	P49356_1_1_0
2F1X	Blank	2	P04637_Blank	Q93009_Blank
2F2C	Blank	2	Q00534_Blank	Q01043_Blank
2F3Y	0_0_0	2	P62158_0_0_0	Q13933_Blank
2F3Z	0_0_0	2	P62158_0_0_0	Q13933_Blank
2F8N	Blank	6	O75367_Blank	P02281_Blank	P62799_Blank	P84233_Blank	Q8CGP6_Blank	Q9D2U9_Blank
2F8X	0_0_0	3	P46531_0_0_0	Q06330_Blank	Q92585_Blank
2F9B	Blank	2	P08709_Blank	P13726_Blank
2FAP	Blank	2	P42345_Blank	P62942_Blank
2FCW	0_0_0	2	P01130_0_0_0	P30533_Blank
2FF3	Blank	3	O00401_Blank	P06396_Blank	P68135_Blank
2FFD	0_0_0	2	P02671_Blank	P02679_Blank
2FIR	Blank	2	P08709_Blank	P13726_Blank
2FLB	Blank	2	P08709_Blank	P13726_Blank
2FLR	Blank	2	P08709_Blank	P13726_Blank
2FYY	0_0_0	3	P03211_Blank	P30474_Blank	P61769_0_0_0
2FZ3	0_0_0	3	P03211_Blank	P30474_Blank	P61769_0_0_0
2GH0	0_0_0	2	O60609_Blank	Q5T4W7_Blank
2GJ6	0_0_0	2	P01892_Blank	P61769_0_0_0
2GL7	1_1_1	3	O00512_Blank	P35222_1_1_1	Q9NQB0_Blank
2GMI	Blank	3	P52490_Blank	P53152_Blank	Q867C3_Blank
2GNI	Blank	2	P00517_Blank	P61926_Blank
2GOO	0_0_0	3	P12643_Blank	P27038_Blank	P36894_Blank
2GRN	0_1_0	2	P46060_0_0_0	P63279_Blank
2GRO	0_0_0	2	P46060_0_0_0	P63279_Blank
2GRP	0_0_0	2	P46060_0_0_0	P63279_Blank
2GRQ	0_0_0	2	P46060_0_0_0	P63279_Blank
2GRR	0_0_0	2	P46060_0_0_0	P63279_Blank
2GT9	Blank	2	Q16655_Blank	Q9TQH5_Blank
2GTW	Blank	2	Q16655_Blank	Q9TQH5_Blank
2GTZ	Blank	2	Q16655_Blank	Q9TQH5_Blank
2GUO	Blank	2	Q16655_Blank	Q9TQH5_Blank
2GY7	0_0_0	2	O15123_Blank	Q02763_0_0_0
2GZD	Blank	2	P62491_Blank	Q7L804_Blank
2GZH	Blank	2	P62491_Blank	Q7L804_Blank
2H26	0_0_0	2	P29016_0_0_0	P61769_0_0_0
2H2D	Blank	2	P04637_Blank	Q9WYW0_Blank
2H2F	Blank	2	P04637_Blank	Q9WYW0_Blank
2H32	Blank	2	P12018_Blank	P15814_Blank
2H3N	Blank	2	P12018_Blank	P15814_Blank
2H43	0_0_0	2	P02671_Blank	P02679_Blank
2H4F	Blank	2	Q9NP68_Blank	Q9WYW0_Blank
2H4H	Blank	2	Q9NP68_Blank	Q9WYW0_Blank
2H4J	Blank	2	P04637_Blank	Q9WYW0_Blank
2H59	Blank	2	Q9NP68_Blank	Q9WYW0_Blank
2H62	Blank	3	P12643_Blank	P36894_Blank	Q3KQI1_Blank
2H64	0_0_0	3	P12643_Blank	P36894_0_0_0	Q3KQI1_Blank
2H6F	0_0_1	2	P49354_0_0_0	P49356_1_1_1
2H6G	0_1_0	2	P49354_0_0_0	P49356_1_1_1
2H6H	0_0_0	2	P49354_0_0_0	P49356_1_1_1
2H6I	0_1_0	2	P49354_0_0_0	P49356_1_1_1
2H6P	0_0_0	3	O19626_Blank	P33260_Blank	P61769_0_0_0
2H9P	Blank	2	P61964_Blank	Q6P823_Blank
2HBC	1_1_1	2	P68871_1_1_1	P69905_Blank
2HBD	1_1_1	2	P68871_1_1_1	P69905_Blank
2HBE	1_1_1	2	P68871_1_1_1	P69905_Blank
2HBF	1_1_1	2	P68871_1_1_1	P69905_Blank
2HBS	1_1_1	2	P68871_1_1_1	P69905_Blank
2HCO	1_1_1	2	P68871_1_1_1	P69905_Blank
2HD4	Blank	2	P06873_Blank	Q8TCD2_Blank
2HHB	Blank	2	P01922_Blank	P02023_Blank
2HHD	1_1_1	2	P01922_Blank	P68871_1_1_1
2HHE	1_1_1	2	P68871_1_1_1	P69905_Blank
2HJK	0_0_0	3	P61769_0_0_0	Q1M075_Blank	Q9MYI6_Blank
2HJL	0_0_0	3	P61769_0_0_0	Q1KW74_Blank	Q9MYI6_Blank
2HKQ	Blank	2	Q14203_Blank	Q15691_Blank
2HL3	Blank	2	Q14203_Blank	Q15691_Blank
2HL5	Blank	2	Q14203_Blank	Q15691_Blank
2HLA	0_0_0	2	P01891_Blank	P61769_0_0_0
2HLE	Blank	2	P52799_Blank	P54760_Blank
2HLO	Blank	2	P02671_Blank	Q53Y18_Blank
2HN7	0_0_0	2	P13746_Blank	P61769_0_0_0
2HO2	Blank	2	O00213_Blank	Q8N8S7_Blank
2HPP	0_0_0	2	P00734_Blank	P00735_Blank
2HSQ	Blank	2	P18010_Blank	P18206_Blank
2HV8	Blank	2	O75154_Blank	P62491_Blank
2HWL	0_0_0	2	P00734_Blank	P02679_Blank
2HYI	0_0_0	2	P38919_Blank	P61326_0_0_0
2IBF	Blank	2	P18010_Blank	P18206_Blank
2ICE	0_0_0	2	P01024_0_0_0	Q9Y279_Blank
2ICF	0_0_0	2	P01024_0_0_0	Q9Y279_Blank
2IEJ	0_0_1	2	P49354_0_0_0	P49356_1_1_1
2IFG	0_0_0	2	P01138_Blank	P04629_Blank
2IO2	1_0_0	3	P46060_0_0_0	P63165_Blank	Q9HC62_Blank
2IO3	1_0_0	3	P46060_0_0_0	P61956_Blank	Q9HC62_Blank
2IW6	0_0_0	2	P20248_Blank	P24941_0_0_0
2IW8	0_0_0	2	P20248_Blank	P24941_0_0_0
2IY0	0_1_0	3	P46060_0_0_0	P63165_Blank	Q9P0U3_Blank
2IZV	1_1_1	2	Q15369_1_1_1	Q15370_Blank
2J0Q	Blank	2	P38919_Blank	Q9Y5S9_Blank
2J0S	0_0_0	4	O15234_Blank	P38919_Blank	P61326_0_0_0	Q9Y5S9_Blank
2J6F	1_1_1	2	Q13191_Blank	Q9Y5K6_1_1_1
2J6O	1_1_1	2	P06729_Blank	Q9Y5K6_1_1_1
2J9F	1_0_0	2	P12694_0_0_0	P21953_0_0_0
2JXC	Blank	2	P42566_Blank	Q8WXE9_Blank
2KS1	0_0_0	2	P00533_Blank	P04626_0_0_0
2KS9	Blank	2	P20366_Blank	P25103_Blank
2KSA	Blank	2	P20366_Blank	P25103_Blank
2KSB	Blank	2	P20366_Blank	P25103_Blank
2KSO	0_0_0	2	O15357_Blank	P29317_0_0_0
2KUP	0_0_0	2	O43559_0_0_0	Q9UM73_Blank
2KW3	0_0_0	2	O00287_Blank	P48382_Blank
2KWI	Blank	2	P11234_Blank	Q15311_Blank
2KXC	0_0_0	2	Q8X2D5_Blank	Q9UHR4_0_0_0
2KXS	Blank	2	D2E9U7_Blank	Q07157_Blank
2L14	Blank	2	P04637_Blank	P45481_Blank
2L1L	Blank	2	O14980_Blank	P61925_Blank
2L1R	Blank	2	P19429_Blank	P63316_Blank
2L29	Blank	2	P01344_Blank	Q59EZ3_Blank
2L4K	Blank	2	P04626_Blank	Q14451_Blank
2L53	0_0_0	2	P62158_0_0_0	Q59H93_Blank
2L5G	Blank	2	C9JQE8_Blank	Q6FHM8_Blank
2L5X	0_0_0	2	P01583_Blank	Q99584_Blank
2L75	Blank	2	P68431_Blank	Q14839_Blank
2L7L	Blank	2	B4DJ51_Blank	Q63450_Blank
2L9S	Blank	2	Q60520_Blank	Q96QT6_Blank
2LEH	Blank	2	O14893_Blank	Q16637_Blank
2LGF	0_0_0	2	P14151_Blank	P62158_0_0_0
2LKM	Blank	2	Q96QT6_Blank	Q9UBU8_Blank
2LL6	0_0_0	2	P35228_Blank	P62158_0_0_0
2LL7	0_0_0	2	P29474_Blank	P62158_0_0_0
2LNH	0_0_0	3	O00401_0_0_0	P0DJ89_Blank	Q9UHR4_0_0_0
2LOB	Blank	2	P13569_Blank	Q9HD26_Blank
2LOZ	Blank	2	Q63HR2_Blank	Q96QB1_Blank
2LQC	Blank	2	P62158_Blank	Q13936_Blank
2LSI	Blank	2	Q9UBT6_Blank	Q9UBZ9_Blank
2LSK	Blank	2	Q9UBZ9_Blank	Q9Y253_Blank
2LTO	Blank	2	P24928_Blank	Q9H7E2_Blank
2LUE	Blank	2	Q96CV9_Blank	Q9GZQ8_Blank
2LV6	0_0_0	2	P62158_0_0_0	Q9H1R3_Blank
2LVM	Blank	2	P62805_Blank	Q12888_Blank
2LVO	Blank	2	P0CG48_Blank	Q9UKV5_Blank
2LVP	Blank	2	P0CG48_Blank	Q9UKV5_Blank
2LVQ	Blank	2	P0CG48_Blank	Q9UKV5_Blank
2LXM	0_0_0	2	Q9NP79_0_0_0	Q9NZZ3_Blank
2LXP	0_0_0	2	P60604_Blank	Q9UKV5_Blank
2LY4	Blank	2	P04637_Blank	P09429_Blank
2LYW	Blank	2	P30989_Blank	P30990_Blank
2LZ6	Blank	2	P0CG48_Blank	Q9JLQ0_Blank
2M0G	Blank	2	P26368_Blank	Q15637_Blank
2M0J	0_0_0	2	P62158_0_0_0	Q00195_Blank
2M0K	0_0_0	2	P62158_0_0_0	Q00195_Blank
2M3O	Blank	2	P37088_Blank	P46934_Blank
2M41	0_0_0	2	P54253_Blank	Q96RK0_Blank
2M49	Blank	2	P04271_Blank	P09038_Blank
2M55	0_0_0	2	P37840_Blank	P62158_0_0_0
2M6Z	1_1_1	2	P68871_1_1_1	P69905_Blank
2M7P	Blank	2	P01130_Blank	Q9HBX9_Blank
2M8S	Blank	2	Q60739_Blank	Q99075_Blank
2MA9	1_1_1	3	P12504_Blank	Q15369_1_1_1	Q15370_Blank
2MBH	Blank	2	J3QS39_Blank	Q13351_Blank
2MCN	Blank	2	P0CG48_Blank	Q9JLQ0_Blank
2MEJ	1_1_1	2	P04637_1_1_1	Q07817_Blank
2MJ5	Blank	2	P0CG48_Blank	Q14596_Blank
2NN6	0_0_0	9	Q13868_0_0_0	Q15024_Blank	Q5RKV6_Blank	Q86Y41_Blank	Q96B26_Blank	Q9NPD3_Blank	Q9NQT4_0_0_0	Q9NQT5_Blank	Q9Y3B2_0_0_0
2NOJ	0_0_0	2	P01024_Blank	Q99UV2_Blank
2NPS	Blank	4	O43752_Blank	O70319_Blank	O70480_Blank	Q9JI51_Blank
2NQD	0_0_0	2	P07711_0_0_0	Q966X9_Blank
2NUP	0_0_0	3	O75396_Blank	O95486_0_0_0	Q15436_0_0_0
2NUT	0_0_0	3	O75396_Blank	O95486_0_0_0	Q15436_0_0_0
2NVU	0_0_0	4	P61081_Blank	Q13564_0_0_0	Q15843_Blank	Q8TBC4_Blank
2NW3	0_0_0	2	P30685_Blank	P61769_0_0_0
2NZ0	0_0_0	2	Q9NZI2_0_0_0	Q9UK17_Blank
2NZ8	0_0_0	2	O75962_0_0_0	P63000_Blank
2O61	1_1_1	4	P19838_Blank	Q04206_Blank	Q14653_0_0_0	Q92985_Blank
2O8B	0_0_0	2	P43246_Blank	P52701_0_0_0
2O8C	0_0_0	2	P43246_Blank	P52701_0_0_0
2O8D	0_0_0	2	P43246_Blank	P52701_0_0_0
2O8E	0_0_0	2	P43246_Blank	P52701_0_0_0
2O8F	0_0_0	2	P43246_Blank	P52701_0_0_0
2ODB	Blank	2	P60953_Blank	Q9NQU5_Blank
2OMT	0_0_0	2	P12830_0_0_0	P25146_Blank
2OMU	0_0_0	2	P12830_0_0_0	P25146_Blank
2OMV	0_0_0	2	P12830_0_0_0	P25146_Blank
2OMY	0_0_0	2	P12830_0_0_0	P25146_Blank
2OMZ	0_0_0	2	P12830_0_0_0	P25146_Blank
2OQ1	0_0_0	2	P20963_Blank	P43403_0_0_0
2OYH	0_0_0	2	P02671_Blank	P02679_Blank
2OYI	0_0_0	2	P02671_Blank	P02679_Blank
2OZA	0_0_0	2	P47811_Blank	P49137_0_0_0
2OZL	Blank	2	P08559_Blank	P11177_Blank
2P6A	0_0_0	2	P08476_Blank	P19883_0_0_0
2PAV	Blank	3	P07737_Blank	P50552_Blank	P68135_Blank
2PBD	Blank	3	P07737_Blank	P50552_Blank	P68135_Blank
2PEH	Blank	2	O75533_Blank	Q96I25_Blank
2PJY	0_0_0	3	P10600_Blank	P36897_0_0_0	P37173_0_0_0
2PUQ	Blank	2	P08709_Blank	P13726_Blank
2PW8	0_0_0	2	P00734_Blank	P01050_Blank
2Q8I	0_0_0	2	P10515_Blank	Q15120_0_0_0
2Q8Y	Blank	2	P0A2N1_Blank	Q13164_Blank
2Q9I	0_0_0	3	P02671_Blank	P02675_0_0_0	Q53Y18_Blank
2Q9Q	0_0_0	4	Q14691_0_0_0	Q9BRT9_Blank	Q9BRX5_Blank	Q9Y248_Blank
2QAG	Blank	3	Q14141_Blank	Q15019_Blank	Q16181_Blank
2QFA	Blank	3	O15392_Blank	Q53HL2_Blank	Q9NQS7_Blank
2QJ9	0_0_0	2	P12643_Blank	P36894_Blank
2QJA	0_0_0	2	P12643_Blank	P36894_Blank
2QJB	0_0_0	2	P12643_Blank	P36894_Blank
2QKH	Blank	2	P09681_Blank	P48546_Blank
2QME	Blank	2	P60763_Blank	Q13153_Blank
2QOS	Blank	2	P07357_Blank	Q14CU0_Blank
2QYF	Blank	2	Q13257_Blank	Q15013_Blank
2R0W	Blank	3	A2NHM3_Blank	P05067_Blank	Q811U5_Blank
2R28	0_0_0	2	P62158_0_0_0	Q08209_Blank
2R2M	0_0_0	2	P00734_Blank	P28507_Blank
2R7G	0_0_1	2	P03255_Blank	P06400_1_1_1
2RA3	Blank	2	P00974_Blank	P07477_Blank
2RAW	Blank	2	O15392_Blank	Q53HL2_Blank
2RAX	Blank	2	O15392_Blank	Q53HL2_Blank
2RD0	1_1_1	2	P27986_Blank	P42336_1_1_1
2RD7	0_0_0	2	P07357_0_0_0	P07360_Blank
2RFX	0_0_0	2	P18465_Blank	P61769_0_0_0
2RHI	Blank	2	P16401_Blank	Q9Y468_Blank
2RHK	Blank	2	O95639_Blank	P03495_Blank
2RI7	Blank	2	P68431_Blank	Q12830_Blank
2RII	Blank	2	Q06830_Blank	Q9BYN0_Blank
2RQG	0_0_0	2	P11940_0_0_0	Q8K2E1_Blank
2RQH	0_0_0	2	P11940_0_0_0	Q8K2E1_Blank
2RQR	Blank	2	Q92556_Blank	Q92608_Blank
2RQU	Blank	2	P25054_Blank	Q9ULH1_Blank
2RS9	Blank	2	P55201_Blank	P62805_Blank
2RSE	Blank	2	P42345_Blank	P62942_Blank
2UUE	0_0_0	2	P20248_Blank	P24941_0_0_0
2UWE	Blank	2	P01892_Blank	Q9NPA0_Blank
2UXN	Blank	2	O60341_Blank	P68431_Blank
2UZB	0_0_0	2	P20248_Blank	P24941_0_0_0
2UZD	0_0_0	2	P20248_Blank	P24941_0_0_0
2UZE	0_0_0	2	P20248_Blank	P24941_0_0_0
2UZL	0_0_0	2	P20248_Blank	P24941_0_0_0
2V1D	Blank	3	O60341_Blank	Q16695_Blank	Q9UKL0_Blank
2V22	0_0_0	2	P20248_Blank	P24941_0_0_0
2V3O	0_0_0	2	P00734_0_0_0	P01050_Blank
2V53	Blank	2	P02461_Blank	P09486_Blank
2V55	Blank	2	P61587_Blank	Q13464_Blank
2V5E	1_0_0	2	P39905_0_0_0	Q62997_Blank
2VAY	0_0_0	2	P62158_0_0_0	Q13698_Blank
2VDO	Blank	3	P05106_Blank	P08514_Blank	Q53Y18_Blank
2VDQ	Blank	2	P05106_Blank	P08514_Blank
2VDR	Blank	2	P05106_Blank	P08514_Blank
2VE7	Blank	2	O14777_Blank	Q9HBM1_Blank
2VER	Blank	2	P06731_Blank	Q57254_Blank
2VIF	Blank	2	O14544_Blank	P10721_Blank
2VNW	Blank	2	P00517_Blank	P61925_Blank
2VNY	Blank	2	P00517_Blank	P61925_Blank
2VO0	Blank	2	P00517_Blank	P61925_Blank
2VO3	Blank	2	P00517_Blank	P61925_Blank
2VO6	Blank	2	P00517_Blank	P61925_Blank
2VO7	Blank	2	P00517_Blank	P61925_Blank
2VSK	Blank	2	O89343_Blank	P52799_Blank
2W2M	0_0_0	2	P01130_Blank	Q8NBP7_0_0_0
2W2N	Blank	2	P01130_Blank	Q8NBP7_Blank
2W2O	Blank	2	P01130_Blank	Q8NBP7_Blank
2W2P	Blank	2	P01130_Blank	Q8NBP7_Blank
2W2Q	Blank	2	P01130_Blank	Q8NBP7_Blank
2W6V	1_1_1	2	P68871_1_1_1	P69905_Blank
2W72	1_1_1	2	P68871_1_1_1	P69905_Blank
2W96	Blank	2	P11802_Blank	P24385_Blank
2W97	Blank	2	P06730_Blank	Q04637_Blank
2W99	0_0_0	2	P11802_Blank	P24385_Blank
2W9F	Blank	2	P11802_Blank	P24385_Blank
2WEV	0_0_0	2	P20248_Blank	P24941_0_0_0
2WFX	0_0_0	2	Q62226_Blank	Q96QV1_0_0_0
2WFY	0_0_0	2	P20248_Blank	P24941_0_0_0
2WG4	0_0_0	2	Q62226_Blank	Q96QV1_0_0_0
2WHB	0_0_0	2	P20248_Blank	P24941_0_0_0
2WIH	0_0_0	2	P20248_Blank	P24941_0_0_0
2WIN	0_0_0	2	P01024_0_0_0	Q6GFB4_Blank
2WMA	0_0_0	2	P20248_Blank	P24941_0_0_0
2WMB	0_0_0	2	P20248_Blank	P24941_0_0_0
2WO2	0_0_0	2	P52799_Blank	P54764_0_0_0
2WO3	0_0_0	2	O43921_Blank	P54764_0_0_0
2WQA	Blank	2	P02753_Blank	P02766_Blank
2WY7	0_0_0	2	C8LN82_Blank	P01024_0_0_0
2WY8	0_0_0	2	C8LN82_Blank	P01024_0_0_0
2X0G	0_0_0	2	P53355_0_0_0	P62158_0_0_0
2X0L	Blank	2	O60341_Blank	Q9UKL0_Blank
2X70	0_0_0	2	P01892_Blank	P61769_0_0_0
2XAC	0_0_0	2	P17948_Blank	P49765_Blank
2XAF	Blank	2	O60341_Blank	Q9UKL0_Blank
2XAG	Blank	2	O60341_Blank	Q9UKL0_Blank
2XAH	Blank	2	O60341_Blank	Q9UKL0_Blank
2XAJ	Blank	2	O60341_Blank	Q9UKL0_Blank
2XAQ	Blank	2	O60341_Blank	Q9UKL0_Blank
2XAS	Blank	2	O60341_Blank	Q9UKL0_Blank
2XB2	0_0_0	2	P61326_0_0_0	Q9BZI7_Blank
2XNX	0_0_0	4	P02671_Blank	P02675_0_0_0	P02679_Blank	Q48WD8_Blank
2XNY	0_0_0	3	P02671_Blank	P02675_0_0_0	P02679_Blank
2XPG	0_0_0	3	P04439_Blank	P60201_Blank	P61769_0_0_0
2XQN	0_0_0	3	Q8N8S7_Blank	Q9UGI8_Blank	Q9Y615_Blank
2XQW	0_0_0	2	P01024_0_0_0	P08603_Blank
2XRW	Blank	2	A1L4K2_Blank	Q12968_Blank
2Y48	Blank	3	O60341_Blank	O95863_Blank	Q9UKL0_Blank
2Y4V	0_0_0	2	P53355_Blank	P62158_0_0_0
2Y5B	Blank	2	P0CG47_Blank	Q9UK80_Blank
2Y7L	Blank	2	D3DP16_Blank	Q5A8T1_Blank
2Y7Q	Blank	2	P01854_Blank	P12319_Blank
2Y8O	0_0_0	2	P52564_Blank	Q16539_0_0_0
2Y9A	1_0_0	7	P14678_Blank	P62304_0_0_0	P62306_Blank	P62308_Blank	P62314_Blank	P62316_Blank	P62318_Blank
2Y9B	1_0_0	7	P14678_Blank	P62304_0_0_0	P62306_Blank	P62308_Blank	P62314_Blank	P62316_Blank	P62318_Blank
2Y9C	1_0_0	7	P14678_Blank	P62304_0_0_0	P62306_Blank	P62308_Blank	P62314_Blank	P62316_Blank	P62318_Blank
2Y9D	1_1_0	7	P14678_Blank	P62304_0_0_0	P62306_Blank	P62308_Blank	P62314_Blank	P62316_Blank	P62318_Blank
2Y9Q	1_0_0	2	P28482_1_0_0	Q9BUB5_Blank
2YDQ	Blank	2	O60502_Blank	Q0TR53_Blank
2YDR	1_1_1	2	P04637_0_0_0	Q0TR53_Blank
2YDS	Blank	2	Q0TR53_Blank	Q15750_Blank
2YGG	Blank	2	P19634_Blank	P62161_Blank
2YHO	Blank	2	P51668_Blank	Q8WY64_Blank
2YOU	Blank	2	P14416_Blank	P62168_Blank
2YPK	0_0_0	3	P18465_Blank	P61769_0_0_0	Q70XD7_Blank
2YPL	0_0_0	2	P18465_Blank	P61769_0_0_0
2YS5	0_0_0	2	O43559_0_0_0	Q9UM73_Blank
2YT2	0_0_0	2	O43559_0_0_0	Q9UM73_Blank
2Z3Q	0_0_0	2	P40933_0_0_0	Q13261_Blank
2Z3R	0_0_0	2	P40933_0_0_0	Q13261_Blank
2Z4E	0_0_0	3	P02671_Blank	P02675_0_0_0	Q53Y18_Blank
2Z5S	Blank	2	P04637_Blank	Q4V944_Blank
2Z5T	Blank	2	P04637_Blank	Q4V944_Blank
2Z62	0_0_0	2	O00206_0_0_0	Q4G1L2_Blank
2Z63	0_0_0	2	O00206_0_0_0	Q4G1L2_Blank
2Z65	0_0_0	2	O00206_0_0_0	Q4G1L2_Blank
2Z66	Blank	2	O00206_Blank	Q4G1L2_Blank
2Z7F	Blank	2	P03973_Blank	P08246_Blank
2Z7X	0_0_0	3	O60603_0_0_0	Q15399_0_0_0	Q4G1L2_Blank
2Z80	Blank	2	O60603_Blank	Q4G1L2_Blank
2Z8C	0_0_0	2	P06213_0_0_0	P35568_Blank
2ZC9	0_0_0	2	P00734_Blank	P01050_Blank
2ZFF	0_0_0	2	P00734_Blank	P01050_Blank
2ZFQ	0_0_0	2	P00734_Blank	P09945_Blank
2ZFR	0_0_0	2	P00734_Blank	P09945_Blank
2ZGB	0_0_0	2	P00734_Blank	P01050_Blank
2ZI2	0_0_0	2	P00734_Blank	P01050_Blank
2ZME	0_0_0	3	Q86VN1_Blank	Q96H20_Blank	Q9BRG1_Blank
2ZNK	0_0_0	2	P00734_Blank	P01050_Blank
2ZO3	0_0_0	2	P00734_Blank	P01050_Blank
2ZP0	Blank	2	P08709_Blank	P13726_Blank
2ZVN	Blank	2	O88522_Blank	Q96C32_Blank
2ZVO	Blank	2	O88522_Blank	Q96C32_Blank
2ZWL	Blank	2	P08709_Blank	P13726_Blank
2ZZU	Blank	2	P08709_Blank	P13726_Blank
3A1B	Blank	2	P68431_Blank	Q9Y6K1_Blank
3A4U	0_0_0	2	P49257_0_0_0	Q8NI22_Blank
3A6N	0_0_0	4	P04908_Blank	P06899_Blank	P62805_Blank	Q16695_Blank
3A7Q	Blank	2	Q14114_Blank	Q60841_Blank
3A98	Blank	2	Q92556_Blank	Q92608_Blank
3AA6	Blank	3	P13127_Blank	P14315_Blank	Q9Y5K6_Blank
3AAD	0_0_0	2	P21675_0_0_0	Q9Y294_Blank
3AFA	0_0_0	4	P04908_Blank	P06899_Blank	P62805_Blank	P68431_Blank
3AJB	Blank	2	P40855_Blank	Q6FGP5_Blank
3AM7	Blank	2	P06730_Blank	Q13542_Blank
3AM8	Blank	2	P13747_Blank	Q0QI92_Blank
3AMA	0_0_0	2	P17612_0_0_0	P61925_Blank
3AMB	0_0_0	2	P17612_0_0_0	P61925_Blank
3AN2	0_0_0	4	B2R4R0_Blank	P04908_Blank	P06899_Blank	P49450_Blank
3AQF	Blank	2	O60895_Blank	Q16602_Blank
3ASL	Blank	2	P84243_Blank	Q96T88_Blank
3ASW	Blank	2	P13645_Blank	Q7A382_Blank
3AU4	Blank	2	P43146_Blank	Q9HD67_Blank
3AV1	0_0_0	4	P04908_Blank	P06899_Blank	P62805_Blank	Q71DI3_Blank
3AV2	0_0_0	4	P04908_Blank	P06899_Blank	P62805_Blank	P84243_Blank
3AYW	0_0_0	4	P04908_Blank	P06899_Blank	P62805_Blank	P68431_Blank
3AZE	0_0_0	4	P04908_Blank	P06899_Blank	P62805_Blank	P68431_Blank
3AZF	0_0_0	4	P04908_Blank	P06899_Blank	P62805_Blank	P68431_Blank
3AZG	0_0_0	4	P04908_Blank	P06899_Blank	P62805_Blank	P68431_Blank
3AZH	0_0_0	4	P04908_Blank	P06899_Blank	P62805_Blank	P68431_Blank
3AZI	0_0_0	4	P04908_Blank	P06899_Blank	P62805_Blank	P68431_Blank
3AZJ	0_0_0	4	P04908_Blank	P06899_Blank	P62805_Blank	P68431_Blank
3AZK	0_0_0	4	P04908_Blank	P06899_Blank	P62805_Blank	P68431_Blank
3AZL	0_0_0	4	P04908_Blank	P06899_Blank	P62805_Blank	P68431_Blank
3AZM	0_0_0	4	P04908_Blank	P06899_Blank	P62805_Blank	P68431_Blank
3AZN	0_0_0	4	P04908_Blank	P06899_Blank	P62805_Blank	P68431_Blank
3B08	Blank	2	P0CG48_Blank	Q9WUB0_Blank
3B0A	Blank	2	P0CG48_Blank	Q9WUB0_Blank
3B13	0_0_1	2	P63000_Blank	Q92608_1_1_0
3B23	0_0_0	2	P00734_Blank	P85800_Blank
3B2D	0_0_0	2	O95711_Blank	Q99467_0_0_0
3B3I	0_0_0	3	P03989_Blank	P32241_Blank	P61769_0_0_0
3B3Q	Blank	2	A4FVB9_Blank	Q4KMN5_Blank
3B4V	0_0_0	2	O95633_Blank	P08476_Blank
3B6S	0_0_0	2	P03989_Blank	P61769_0_0_0
3B75	1_1_1	2	P68871_1_1_1	P69905_Blank
3BBP	Blank	2	P20340_Blank	Q8IWJ2_Blank
3BDW	Blank	2	P26715_Blank	Q13241_Blank
3BEF	0_0_0	2	P00734_Blank	P25116_Blank
3BGM	0_0_0	3	P01892_Blank	P61769_0_0_0	Q9BZL6_Blank
3BH9	0_0_0	3	P01892_Blank	P61769_0_0_0	Q8WVV4_Blank
3BHB	0_0_0	3	P01892_Blank	P61769_0_0_0	Q86UW6_Blank
3BHT	0_0_0	2	P24941_0_0_0	P30274_Blank
3BHU	0_0_0	2	P24941_0_0_0	P30274_Blank
3BHV	0_0_0	2	P24941_0_0_0	P30274_Blank
3BN3	0_0_0	2	P20701_Blank	Q9UMF0_Blank
3BO8	0_1_0	3	P30443_Blank	P43355_Blank	P61769_0_0_0
3BPL	0_0_0	3	P05112_0_0_0	P24394_Blank	P31785_Blank
3BPN	0_0_0	3	P05112_0_0_0	P24394_Blank	P78552_Blank
3BPO	Blank	3	P24394_Blank	P78552_Blank	Q4VB50_Blank
3BPS	0_0_0	2	P01130_Blank	Q8NBP7_Blank
3BRT	Blank	3	O14920_Blank	O15111_Blank	Q9Y6K9_Blank
3BRV	Blank	2	O14920_Blank	Q9Y6K9_Blank
3BSZ	Blank	2	P02753_Blank	P02766_Blank
3BT1	0_0_0	3	P00749_Blank	P04004_Blank	Q03405_0_0_0
3BT2	Blank	2	P00749_Blank	P04004_Blank
3BU3	0_0_0	2	P06213_0_0_0	P81122_Blank
3BU5	0_0_0	2	P06213_0_0_0	P81122_Blank
3BU6	0_0_0	2	P06213_0_0_0	P81122_Blank
3BVH	0_0_0	3	P02671_Blank	P02675_0_0_0	P02679_Blank
3BVN	0_0_0	3	P13285_Blank	P61769_0_0_0	Q56H30_Blank
3BW9	0_0_0	3	P06725_Blank	P30685_Blank	P61769_0_0_0
3BZE	0_0_0	2	P13747_Blank	P61769_0_0_0
3BZF	0_0_0	3	P10321_Blank	P13747_Blank	P61769_0_0_0
3BZI	0_0_0	2	P30307_Blank	P53350_0_0_0
3C1K	0_0_0	2	P00734_0_0_0	P28511_Blank
3C27	0_0_0	2	P00734_Blank	P28507_Blank
3C3R	Blank	2	Q8WUM4_Blank	Q96CF2_Blank
3C4M	Blank	2	P0AEX9_Blank	Q03431_Blank
3C9N	0_0_0	2	P30464_Blank	P61769_0_0_0
3CBJ	0_0_0	2	P07858_0_0_0	Q966X9_Blank
3CBK	0_0_0	2	P07858_0_0_0	Q966X9_Blank
3CBO	Blank	2	P03372_Blank	Q8WTS6_Blank
3CBP	Blank	2	P03372_Blank	Q8WTS6_Blank
3CC5	Blank	3	P01887_Blank	P01899_Blank	P40967_Blank
3CDG	0_1_0	4	P13747_Blank	P26715_Blank	P61769_0_0_0	Q13241_Blank
3CFS	Blank	2	P62805_Blank	Q16576_Blank
3CFV	Blank	2	P62805_Blank	Q16576_Blank
3CHW	Blank	3	P07737_Blank	P07830_Blank	P50552_Blank
3CII	0_1_0	3	P13747_Blank	P17693_Blank	P61769_0_0_0
3CIK	0_0_0	3	P25098_0_0_0	P62871_Blank	P63212_Blank
3CM9	Blank	2	P01833_Blank	P01877_Blank
3CU8	0_0_0	2	P04049_Blank	P63104_Blank
3CUQ	0_0_0	3	Q86VN1_Blank	Q96H20_Blank	Q9BRG1_Blank
3CW1	0_0_0	9	P08621_Blank	P09234_Blank	P14678_Blank	P62304_1_0_0	P62306_Blank	P62308_Blank	P62314_Blank	P62316_Blank	P62318_Blank
3CXE	1_1_1	3	P04141_Blank	P15509_Blank	P32927_1_1_1
3CYY	Blank	2	P08050_Blank	Q07157_Blank
3CZF	0_0_0	3	P03989_Blank	P47871_Blank	P61769_0_0_0
3CZU	Blank	2	P20827_Blank	P29317_Blank
3D17	1_1_1	2	P68871_1_1_1	P69905_Blank
3D18	0_0_0	2	P03989_Blank	P61769_0_0_0
3D25	0_0_0	3	P01892_Blank	P61769_0_0_0	Q6P189_Blank
3D2U	0_0_0	4	P60709_Blank	P61769_0_0_0	Q4A1U8_Blank	Q8NHL6_1_1_1
3D39	0_0_0	2	P01892_Blank	P61769_0_0_0
3D3V	0_0_0	2	P01892_Blank	P61769_0_0_0
3D42	Blank	2	P28482_Blank	P35236_Blank
3D44	Blank	2	P28482_Blank	P35236_Blank
3D48	Blank	2	P01236_Blank	P16471_Blank
3D49	0_0_0	2	P00734_Blank	P01050_Blank
3D5O	Blank	2	P02743_Blank	P12318_Blank
3D5R	0_0_0	2	A6QG59_Blank	P01024_0_0_0
3D5S	0_0_0	2	A6QG59_Blank	P01024_0_0_0
3D7O	1_1_1	2	P68871_1_1_1	P69905_Blank
3DAB	Blank	2	O15151_Blank	P04637_Blank
3DAC	Blank	2	P04637_Blank	Q7ZUW7_Blank
3DBX	0_0_0	2	P61769_0_0_0	Q5GL29_Blank
3DCG	1_1_1	2	Q15369_1_1_1	Q15370_Blank
3DDC	1_1_1	2	P01112_1_1_1	Q5EBH1_Blank
3DGC	Blank	2	Q9GZX6_Blank	Q9HB22_Blank
3DHK	0_0_0	2	P00734_Blank	P01050_Blank
3DI2	Blank	2	P13232_Blank	P16871_Blank
3DI3	Blank	2	P13232_Blank	P16871_Blank
3DLQ	Blank	2	Q8N6P7_Blank	Q9GZX6_Blank
3DM1	Blank	2	Q13185_Blank	Q96KQ7_Blank
3DOW	Blank	2	O95166_Blank	P27797_Blank
3DT0	0_0_0	2	P00734_Blank	P01050_Blank
3DTX	0_0_1	2	P03989_Blank	P61769_0_0_0
3DUT	1_1_1	2	P68871_1_1_1	P69905_Blank
3DUX	0_0_0	2	P00734_Blank	P01050_Blank
3DVE	0_0_0	2	P62158_0_0_0	Q05152_Blank
3DVJ	0_0_0	2	P62158_0_0_0	Q05152_Blank
3DVK	0_0_0	2	P62158_0_0_0	Q07652_Blank
3DVM	0_0_0	2	P27884_Blank	P62158_0_0_0
3DVP	Blank	2	Q13153_Blank	Q24117_Blank
3DX8	0_0_0	3	P03204_Blank	P30481_Blank	P61769_0_0_0
3DXA	0_0_0	3	P03204_Blank	P30481_Blank	P61769_0_0_0
3DXC	Blank	2	O00213_Blank	P05067_Blank
3DXD	Blank	2	O00213_Blank	P05067_Blank
3DXE	Blank	2	O00213_Blank	P05067_Blank
3E1I	0_0_0	3	P02671_Blank	P02675_0_0_0	P02679_Blank
3E1R	Blank	2	Q53EZ4_Blank	Q8WUM4_Blank
3E5A	0_0_0	2	O14965_0_0_0	Q9ULW0_Blank
3EFO	1_1_1	2	Q15436_0_0_1	Q8IYI7_Blank
3EG6	Blank	2	P61964_Blank	Q03164_Blank
3EG9	1_1_1	2	Q15436_0_0_1	Q8IYI7_Blank
3EGD	0_0_0	3	O75396_Blank	O95486_0_0_0	Q15436_0_0_0
3EGK	0_0_0	2	P00734_Blank	P01050_Blank
3EGX	0_0_0	3	O75396_Blank	O95486_0_0_0	Q15436_0_0_0
3EHT	Blank	3	P06850_Blank	P0AEX9_Blank	P34998_Blank
3EHU	Blank	2	P0AEX9_Blank	P34998_Blank
3EID	0_0_0	2	P20248_Blank	P24941_0_0_0
3EJ1	0_0_0	2	P20248_Blank	P24941_0_0_0
3ELA	Blank	2	P08709_Blank	P13726_Blank
3EMH	Blank	2	P61964_Blank	Q59FF2_Blank
3EML	1_1_1	2	P00720_Blank	P29274_1_1_1
3EOC	0_0_0	2	P20248_Blank	P24941_0_0_0
3EPC	Blank	2	P03300_Blank	P15151_Blank
3EPD	Blank	2	P15151_Blank	Q8B3S0_Blank
3EPF	Blank	2	P06210_Blank	P15151_Blank
3EQ0	0_0_0	2	P00734_Blank	P01050_Blank
3ESK	Blank	2	P11142_Blank	P31948_Blank
3EWT	0_0_0	2	P25445_Blank	P62158_0_0_0
3EWV	0_0_0	2	P08138_Blank	P62158_0_0_0
3EX7	0_0_0	4	O15234_Blank	P38919_Blank	P61326_0_0_0	Q9Y5S9_Blank
3EXE	Blank	2	P08559_Blank	P11177_Blank
3EXF	Blank	2	P08559_Blank	P11177_Blank
3EXG	Blank	2	P08559_Blank	P11177_Blank
3EXH	Blank	2	P08559_Blank	P11177_Blank
3EXI	Blank	2	P08559_Blank	P11177_Blank
3F1I	Blank	2	O14964_Blank	Q92783_Blank
3F5X	0_0_0	2	P20248_Blank	P24941_0_0_0
3F68	0_0_0	2	P00734_Blank	P09945_Blank
3F6K	0_0_0	2	P30990_Blank	Q99523_0_0_0
3F6Q	Blank	2	P48059_Blank	Q13418_Blank
3F8U	0_0_0	2	O15533_Blank	P30101_0_0_0
3FAP	Blank	2	P42345_Blank	P62942_Blank
3FEX	0_0_1	3	P52292_Blank	P52298_Blank	Q09161_0_0_1
3FEY	0_0_1	3	P52292_Blank	P52298_Blank	Q09161_0_0_1
3FF7	0_0_0	2	P12830_0_0_0	Q96E93_Blank
3FF8	0_0_0	2	O88713_Blank	P12830_0_0_0
3FFC	0_0_0	2	P30460_Blank	P61769_0_0_0
3FGA	Blank	4	P67775_Blank	Q13362_Blank	Q5FBB7_Blank	Q76MZ3_Blank
3FJU	0_0_0	2	P15085_0_0_0	P19399_Blank
3FPU	Blank	2	P0C8E7_Blank	P10147_Blank
3FQN	0_0_0	2	P01892_Blank	P61769_0_0_0
3FQR	0_0_0	2	P01892_Blank	P61769_0_0_0
3FQT	0_0_0	2	P01892_Blank	P61769_0_0_0
3FQU	0_0_0	2	P01892_Blank	P61769_0_0_0
3FQW	0_0_0	2	P01892_Blank	P61769_0_0_0
3FQX	0_0_0	2	P01892_Blank	P61769_0_0_0
3FT2	0_0_0	2	P01892_Blank	P61769_0_0_0
3FT3	0_0_0	2	P01892_Blank	P61769_0_0_0
3FT4	0_0_0	2	P01892_Blank	P61769_0_0_0
3FUB	1_0_0	2	P39905_0_0_0	Q62997_Blank
3FXI	0_0_0	2	O00206_0_0_0	Q9Y6Y9_Blank
3G2V	Blank	2	Q99523_Blank	Q9UJY5_Blank
3G33	0_0_0	2	P11802_0_0_0	Q6FG62_Blank
3G43	0_0_0	2	P62158_Blank	Q13936_Blank
3G9V	Blank	2	Q08AH7_Blank	Q9GZX6_Blank
3GCI	Blank	2	P05067_Blank	P60045_Blank
3GCW	0_0_0	2	P01130_Blank	Q8NBP7_Blank
3GCX	0_0_0	2	P01130_Blank	Q8NBP7_Blank
3GHG	0_0_0	3	P02671_Blank	P02675_0_0_0	P02679_Blank
3GIV	0_0_0	3	P01892_Blank	P61769_0_0_0	Q9YYH6_Blank
3GJF	0_0_0	2	P01892_Blank	P61769_0_0_0
3GLR	Blank	2	Q9NTG7_Blank	Q9NUB1_Blank
3GLT	Blank	2	Q9NTG7_Blank	Q9NUB1_Blank
3GLU	Blank	2	Q9NTG7_Blank	Q9NUB1_Blank
3GM1	Blank	2	P49023_Blank	Q14289_Blank
3GP2	Blank	2	P62149_Blank	Q13557_Blank
3GSN	0_0_0	2	P01892_Blank	P61769_0_0_0
3GSO	0_0_0	2	P01892_Blank	P61769_0_0_0
3GSQ	0_0_0	2	P01892_Blank	P61769_0_0_0
3GSR	0_0_0	2	P01892_Blank	P61769_0_0_0
3GSU	0_0_0	2	P01892_Blank	P61769_0_0_0
3GSV	0_0_0	2	P01892_Blank	P61769_0_0_0
3GSX	0_0_0	2	P01892_Blank	P61769_0_0_0
3GTU	0_0_0	2	P21266_Blank	P28161_Blank
3GXU	0_0_0	2	P52799_Blank	P54764_0_0_0
3GZN	0_0_0	2	Q13564_0_0_0	Q8TBC4_Blank
3H2U	Blank	2	B4DTM7_Blank	Q8IY67_Blank
3H32	0_0_0	4	P02671_Blank	P02675_0_0_0	P02676_Blank	P02679_Blank
3H3G	Blank	3	P0AEX9_Blank	P12272_Blank	Q03431_Blank
3H44	0_0_1	2	P10147_Blank	P14735_0_0_0
3H7B	0_0_0	2	P01892_Blank	P61769_0_0_0
3H7H	Blank	2	O00267_Blank	P63272_Blank
3H9H	0_0_0	2	P01892_Blank	P61769_0_0_0
3H9R	Blank	2	P62942_Blank	Q04771_Blank
3HA6	0_0_0	2	O14965_0_0_0	Q9ULW0_Blank
3HAE	0_0_0	2	P01892_Blank	P61769_0_0_0
3HC8	0_0_0	2	O76074_Blank	Q07343_Blank
3HCV	0_0_0	2	P03989_Blank	P61769_0_0_0
3HDZ	0_0_0	2	O76074_Blank	Q07343_Blank
3HEI	Blank	2	P20827_Blank	P29317_Blank
3HG1	0_0_0	2	P61769_0_0_0	Q8WLS4_Blank
3HH2	0_0_0	2	O08689_Blank	P19883_0_0_0
3HHB	Blank	2	P01922_Blank	P02023_Blank
3HHM	1_1_1	2	P27986_Blank	P42336_1_1_1
3HHR	0_0_0	2	P01241_0_0_0	P10912_Blank
3HIZ	1_1_1	2	P27986_Blank	P42336_1_1_1
3HKI	Blank	2	P19221_Blank	P25116_Blank
3HKJ	0_0_0	2	P00734_Blank	P25116_Blank
3HLA	0_0_0	2	P01892_Blank	P61769_0_0_0
3HPJ	0_0_0	3	P01892_Blank	P19544_Blank	P61769_0_0_0
3HR4	0_0_0	2	P35228_Blank	P62158_0_0_0
3HRZ	0_0_0	2	P00751_0_0_0	Q91132_Blank
3HSV	Blank	2	O75367_Blank	Q5NVK7_Blank
3HTC	0_0_0	2	P00734_Blank	P09945_Blank
3HTU	Blank	2	Q96FZ7_Blank	Q9BRG1_Blank
3HUJ	0_0_0	2	P15813_Blank	P61769_0_0_0
3HUS	0_0_0	3	P02671_Blank	P02675_0_0_0	P02679_Blank
3HXN	1_1_1	2	P68871_1_1_1	P69905_Blank
3HY2	Blank	2	Q06830_Blank	Q9BYN0_Blank
3I6G	0_0_0	3	P01892_Blank	P59596_Blank	P61769_0_0_0
3I6K	0_0_0	3	P01892_Blank	P61769_0_0_0	Q692E0_Blank
3I6L	0_0_0	3	P05534_Blank	P59595_Blank	P61769_0_0_0
3I89	Blank	2	Q16531_Blank	Q96JK2_Blank
3I8C	Blank	2	Q16531_Blank	Q8WV16_Blank
3IC0	1_1_1	2	P68871_1_1_1	P69905_Blank
3IC2	1_1_1	2	P68871_1_1_1	P69905_Blank
3IK5	Blank	2	P20963_Blank	Q5QGG3_Blank
3INB	Blank	2	P08362_Blank	P15529_Blank
3IO4	Blank	2	P0AEX9_Blank	P42858_Blank
3IO6	Blank	2	P0AEX9_Blank	P42858_Blank
3IOR	Blank	2	P0AEX9_Blank	P42858_Blank
3IOU	Blank	2	P0AEX9_Blank	P42858_Blank
3IOV	Blank	2	P0AEX9_Blank	P42858_Blank
3IOW	Blank	2	P0AEX9_Blank	P42858_Blank
3IOZ	Blank	2	P20963_Blank	Q5QGG3_Blank
3IQJ	0_0_0	2	P04049_0_0_0	P31947_Blank
3IQU	Blank	2	P04049_Blank	P31947_Blank
3IQV	Blank	2	P04049_Blank	P31947_Blank
3ISW	Blank	2	P13569_Blank	P21333_Blank
3IVB	Blank	2	O43791_Blank	O75367_Blank
3IXA	0_0_0	2	P01892_Blank	P61769_0_0_0
3IY9	0_0_0	19	O75394_Blank	P02413_Blank	P0A7L3_Blank	P0A7M6_Blank	P0A7R1_Blank	P0AA10_Blank	P0ADY3_Blank	P0ADZ0_Blank	P0AG48_Blank	P0AG51_Blank	P60438_Blank	Q5T653_Blank	Q96A35_Blank	Q9BYD3_0_0_0	Q9NRX2_Blank	Q9NWU5_Blank	Q9NX20_Blank	Q9P0M9_Blank	Q9Y3B7_Blank
3J39	Blank	44	O16130_Blank	O16797_Blank	O17445_Blank	O61231_Blank	P04359_Blank	P09180_Blank	P18101_Blank	P32100_Blank	P36241_Blank	P41092_Blank	P41093_Blank	P41126_Blank	P46222_Blank	P46223_Blank	P48159_Blank	P49630_Blank	P50882_Blank	P50887_Blank	P55841_Blank	Q24154_Blank	Q962S2_Blank	Q9V3G1_Blank	Q9V597_Blank	Q9V9M7_Blank	Q9V9W2_Blank	Q9VBH8_Blank	Q9VBN5_Blank	Q9VJ19_Blank	Q9VJY6_Blank	Q9VLT7_Blank	Q9VMU4_Blank	Q9VNB9_Blank	Q9VNE9_Blank	Q9VS34_Blank	Q9VTP4_Blank	Q9VVU2_Blank	Q9VXX8_Blank	Q9VZS5_Blank	Q9W0A8_Blank	Q9W1B9_Blank	Q9W3W8_Blank	Q9W499_Blank	Q9W5N2_Blank	Q9W5R8_Blank
3J3A	0_0_1	35	P08708_Blank	P08865_Blank	P13639_0_0_0	P15880_Blank	P23396_Blank	P25398_Blank	P39019_Blank	P42677_Blank	P46781_Blank	P46782_Blank	P46783_Blank	P60866_Blank	P61247_Blank	P62081_Blank	P62241_0_0_0	P62244_Blank	P62249_Blank	P62263_Blank	P62266_Blank	P62269_1_1_1	P62273_Blank	P62277_Blank	P62280_Blank	P62701_Blank	P62753_Blank	P62841_Blank	P62847_Blank	P62851_Blank	P62854_Blank	P62857_Blank	P62861_Blank	P62979_Blank	P63220_Blank	P63244_Blank	Q8NC51_Blank
3J3B	0_0_0	47	P05386_Blank	P05387_Blank	P05388_Blank	P18077_0_0_0	P18124_Blank	P18621_Blank	P26373_Blank	P30050_Blank	P32969_0_0_0	P35268_Blank	P36578_Blank	P39023_Blank	P40429_Blank	P42766_Blank	P46776_Blank	P46777_0_0_0	P46778_Blank	P46779_Blank	P47914_Blank	P49207_Blank	P50914_Blank	P61254_Blank	P61313_Blank	P61353_Blank	P61513_Blank	P61927_Blank	P62424_Blank	P62750_Blank	P62829_Blank	P62888_Blank	P62891_Blank	P62899_0_0_0	P62906_0_0_0	P62910_Blank	P62913_Blank	P62917_Blank	P62945_Blank	P62987_Blank	P63173_Blank	P83731_Blank	P83881_Blank	P84098_Blank	Q02543_Blank	Q02878_1_1_1	Q07020_Blank	Q96L21_0_0_0	Q9Y3U8_Blank
3JTI	Blank	2	P05067_Blank	P60045_Blank
3JTS	0_1_0	3	P19505_Blank	P61769_0_0_0	Q30597_Blank
3JVF	0_0_0	2	Q96F46_0_0_0	Q96PD4_Blank
3JVK	Blank	2	P84243_Blank	Q9ESU6_Blank
3JWQ	0_0_0	2	O76074_0_0_0	P51160_Blank
3JWR	0_0_0	2	O76074_0_0_0	P51160_Blank
3K1R	Blank	2	Q495M9_Blank	Q9Y6N9_Blank
3K9M	0_0_0	2	P01040_Blank	P07858_0_0_0
3KF9	Blank	2	Q06827_Blank	Q9H1R3_Blank
3KFD	0_0_0	3	P01137_Blank	P36897_Blank	P37173_Blank
3KLA	0_0_0	2	P01892_Blank	P61769_0_0_0
3KLS	0_0_1	2	P01031_0_0_1	Q6GJP2_Blank
3KM9	1_1_1	2	A6QE84_Blank	P01031_0_0_1
3KMF	1_1_1	2	P68871_1_1_1	P69905_Blank
3KPL	0_0_0	2	P30481_Blank	P61769_0_0_0
3KPM	0_0_0	2	P30481_Blank	P61769_0_0_0
3KPN	0_0_0	2	P61769_0_0_0	Q2L6G2_Blank
3KPO	0_0_0	2	P61769_0_0_0	Q2L6G2_Blank
3KPP	0_0_0	2	P30481_Blank	P61769_0_0_0
3KPQ	0_0_0	2	P30481_Blank	P61769_0_0_0
3KPR	0_0_0	2	P30481_Blank	P61769_0_0_0
3KPS	0_0_0	2	P30481_Blank	P61769_0_0_0
3KQ4	0_0_0	2	O60494_0_0_0	P27352_Blank
3KQI	Blank	2	O75151_Blank	P68431_Blank
3KRW	0_0_0	3	P25098_0_0_0	P62871_Blank	P63212_Blank
3KRX	0_0_0	3	P25098_0_0_0	P62871_Blank	P63212_Blank
3KTP	0_0_0	2	P11940_0_0_0	Q9HCJ0_Blank
3KTR	0_0_0	2	P11940_0_0_0	Q99700_Blank
3KUC	Blank	2	P04049_Blank	P62834_Blank
3KUD	1_1_1	2	P01112_1_1_1	P04049_Blank
3KUI	0_0_0	2	P11940_0_0_0	Q96GF2_Blank
3KUJ	0_0_0	2	P11940_0_0_0	Q96GF2_Blank
3KV4	Blank	2	Q6NXT2_Blank	Q9UPP1_Blank
3KXC	Blank	2	O43617_Blank	Q86SZ2_Blank
3KXF	0_0_0	2	P30685_Blank	P61769_0_0_0
3KYN	0_0_0	2	P61769_0_0_0	Q9MYA2_Blank
3KYO	0_0_0	2	P61769_0_0_0	Q9MYA2_Blank
3L2J	Blank	2	P0AEX9_Blank	Q03431_Blank
3L3G	0_0_0	3	P30481_Blank	P61769_0_0_0	Q95HB9_Blank
3L3I	0_0_0	3	P30481_Blank	P61769_0_0_0	Q95HB9_Blank
3L3J	0_0_0	3	P30481_Blank	P61769_0_0_0	Q95HB9_Blank
3L3K	0_0_0	3	P30481_Blank	P61769_0_0_0	Q95HB9_Blank
3L3O	0_0_0	2	P01024_0_0_0	Q931M7_Blank
3L4G	0_0_0	2	Q9NSD9_0_1_0	Q9Y285_0_0_0
3L5N	0_0_0	2	P01024_0_0_0	Q931M7_Blank
3L6F	Blank	3	P01903_Blank	P04229_Blank	Q16655_Blank
3L81	Blank	2	O00189_Blank	P05067_Blank
3L9L	0_0_0	2	P17612_0_0_0	P61925_Blank
3L9M	0_0_0	2	P17612_0_0_0	P61925_Blank
3L9N	0_0_0	2	P17612_0_0_0	P61925_Blank
3LB6	Blank	2	A8K7E2_Blank	P35225_Blank
3LBX	0_0_0	2	P02549_0_0_0	P11277_Blank
3LDX	0_0_0	2	P00734_Blank	P01050_Blank
3LK4	Blank	3	P13127_Blank	P14315_Blank	Q9Y5K6_Blank
3LKN	0_0_0	2	P30685_Blank	P61769_0_0_0
3LKO	0_0_0	2	P30685_Blank	P61769_0_0_0
3LKP	0_0_0	2	P30685_Blank	P61769_0_0_0
3LKQ	0_0_0	2	P30685_Blank	P61769_0_0_0
3LKR	0_0_0	2	P30685_Blank	P61769_0_0_0
3LKS	0_1_0	2	P30685_Blank	P61769_0_0_0
3LMS	1_1_1	2	Q5EPH2_Blank	Q96IY4_1_1_1
3LN4	0_0_0	3	P07910_Blank	P30479_Blank	P61769_0_0_0
3LN5	0_0_0	3	P30479_Blank	P61769_0_0_0	Q13126_Blank
3LU9	0_0_0	2	P00734_Blank	P25116_Blank
3LV3	0_0_0	3	P03989_Blank	P61769_0_0_0	Q01668_Blank
3LW1	Blank	2	P04637_Blank	P31947_Blank
3M0C	0_0_0	2	P01130_0_0_0	Q8NBP7_Blank
3MAZ	Blank	2	Q9GZY6_Blank	Q9ULZ2_Blank
3MBW	1_0_0	2	P20827_Blank	P29317_1_0_0
3ME9	Blank	2	Q92133_Blank	Q96ES7_Blank
3MEA	Blank	2	Q92133_Blank	Q96ES7_Blank
3MEU	Blank	2	Q92133_Blank	Q96ES7_Blank
3MEV	Blank	2	Q92133_Blank	Q96ES7_Blank
3MGO	0_0_0	2	P01892_Blank	P61769_0_0_0
3MGT	0_0_0	3	P01892_Blank	P61769_0_0_0	Q1WDM0_Blank
3MJG	0_0_0	2	P01127_Blank	P09619_0_0_0
3MK4	0_0_0	2	P40855_Blank	P56589_0_0_0
3MOP	0_0_0	3	O43187_Blank	Q99836_Blank	Q9NWZ3_Blank
3MOQ	Blank	2	P05067_Blank	Q6X1E6_Blank
3MQ9	0_0_0	2	P0AEX9_Blank	Q10589_Blank
3MR9	0_0_0	3	P01892_Blank	P61769_0_0_0	Q6SW59_Blank
3MRC	0_0_0	3	P01892_Blank	P61769_0_0_0	Q6SW59_Blank
3MRD	0_0_0	3	P01892_Blank	P61769_0_0_0	Q6SW59_Blank
3MRF	0_0_0	3	P01892_Blank	P61769_0_0_0	Q3KSU1_Blank
3MRG	0_0_0	3	P01892_Blank	P61769_0_0_0	Q03463_Blank
3MRH	0_0_0	3	P01892_Blank	P61769_0_0_0	Q03463_Blank
3MRI	0_0_0	3	P01892_Blank	P61769_0_0_0	Q03463_Blank
3MRJ	0_0_0	3	P01892_Blank	P61769_0_0_0	Q03463_Blank
3MRK	0_0_0	3	P01892_Blank	P02771_Blank	P61769_0_0_0
3MRL	0_0_0	3	P01892_Blank	P61769_0_0_0	Q03463_Blank
3MRM	0_0_0	3	P01892_Blank	P61769_0_0_0	Q9DIT6_Blank
3MRN	0_0_0	3	P01892_Blank	P61769_0_0_0	Q9DIT6_Blank
3MRO	0_0_0	3	P01892_Blank	P61769_0_0_0	Q16655_Blank
3MRP	0_0_0	3	P01892_Blank	P61769_0_0_0	Q16655_Blank
3MRQ	0_0_0	3	P01892_Blank	P61769_0_0_0	Q16655_Blank
3MRR	0_0_0	3	P01892_Blank	P61769_0_0_0	Q92959_Blank
3MUK	1_1_1	2	P84243_0_0_0	Q9ESU6_Blank
3MV7	0_0_0	3	P03211_Blank	P30685_Blank	P61769_0_0_0
3MV8	0_0_0	3	P03211_Blank	P30685_Blank	P61769_0_0_0
3MV9	0_0_0	3	P03211_Blank	P30685_Blank	P61769_0_0_0
3MX0	0_0_0	2	P29317_0_0_0	P52803_Blank
3MXN	Blank	2	Q96E14_Blank	Q9H9A7_Blank
3MY5	0_0_0	2	P24941_0_0_0	P30274_Blank
3MYJ	0_0_0	3	P01892_Blank	P19544_Blank	P61769_0_0_0
3MZG	0_0_0	2	P01236_Blank	P16471_0_0_0
3MZW	1_1_1	2	P04626_1_1_1	P38507_Blank
3N06	0_0_0	2	P01236_Blank	P16471_0_0_0
3N0P	0_0_0	2	P01236_Blank	P16471_0_0_0
3N1G	Blank	2	O43323_Blank	Q9BWV1_Blank
3N1M	Blank	2	Q14623_Blank	Q9BWV1_Blank
3N1P	Blank	2	Q14623_Blank	Q9BWV1_Blank
3N5U	Blank	2	P06400_Blank	P62136_Blank
3N94	Blank	2	B8ZZK3_Blank	P0AEX9_Blank
3N9U	0_0_1	2	O43809_1_1_1	Q8N684_Blank
3NBH	Blank	2	Q96E14_Blank	Q9H9A7_Blank
3NBN	0_0_0	3	P46531_0_0_0	Q06330_Blank	Q92585_Blank
3NCC	0_0_0	2	P01236_Blank	P16471_0_0_0
3NCE	0_0_0	2	P01236_Blank	P16471_0_0_0
3NCF	0_0_0	2	P01236_Blank	P16471_0_0_0
3NFN	0_0_0	3	P05534_Blank	P61769_0_0_0	Q9YYU8_Blank
3NJP	0_0_0	2	P00533_0_0_0	Q6QBS2_Blank
3NKX	0_0_0	2	P04049_Blank	P63104_Blank
3NL7	1_1_1	2	P68871_1_1_1	P69905_Blank
3NMM	1_1_1	2	P68871_1_1_1	P69905_Blank
3NMS	0_0_0	2	P01024_0_0_0	Q931M7_Blank
3NMZ	Blank	2	Q4LE70_Blank	Q9NR80_Blank
3NQJ	Blank	2	P49450_Blank	P62805_Blank
3NQU	Blank	2	P49450_Blank	P62805_Blank
3NTW	Blank	2	Q62671_Blank	Q9H074_Blank
3NVN	Blank	2	O60486_Blank	Q8JL80_Blank
3NVQ	1_1_1	2	O60486_Blank	O75326_1_1_1
3NW0	0_0_0	2	Q8WV22_0_0_0	Q96MG7_0_0_0
3NX8	0_0_0	2	P17612_0_0_0	P61925_Blank
3NZI	0_0_0	2	Q80X68_Blank	Q92743_0_0_0
3O2Q	0_0_0	2	Q92797_0_0_0	Q9NP77_Blank
3O2S	0_0_0	2	Q92797_0_0_0	Q9NP77_Blank
3O34	Blank	2	O15164_Blank	P68431_Blank
3O3A	0_0_0	2	P01892_Blank	P61769_0_0_0
3O3B	0_0_0	2	P01892_Blank	P61769_0_0_0
3O3D	0_0_0	2	P01892_Blank	P61769_0_0_0
3O3E	0_0_0	2	P01892_Blank	P61769_0_0_0
3O4L	0_0_0	3	A7UMS0_Blank	P61769_0_0_0	Q8WLS4_Blank
3O4O	Blank	3	P01584_Blank	P27930_Blank	Q9NPH3_Blank
3O65	Blank	2	P0CG47_Blank	Q9H3M9_Blank
3O8E	Blank	2	P15529_Blank	Q772X2_Blank
3O8I	0_0_0	2	P04049_0_0_0	P31947_Blank
3OB1	0_0_0	2	O43597_Blank	P22681_0_0_0
3OB2	0_0_0	2	P00533_Blank	P22681_0_0_0
3OBQ	Blank	2	O14964_Blank	Q99816_Blank
3OBU	Blank	2	Q72497_Blank	Q99816_Blank
3OBX	Blank	2	Q72497_Blank	Q99816_Blank
3ODQ	1_1_1	2	P68871_1_1_1	P69905_Blank
3OED	0_0_0	2	P01024_0_0_0	P20023_Blank
3OG4	Blank	2	Q5VTX7_Blank	Q8IU54_Blank
3OG6	Blank	2	Q5VTX7_Blank	Q8IU54_Blank
3OJ4	Blank	3	P0CG47_Blank	P21580_Blank	P51668_Blank
3OJY	1_1_1	3	P07357_0_0_0	P07358_1_1_1	P07360_Blank
3OL2	0_0_0	2	O43157_Blank	Q92854_0_0_0
3ONZ	1_1_1	2	P68871_1_1_1	P69905_Blank
3OO4	1_1_1	2	P68871_1_1_1	P69905_Blank
3OO5	1_1_1	2	P68871_1_1_1	P69905_Blank
3OOG	0_0_0	2	P17612_0_0_0	P61925_Blank
3OV6	0_0_0	3	P29016_0_0_0	P29017_Blank	P61769_0_0_0
3OVV	0_0_0	2	P17612_0_0_0	P61925_Blank
3OWP	0_0_0	2	P17612_0_0_0	P61925_Blank
3OX8	0_1_0	3	P61769_0_0_0	Q2LC95_Blank	Q9YJW5_Blank
3OXI	Blank	2	P53779_Blank	Q6NUQ9_Blank
3OXR	0_0_0	3	P61769_0_0_0	Q5MAG5_Blank	Q9YJW5_Blank
3OXS	0_0_0	3	P61769_0_0_0	Q861F6_Blank	Q9YJW5_Blank
3OXT	0_0_0	2	P17612_0_0_0	P61925_Blank
3P0M	0_0_0	2	P17612_0_0_0	P61925_Blank
3P1N	0_0_0	2	P31947_Blank	Q9NPC2_0_0_0
3P1O	0_0_0	2	P31947_Blank	Q9NPC2_0_0_0
3P1P	0_0_0	2	P31947_Blank	Q9NPC2_0_0_0
3P1Q	0_0_0	2	P31947_Blank	Q9NPC2_0_0_0
3P1R	0_0_0	2	P31947_Blank	Q9NPC2_0_0_0
3P1S	0_0_0	2	P31947_Blank	Q9NPC2_0_0_0
3P56	Blank	3	O75792_Blank	Q5TBB1_Blank	Q8TDP1_Blank
3P5B	0_0_0	2	Q59FQ1_Blank	Q8NBP7_Blank
3P5C	0_0_0	2	Q59FQ1_Blank	Q8NBP7_Blank
3P5Q	1_1_1	2	P68871_1_1_1	P69905_Blank
3P6Z	0_0_0	2	P00734_Blank	P12259_Blank
3P87	Blank	2	P12004_Blank	Q5TBB1_Blank
3P8F	Blank	2	Q4GWU5_Blank	Q8WVC1_Blank
3P9G	Blank	2	Q99816_Blank	Q9YP46_Blank
3P9H	Blank	2	Q99816_Blank	Q9YP46_Blank
3PBL	0_0_0	2	P00720_Blank	P35462_0_0_0
3PDH	Blank	2	P04637_Blank	Q9WYW0_Blank
3PE4	Blank	2	O15294_Blank	P68400_Blank
3PGW	0_0_0	9	D6W5G6_Blank	P08621_0_0_0	P09012_Blank	P62304_1_0_0	P62306_Blank	P62314_Blank	P62316_Blank	P62318_Blank	Q66K91_Blank
3PHW	Blank	2	P62979_Blank	Q6TQR6_Blank
3PHX	Blank	2	P05161_Blank	Q6TQR6_Blank
3PKN	0_0_0	2	P11940_0_0_0	Q71RC2_Blank
3PMH	0_0_0	2	P00734_Blank	P07359_Blank
3POO	0_0_0	2	P17612_0_0_0	P61925_Blank
3PRM	Blank	2	P0CG48_Blank	Q6TFZ7_Blank
3PRX	1_1_1	2	P01031_0_0_1	Q91132_Blank
3PSE	Blank	2	P05161_Blank	Q6TQF5_Blank
3PT2	Blank	2	Q5U5U6_Blank	Q6TQF5_Blank
3PTG	Blank	2	P53779_Blank	Q9UQF2_Blank
3PTH	0_0_0	2	P11940_0_0_0	Q92615_Blank
3PUF	Blank	3	O75792_Blank	Q5TBB1_Blank	Q8TDP1_Blank
3PV6	Blank	2	O14931_Blank	Q68D85_Blank
3PVL	Blank	2	Q495M9_Blank	Q5MJ57_Blank
3PVM	1_1_1	2	P01031_0_0_1	Q91132_Blank
3PWJ	0_0_0	2	P01892_Blank	P61769_0_0_0
3PWL	0_0_0	2	P01892_Blank	P61769_0_0_0
3PWN	0_0_0	2	P01892_Blank	P61769_0_0_0
3PWP	0_0_0	2	P01892_Blank	P61769_0_0_0
3Q1I	0_0_0	2	O14776_Blank	P53350_0_0_0
3Q2S	1_1_1	2	O43809_1_1_1	Q16630_Blank
3Q2T	1_1_1	2	O43809_1_1_1	Q16630_Blank
3Q3F	Blank	2	P00648_Blank	P0CG48_Blank
3Q5U	Blank	2	P52293_Blank	Q9NRQ2_Blank
3QAK	1_1_1	2	P00720_Blank	P29274_1_1_1
3QAZ	Blank	3	P14784_Blank	P31785_Blank	P60568_Blank
3QB4	Blank	2	P36894_Blank	P43026_Blank
3QB5	Blank	2	Q15631_Blank	Q99598_Blank
3QBV	1_1_1	2	P60953_Blank	Q15811_1_1_1
3QDG	0_0_0	2	P01892_Blank	P61769_0_0_0
3QDJ	0_0_0	2	P01892_Blank	P61769_0_0_0
3QDM	0_0_0	2	P01892_Blank	P61769_0_0_0
3QEQ	0_0_0	2	P01892_Blank	P61769_0_0_0
3QFD	0_0_0	2	P01892_Blank	P61769_0_0_0
3QFJ	0_0_0	2	P01892_Blank	P61769_0_0_0
3QHE	0_0_0	2	P25054_0_0_0	Q07666_Blank
3QHR	0_0_0	2	P24941_0_0_0	P51943_Blank
3QHW	0_0_0	2	P24941_0_0_0	P51943_Blank
3QIS	Blank	2	Q01968_Blank	Q8N4B1_Blank
3QJB	1_1_1	2	P68871_1_1_1	P69905_Blank
3QJC	1_1_1	2	P68871_1_1_1	P69905_Blank
3QJD	1_1_1	2	P68871_1_1_1	P69905_Blank
3QJE	1_1_1	2	P68871_1_1_1	P69905_Blank
3QRF	0_0_0	2	Q13469_0_0_0	Q9BZS1_Blank
3QT2	0_0_1	2	P05113_Blank	Q01344_0_0_0
3QTO	0_0_0	2	P00734_Blank	P09945_Blank
3QTV	0_0_0	2	P00734_Blank	P09945_Blank
3QWC	0_0_0	2	P00734_Blank	P09945_Blank
3QX5	0_0_0	2	P00734_Blank	P09945_Blank
3QZT	Blank	2	P62805_Blank	Q12830_Blank
3QZV	Blank	2	P62805_Blank	Q12830_Blank
3QZW	0_0_0	3	P05534_Blank	P61769_0_0_0	Q9YYU8_Blank
3R45	Blank	3	P49450_Blank	P62805_Blank	Q8NCD3_Blank
3R5I	1_1_1	2	P68871_1_1_1	P69905_Blank
3R66	Blank	2	P03502_Blank	P05161_Blank
3REW	0_0_0	3	P01892_Blank	P13285_Blank	P61769_0_0_0
3RGF	Blank	2	P24863_Blank	P49336_Blank
3RL1	0_0_0	3	P04439_Blank	P61769_0_0_0	Q9YV12_Blank
3RL2	0_0_0	3	P04439_Blank	P61769_0_0_0	Q9YYU8_Blank
3RL8	Blank	2	P25054_Blank	Q12959_Blank
3RLW	0_0_0	2	P00734_Blank	P09945_Blank
3RLY	0_0_0	2	P00734_Blank	P09945_Blank
3RM0	0_0_0	2	P00734_Blank	P09945_Blank
3RM2	0_0_0	2	P00734_Blank	P09945_Blank
3RML	0_0_0	2	P00734_Blank	P09945_Blank
3RMM	0_0_0	2	P00734_Blank	P09945_Blank
3RMN	0_0_0	2	P00734_Blank	P09945_Blank
3RMO	0_0_0	2	P00734_Blank	P09945_Blank
3RT3	Blank	2	P03502_Blank	P05161_Blank
3RWJ	0_0_0	3	P61769_0_0_0	Q89490_Blank	Q9GJ77_Blank
3RZE	0_0_0	2	P00720_Blank	P35367_0_0_0
3S65	1_1_1	2	P68871_1_1_1	P69905_Blank
3S66	1_1_1	2	P68871_1_1_1	P69905_Blank
3S6C	0_0_0	2	P15812_0_0_0	P61769_0_0_0
3S6N	0_0_0	7	O14893_Blank	P62304_0_0_0	P62306_Blank	P62308_Blank	P62314_Blank	P62316_Blank	Q16637_Blank
3S9C	Blank	2	P12259_Blank	P18965_Blank
3SDE	0_0_0	2	Q15233_Blank	Q8WXF1_0_0_0
3SDL	Blank	2	P03502_Blank	P05161_Blank
3SDX	0_0_0	2	P15813_Blank	P61769_0_0_0
3SE3	1_1_1	3	P17181_0_1_1	P48551_Blank	Q86UP4_Blank
3SE4	0_1_1	3	P05000_Blank	P17181_0_0_1	P48551_Blank
3SHA	0_0_0	2	P00734_Blank	P09945_Blank
3SHW	Blank	2	P36383_Blank	Q07157_Blank
3SI3	0_0_0	2	P00734_Blank	P09945_Blank
3SI4	0_0_0	2	P00734_Blank	P09945_Blank
3SIU	Blank	2	P55769_Blank	Q8WWY3_Blank
3SIV	0_0_0	2	P55769_Blank	Q8WWY3_Blank
3SJV	0_0_0	3	P30460_Blank	P61769_0_0_0	Q3KST2_Blank
3SKM	0_0_0	3	P30460_Blank	P61769_0_0_0	Q3KST2_Blank
3SKO	0_0_0	3	P30460_Blank	P61769_0_0_0	Q3KST2_Blank
3SL9	0_0_0	2	O00512_Blank	P35222_0_0_0
3SUI	0_0_0	2	O35433_Blank	P62158_0_0_0
3SV2	0_0_0	2	P00734_Blank	P09945_Blank
3SVM	Blank	2	Q99549_Blank	Q9Y6K1_Blank
3SZK	Blank	2	P69905_Blank	Q8NW39_Blank
3T5F	0_0_0	2	P00734_Blank	P09945_Blank
3T8X	0_0_0	2	P29016_0_0_0	P61769_0_0_0
3T92	Blank	2	Q09472_Blank	Q15744_Blank
3TAX	Blank	2	O15294_Blank	P68400_Blank
3TBL	Blank	2	P12004_Blank	P62979_Blank
3TCX	0_0_0	2	P05362_Blank	P20701_Blank
3TDU	0_0_0	2	P61081_Blank	Q96GG9_0_0_0
3TDZ	0_0_0	2	Q13616_Blank	Q96GG9_0_0_0
3TEI	0_0_0	2	P28482_0_0_0	Q15418_Blank
3TG5	Blank	2	P04637_Blank	Q9NRG4_Blank
3TH2	Blank	2	P08709_Blank	P13726_Blank
3TH3	Blank	2	P08709_Blank	P13726_Blank
3TH4	Blank	2	P08709_Blank	P13726_Blank
3TID	0_1_0	2	P01901_Blank	P61769_0_0_0
3TIE	0_0_0	2	P01901_Blank	P61769_0_0_0
3TIW	Blank	2	P55072_Blank	Q9UKV5_Blank
3TJ3	Blank	2	P52294_Blank	Q9UKX7_Blank
3TJ5	Blank	2	B0BXR4_Blank	P18206_Blank
3TJ6	Blank	2	B0BXR4_Blank	P18206_Blank
3TMH	Blank	3	O43572_Blank	P12368_Blank	Q5T2W1_Blank
3TMP	Blank	2	P0CG48_Blank	Q96G74_Blank
3TNU	Blank	2	P02533_Blank	P13647_Blank
3TNW	0_0_0	2	P24941_0_0_0	P30274_Blank
3TO2	0_0_0	3	P61769_0_0_0	Q53Z42_Blank	Q692E0_Blank
3TQ7	Blank	3	Q14203_Blank	Q15691_Blank	Q9UPY8_Blank
3TSO	Blank	2	P57735_Blank	Q7L804_Blank
3TSZ	Blank	2	Q07157_Blank	Q9Y624_Blank
3TU7	0_0_0	2	P00734_Blank	P09945_Blank
3TVJ	Blank	2	O00187_Blank	O46162_Blank
3TX7	1_1_1	2	O00482_Blank	P35222_1_1_1
3TZD	Blank	2	P10412_Blank	Q13185_Blank
3TZV	0_0_0	2	P15813_Blank	P61769_0_0_0
3U0P	0_0_0	2	P15813_Blank	P61769_0_0_0
3U23	Blank	2	Q8TB24_Blank	Q9Y5K6_Blank
3U3C	Blank	2	P49023_Blank	Q14289_Blank
3U5P	Blank	2	P68431_Blank	Q9UPN9_Blank
3U73	0_0_0	2	P00749_Blank	Q03405_0_0_0
3U82	0_0_0	2	Q15223_0_0_0	Q69091_Blank
3U87	Blank	2	P19784_Blank	P68400_Blank
3U98	0_0_0	2	P00734_Blank	P09945_Blank
3U9A	0_0_0	2	P00734_Blank	P09945_Blank
3UDW	Blank	2	P15151_Blank	Q495A1_Blank
3UEZ	Blank	2	P03228_Blank	P09603_Blank
3UGB	Blank	2	P0CG48_Blank	P61077_Blank
3UIN	1_1_0	4	P46060_0_0_0	P49792_Blank	P61956_Blank	P63279_Blank
3UIO	1_1_0	4	P46060_0_0_0	P49792_Blank	P61956_Blank	P63279_Blank
3UIP	1_0_0	4	P46060_0_0_0	P49792_Blank	P63165_Blank	P63279_Blank
3UIT	Blank	3	Q63ZW7_Blank	Q8N3R9_Blank	Q9Z252_Blank
3UL7	0_0_0	2	O00206_0_0_0	Q4G1L2_Blank
3UL8	0_0_0	2	O00206_0_0_0	Q4G1L2_Blank
3UL9	0_0_0	2	O00206_0_0_0	Q4G1L2_Blank
3ULA	0_0_0	2	O00206_0_0_0	Q4G1L2_Blank
3ULY	Blank	2	Q5VW32_Blank	Q9NZZ3_Blank
3UM0	Blank	2	Q5VW32_Blank	Q9NZZ3_Blank
3UM1	Blank	2	Q5VW32_Blank	Q9NZZ3_Blank
3UM2	Blank	2	Q5VW32_Blank	Q9NZZ3_Blank
3UON	1_0_0	2	P00720_Blank	P08172_1_1_0
3UPR	0_0_0	2	P18465_Blank	P61769_0_0_0
3UTQ	0_0_0	3	P01308_Blank	P01892_Blank	P61769_0_0_0
3UTS	0_1_0	3	P01308_Blank	P01892_Blank	P61769_0_0_0
3UTT	0_0_0	3	P01308_Blank	P01892_Blank	P61769_0_0_0
3UTU	0_0_0	2	P00734_Blank	P01050_Blank
3UVJ	0_0_0	2	Q02108_0_0_0	Q02153_Blank
3UVK	Blank	2	O14686_Blank	P61964_Blank
3UVL	Blank	2	P61964_Blank	Q8NEZ4_Blank
3UVM	Blank	2	P61964_Blank	Q9UMN6_Blank
3UVN	Blank	2	O15047_Blank	P61964_Blank
3UVO	Blank	2	P61964_Blank	Q9UPS6_Blank
3UWJ	0_0_0	2	P00734_Blank	P09945_Blank
3UX0	0_0_0	2	P31947_Blank	Q9NPC2_0_0_0
3UXG	0_0_0	2	O14593_0_0_0	P56524_Blank
3UZD	0_0_0	2	P56524_Blank	P61981_0_0_0
3V2O	Blank	2	P98158_Blank	Q9H9E1_Blank
3V2W	0_0_0	2	P00720_Blank	P21453_0_0_0
3V2X	Blank	2	P98158_Blank	Q9H9E1_Blank
3V2Y	0_0_0	2	P00720_Blank	P21453_0_0_0
3V30	0_0_0	2	O14593_0_0_0	P48382_Blank
3V31	Blank	2	P56524_Blank	Q9H9E1_Blank
3V43	Blank	2	P68431_Blank	Q92794_Blank
3V5D	0_0_0	2	P01892_Blank	P61769_0_0_0
3V5H	0_0_0	2	P01892_Blank	P61769_0_0_0
3V5K	0_0_0	2	P01892_Blank	P61769_0_0_0
3V5W	0_0_0	3	P25098_0_0_0	P62871_Blank	P63212_Blank
3V6B	0_0_0	2	P35968_0_0_0	Q2F842_Blank
3V6C	Blank	2	O75604_Blank	P0CG48_Blank
3V6E	Blank	2	O75604_Blank	P0CG48_Blank
3V79	0_0_0	3	P46531_0_0_0	Q06330_Blank	Q92585_Blank
3V89	0_0_0	2	P02787_0_0_0	Q9JPJ0_Blank
3V8X	0_1_0	2	P02787_0_0_0	Q9K0U9_Blank
3VA2	0_0_0	2	P05113_Blank	Q01344_0_0_0
3VA4	Blank	2	O96017_Blank	Q5PSV9_Blank
3VD8	0_0_0	2	O14862_0_0_0	P0AEY0_Blank
3VE1	0_0_0	2	P02787_0_0_0	Q09057_Blank
3VF0	0_0_0	2	P18206_0_0_0	Q8IY67_Blank
3VFM	0_0_0	2	C5MK56_Blank	P61769_0_0_0
3VFN	0_0_0	2	C5MK56_Blank	P61769_0_0_0
3VFO	0_0_0	2	C5MK56_Blank	P61769_0_0_0
3VFP	0_0_0	2	C5MK56_Blank	P61769_0_0_0
3VFR	0_1_0	2	C5MK56_Blank	P61769_0_0_0
3VFS	0_0_0	2	C5MK56_Blank	P61769_0_0_0
3VFT	0_1_0	2	C5MK56_Blank	P61769_0_0_0
3VFU	0_0_0	2	C5MK56_Blank	P61769_0_0_0
3VFV	0_0_0	2	C5MK56_Blank	P61769_0_0_0
3VFW	0_0_0	2	C5MK56_Blank	P61769_0_0_0
3VH8	0_0_0	4	P01834_Blank	P18465_Blank	P43629_0_0_0	P61769_0_0_0
3VQH	0_0_0	2	P17612_0_0_0	P61925_Blank
3VRI	0_0_0	2	P18465_Blank	P61769_0_0_0
3VRJ	0_0_0	2	P18465_Blank	P61769_0_0_0
3VRO	Blank	2	P12931_Blank	Q9ULV8_Blank
3VRP	Blank	2	P00533_Blank	Q9ULV8_Blank
3VRR	Blank	2	P00533_Blank	Q9ULV8_Blank
3VTV	Blank	2	Q96CV9_Blank	Q9GZQ8_Blank
3VTW	Blank	2	Q96CV9_Blank	Q9GZQ8_Blank
3VU7	Blank	3	O60673_Blank	Q9UBZ9_Blank	Q9UI95_Blank
3VUD	Blank	2	A1L4K2_Blank	Q9UQF2_Blank
3VUG	Blank	2	A1L4K2_Blank	Q9UQF2_Blank
3VUH	Blank	2	A1L4K2_Blank	Q9UQF2_Blank
3VUI	Blank	2	A1L4K2_Blank	Q9UQF2_Blank
3VUK	Blank	2	A1L4K2_Blank	Q9UQF2_Blank
3VUL	Blank	2	A1L4K2_Blank	Q9UQF2_Blank
3VUM	Blank	2	A1L4K2_Blank	Q9UQF2_Blank
3VUY	Blank	2	P0CG48_Blank	P21580_Blank
3VVW	0_0_0	2	Q13137_Blank	Q9BXW4_0_0_0
3VW7	0_0_0	2	P00720_Blank	P25116_Blank
3VWJ	0_0_0	2	P15813_Blank	P61769_0_0_0
3VWK	0_0_0	2	P15813_Blank	P61769_0_0_0
3VXM	0_0_0	3	P05534_Blank	P61769_0_0_0	Q9YYU3_Blank
3VXN	0_0_0	3	P05534_Blank	P61769_0_0_0	Q9YYU8_Blank
3VXO	0_0_0	2	P05534_Blank	P61769_0_0_0
3VXP	0_0_0	3	P05534_Blank	P61769_0_0_0	Q9WPU2_Blank
3VXR	0_0_0	3	P05534_Blank	P61769_0_0_0	Q9YYU8_Blank
3VXS	0_0_0	3	P05534_Blank	P61769_0_0_0	Q9WPU2_Blank
3VXU	0_0_0	3	P05534_Blank	P61769_0_0_0	Q9YYU3_Blank
3W0W	0_0_0	3	P05534_Blank	P61769_0_0_0	Q9YYU3_Blank
3W11	0_0_0	2	P01308_Blank	P06213_0_0_0
3W12	0_0_0	2	P01308_Blank	P06213_0_0_0
3W13	0_0_0	2	P01308_Blank	P06213_0_0_0
3W14	1_0_0	2	P01317_Blank	P06213_0_0_0
3W39	0_0_0	3	P12499_Blank	P30490_Blank	P61769_0_0_0
3W4U	1_1_1	2	P02008_Blank	P68871_1_1_1
3W8H	Blank	2	O00506_Blank	Q9BUL8_Blank
3W96	0_0_0	4	P04908_Blank	P06899_Blank	P62805_Blank	P68431_Blank
3W97	0_0_0	4	P04908_Blank	P06899_Blank	P62805_Blank	P68431_Blank
3W98	0_0_0	4	P04908_Blank	P06899_Blank	P62805_Blank	P68431_Blank
3W99	0_0_0	4	P04908_Blank	P06899_Blank	P62805_Blank	P68431_Blank
3WA9	0_0_0	4	P06899_Blank	P0C0S5_Blank	P62805_Blank	P68431_Blank
3WAA	0_0_0	4	P06899_Blank	P62805_Blank	P68431_Blank	Q71UI9_Blank
3WAO	Blank	2	O75143_Blank	Q9GZQ8_Blank
3WAP	0_0_0	2	O75143_Blank	Q9BXW4_0_0_0
3WCP	1_1_1	2	P68871_1_1_1	P69905_Blank
3WHT	0_0_0	2	P49257_0_0_0	Q8NI22_Blank
3WHU	0_0_0	2	P49257_0_0_0	Q8NI22_Blank
3WIM	Blank	2	O95166_Blank	Q8IZQ1_Blank
3WKJ	0_0_0	4	P04908_Blank	P62805_Blank	P68431_Blank	Q96A08_Blank
3WNX	0_0_0	2	P49257_0_0_0	Q8NI22_Blank
3ZHF	Blank	2	O75843_Blank	Q67953_Blank
3ZKE	Blank	2	P63167_Blank	Q6PKF2_Blank
3ZKJ	1_1_1	3	Q15369_1_1_1	Q15370_Blank	Q96DX5_Blank
3ZMQ	Blank	2	P12931_Blank	P18031_Blank
3ZMS	Blank	3	O60341_Blank	Q01101_Blank	Q9UKL0_Blank
3ZMT	Blank	2	O60341_Blank	Q9UKL0_Blank
3ZMU	Blank	2	O60341_Blank	Q9UKL0_Blank
3ZMV	Blank	2	O60341_Blank	Q9UKL0_Blank
3ZMZ	Blank	2	O60341_Blank	Q9UKL0_Blank
3ZN0	Blank	2	O60341_Blank	Q9UKL0_Blank
3ZN1	Blank	2	O60341_Blank	Q9UKL0_Blank
3ZNG	1_1_1	3	Q15369_1_1_1	Q15370_Blank	Q96DX5_Blank
3ZNH	Blank	2	P0CG47_Blank	Q6TQR6_Blank
3ZNI	Blank	4	P0CG48_Blank	P43403_Blank	P62837_Blank	Q13191_Blank
3ZNZ	Blank	2	F5H265_Blank	Q96BN8_Blank
3ZRC	1_1_1	3	P40337_1_1_1	Q15369_1_1_1	Q15370_Blank
3ZRF	1_1_1	3	P40337_1_1_1	Q15369_1_1_1	Q15370_Blank
3ZTC	1_1_1	3	P40337_1_1_1	Q15369_1_1_1	Q15370_Blank
3ZTD	1_1_1	3	P40337_1_1_1	Q15369_1_1_1	Q15370_Blank
3ZUN	1_1_1	3	P40337_1_1_1	Q15369_1_1_1	Q15370_Blank
3ZUS	Blank	2	O00161_Blank	P10845_Blank
3ZYI	0_0_0	2	Q96CW9_Blank	Q9HBW1_0_0_0
3ZYJ	0_0_0	2	Q9HCJ2_0_0_0	Q9Y2I2_Blank
4A0I	Blank	2	O15392_Blank	Q5FBB7_Blank
4A49	Blank	2	P22681_Blank	P62837_Blank
4A4B	0_0_0	3	P22681_0_0_0	P43403_Blank	P62837_Blank
4A4C	0_0_0	3	P22681_0_0_0	P43403_Blank	P62837_Blank
4A5W	0_0_1	2	P01031_1_1_1	P13671_1_0_1
4A7J	Blank	2	P61964_Blank	Q16695_Blank
4A8X	Blank	3	O55128_Blank	Q15287_Blank	Q9VJ12_Blank
4ADF	Blank	2	P09603_Blank	P0CW72_Blank
4AFI	Blank	2	O14617_Blank	P70280_Blank
4AJ5	Blank	3	Q8IX90_Blank	Q8WVK7_Blank	Q96BD8_Blank
4AJY	1_1_1	4	P40337_1_1_1	Q15369_1_1_1	Q15370_Blank	Q16665_Blank
4AP2	0_0_0	2	Q13618_Blank	Q9NVR0_0_1_0
4APF	0_0_0	2	Q13618_Blank	Q9NVR0_0_0_0
4APJ	0_0_0	2	P01021_Blank	P12821_0_0_0
4AUQ	Blank	3	P0CG48_Blank	P62837_Blank	Q96CA5_Blank
4AWJ	1_1_1	3	P40337_1_1_1	Q15369_1_1_1	Q15370_Blank
4AX9	0_0_0	2	P00734_0_0_0	P01050_Blank
4AXA	Blank	2	P00517_Blank	P61925_Blank
4AYV	0_0_0	2	P00734_Blank	P28508_Blank
4AYY	0_0_0	2	P00734_Blank	P28506_Blank
4AZ2	0_0_0	2	P00734_Blank	P28509_Blank
4B36	Blank	2	P03950_Blank	Q12762_Blank
4B95	1_1_1	3	P40337_1_1_1	Q15369_1_1_1	Q15370_Blank
4B9K	1_1_1	3	P40337_1_1_1	Q15369_1_1_1	Q15370_Blank
4BA9	0_0_0	2	Q9UBT6_Blank	Q9UBZ9_Blank
4BAY	Blank	2	O60341_Blank	Q9UKL0_Blank
4BCK	0_0_0	2	P20248_Blank	P24941_0_0_0
4BCM	0_0_0	2	P20248_Blank	P24941_0_0_0
4BCO	0_0_0	2	P24941_0_0_0	P30274_Blank
4BCP	0_0_0	2	P20248_Blank	P24941_0_0_0
4BD3	Blank	2	P68431_Blank	Q5T6S3_Blank
4BD9	Blank	2	P84875_Blank	Q9UI42_Blank
4BIK	Blank	2	P13987_Blank	Q9LCB8_Blank
4BK5	0_0_0	2	P52803_Blank	P54764_0_0_0
4BKA	0_0_0	2	P52803_Blank	P54764_0_0_0
4BKF	0_0_0	2	P54764_0_0_0	Q15768_Blank
4BKS	1_1_1	3	P40337_1_1_1	Q15369_1_1_1	Q15370_Blank
4BKT	1_1_1	3	P40337_1_1_1	Q15369_1_1_1	Q15370_Blank
4BKX	Blank	2	Q13330_Blank	Q13547_Blank
4BOS	0_0_0	2	P0CG48_Blank	Q5VVQ6_Blank
4BOZ	Blank	2	P0CG48_Blank	Q5VVQ6_Blank
4BSR	0_0_0	2	O75473_Blank	Q2MKA7_Blank
4BSS	0_0_0	2	O75473_Blank	Q2MKA7_Blank
4BST	0_0_0	2	O75473_Blank	Q2MKA7_Blank
4BUZ	Blank	2	P04637_Blank	Q9WYW0_Blank
4BVU	Blank	3	P0CG48_Blank	P61077_Blank	Q99PZ6_Blank
4BWS	0_0_0	3	O60828_Blank	O95400_Blank	P83876_Blank
4BXO	0_0_0	2	Q8IYD8_Blank	Q9BTP7_Blank
4BXU	Blank	2	O75381_Blank	P50542_Blank
4C02	Blank	2	P68106_Blank	Q04771_Blank
4C0D	0_0_0	3	A5YKK6_Blank	O75175_0_0_0	Q9NZN8_Blank
4C2A	Blank	2	P04275_Blank	P07359_Blank
4C2B	Blank	2	P04275_Blank	P07359_Blank
4C4P	Blank	2	P62491_Blank	Q7L804_Blank
4C78	Blank	2	Q9NTG7_Blank	Q9NUB1_Blank
4CAY	Blank	3	P06899_Blank	P0C0S5_Blank	Q9BTT0_Blank
4CC2	Blank	2	O00401_Blank	Q6XZF7_Blank
4CC9	Blank	3	P19508_Blank	Q9Y3Z3_Blank	Q9Y4B6_Blank
4CGY	Blank	2	Q13472_Blank	Q9H9A7_Blank
4CHT	Blank	2	Q13472_Blank	Q9H9A7_Blank
4CMM	Blank	2	P78324_Blank	Q08722_Blank
4CY2	Blank	3	P61964_Blank	Q7Z3B3_Blank	Q9H9L4_Blank
4D8D	Blank	2	P03406_Blank	P06241_Blank
4D9R	Blank	2	P00746_Blank	P01857_Blank
4DAY	Blank	3	Q8IYD8_Blank	Q96E14_Blank	Q9H9A7_Blank
4DBG	Blank	2	Q96EP0_Blank	Q9BYM8_Blank
4DCB	Blank	2	P00747_Blank	P17811_Blank
4DCK	0_0_0	3	P62158_0_0_0	Q14524_Blank	Q92913_Blank
4DCN	0_0_0	2	P40616_Blank	P53365_0_0_0
4DDG	Blank	3	P0CG48_Blank	P62837_Blank	Q96FW1_Blank
4DDI	Blank	3	P0CG48_Blank	P62837_Blank	Q96FW1_Blank
4DEP	0_0_0	3	P01584_Blank	P14778_0_0_0	Q9NPH3_Blank
4DGL	0_0_0	2	P67870_0_0_0	P68400_Blank
4DHJ	Blank	2	P0CG48_Blank	Q9XVR6_Blank
4DHZ	Blank	3	P0CG48_Blank	Q96FW1_Blank	Q9XVR6_Blank
4DIN	Blank	2	P05132_Blank	P31321_Blank
4DJC	0_0_0	2	P62158_0_0_0	Q14524_Blank
4DJH	1_0_1	2	P00720_Blank	P41145_0_0_0
4DKD	1_1_1	2	P07333_1_1_1	Q6ZMJ4_Blank
4DOH	Blank	3	Q6UXL0_Blank	Q9NYY1_Blank	Q9UHF4_Blank
4DOQ	Blank	2	P00761_Blank	P03973_Blank
4DRB	Blank	2	Q8IYD8_Blank	Q8N2Z9_Blank
4DRH	Blank	2	P42345_Blank	Q13451_Blank
4DRI	Blank	2	P42345_Blank	Q13451_Blank
4DRJ	Blank	2	P42345_Blank	Q02790_Blank
4DRW	Blank	2	P07355_Blank	P60903_Blank
4DXR	0_0_0	2	Q8NF91_Blank	Q9UH99_0_0_0
4DXS	0_0_0	2	Q8WXH0_Blank	Q9UH99_0_0_0
4DY7	0_0_0	2	P00734_Blank	P07093_Blank
4E0S	0_0_1	2	P01031_0_0_1	P13671_1_1_1
4E5X	0_0_0	3	P01892_Blank	P0C213_Blank	P61769_0_0_0
4E7R	Blank	2	P00734_Blank	P09945_Blank
4EGC	Blank	3	O00167_Blank	P0AEX9_Blank	Q15475_Blank
4EHP	Blank	2	P18206_Blank	P35221_Blank
4EIY	1_1_1	2	P0ABE7_Blank	P29274_1_1_1
4EJX	0_0_0	2	P00450_0_0_0	P05164_Blank
4EN3	0_0_0	2	P15813_Blank	P61769_0_0_0
4EOI	0_0_0	2	P20248_Blank	P24941_0_0_0
4EOJ	0_0_0	2	P20248_Blank	P24941_0_0_0
4EOK	0_0_0	2	P20248_Blank	P24941_0_0_0
4EOL	0_0_0	2	P20248_Blank	P24941_0_0_0
4EOM	0_0_0	2	P20248_Blank	P24941_0_0_0
4EON	0_0_0	2	P20248_Blank	P24941_0_0_0
4EOO	0_0_0	2	P20248_Blank	P24941_0_0_0
4EOP	0_0_0	2	P20248_Blank	P24941_0_0_0
4EOQ	0_0_0	2	P20248_Blank	P24941_0_0_0
4EOR	0_0_0	2	P20248_Blank	P24941_0_0_0
4EOS	0_0_0	2	P20248_Blank	P24941_0_0_0
4ERY	Blank	2	P61964_Blank	Q8NEZ4_Blank
4ES0	Blank	2	P61964_Blank	Q9UPS6_Blank
4EUP	0_0_0	3	P01892_Blank	P61769_0_0_0	Q16655_Blank
4EWR	Blank	2	O15047_Blank	P61964_Blank
4EXT	Blank	3	O60673_Blank	Q9UBZ9_Blank	Q9UI95_Blank
4F02	Blank	2	P11940_Blank	Q04637_Blank
4F1Z	Blank	2	P13645_Blank	Q6GDH2_Blank
4F27	Blank	2	P02671_Blank	Q6GDH2_Blank
4F6S	Blank	2	P24863_Blank	P49336_Blank
4F6U	Blank	2	P24863_Blank	P49336_Blank
4F6W	Blank	2	P24863_Blank	P49336_Blank
4F70	Blank	2	P24863_Blank	P49336_Blank
4F77	1_1_0	8	P62304_0_0_0	P62306_Blank	P62308_Blank	P62314_Blank	P62316_Blank	Q9U3W1_Blank	Q9VV74_Blank	Q9VVX0_Blank
4F7J	Blank	2	P24863_Blank	P49336_Blank
4F7L	Blank	2	P24863_Blank	P49336_Blank
4F7M	0_0_0	3	P05534_Blank	P61769_0_0_0	Q9YXL3_Blank
4F7N	Blank	2	P24863_Blank	P49336_Blank
4F7P	0_0_0	3	P05534_Blank	P61769_0_0_0	Q9YXL6_Blank
4F7S	Blank	2	P24863_Blank	P49336_Blank
4F7T	0_0_0	3	P05534_Blank	P61769_0_0_0	Q9YXL6_Blank
4F7U	Blank	4	P62309_Blank	P62315_Blank	P62317_Blank	Q9U3W1_Blank
4F99	0_0_0	2	O00311_Blank	Q9UBU7_Blank
4F9A	0_0_0	2	O00311_Blank	Q9UBU7_Blank
4F9B	0_0_0	2	O00311_Blank	Q9UBU7_Blank
4F9C	0_0_0	2	O00311_Blank	Q9UBU7_Blank
4FA8	Blank	2	P09603_Blank	P0CW72_Blank
4FAO	Blank	3	P37023_Blank	Q13705_Blank	Q9UK05_Blank
4FAP	Blank	2	P42345_Blank	P62942_Blank
4FC3	1_1_1	3	P68871_1_1_1	P69905_Blank	Q8NW39_Blank
4FE8	Blank	2	P0AEX9_Blank	P42858_Blank
4FEC	Blank	2	P0AEX9_Blank	P42858_Blank
4FED	Blank	2	P0AEX9_Blank	P42858_Blank
4FI9	0_0_0	2	Q8WXH0_Blank	Q9UH99_0_0_0
4FJ3	Blank	2	P04049_Blank	P63104_Blank
4FJV	Blank	2	P0CG48_Blank	Q96DC9_Blank
4FL5	Blank	2	P10636_Blank	P31947_Blank
4FQX	1_1_1	4	P01903_Blank	P04229_Blank	P28067_1_1_1	P28068_Blank
4FTG	Blank	3	P07355_Blank	P60903_Blank	Q09666_Blank
4FTV	0_0_0	3	P01892_Blank	P0C213_Blank	P61769_0_0_0
4FWF	Blank	2	P68431_Blank	Q8NB78_Blank
4FX3	0_0_0	2	P20248_Blank	P24941_0_0_0
4FXW	Blank	2	P26368_Blank	Q15637_Blank
4FYS	1_1_1	2	P01019_Blank	P15144_1_1_1
4FZV	Blank	2	Q7Z6M4_Blank	Q96CB9_Blank
4G0N	1_1_1	2	P01112_1_1_1	P04049_Blank
4G1W	Blank	2	A1L4K2_Blank	Q9UQF2_Blank
4G69	Blank	2	P25054_Blank	Q12959_Blank
4G6L	Blank	2	P24863_Blank	P49336_Blank
4G8A	0_0_0	2	O00206_0_0_0	Q9Y6Y9_Blank
4G8G	0_0_0	3	P03989_Blank	P61769_0_0_0	Q9YXW1_Blank
4G8I	0_0_0	3	P03989_Blank	P61769_0_0_0	Q9YNZ1_Blank
4G9D	0_0_0	3	P03989_Blank	P61769_0_0_0	Q9YXW1_Blank
4G9F	0_0_0	3	P03989_Blank	P61769_0_0_0	Q9YNZ1_Blank
4GBX	1_1_1	2	P28067_1_1_1	P28068_Blank
4GDK	0_0_0	3	O94817_Blank	Q676U5_Blank	Q9H1Y0_Blank
4GDL	Blank	3	O94817_Blank	Q676U5_Blank	Q9H1Y0_Blank
4GGF	Blank	2	P05109_Blank	P06702_Blank
4GK0	Blank	2	Q9UBZ9_Blank	Q9UI95_Blank
4GK5	Blank	2	Q9UBZ9_Blank	Q9UI95_Blank
4GKN	Blank	2	P01892_Blank	P61771_Blank
4GKS	0_0_0	2	P01892_Blank	P61769_0_0_0
4GMJ	0_0_0	2	A5YKK6_Blank	Q9UIV1_0_0_0
4GNE	Blank	2	P84243_Blank	Q9BZ95_Blank
4GNF	Blank	2	P84243_Blank	Q9BZ95_Blank
4GOW	0_0_0	2	P56696_Blank	P62158_0_0_0
4GQB	0_0_0	3	O14744_0_0_0	P62805_Blank	Q9BQA1_Blank
4GS7	0_0_0	4	P14784_Blank	P31785_Blank	P40933_0_0_0	Q13261_Blank
4GU0	Blank	2	P84243_Blank	Q8NB78_Blank
4GUP	0_0_0	2	P61769_0_0_0	Q95460_Blank
4GUR	Blank	3	P84243_Blank	Q49A26_Blank	Q8NB78_Blank
4GUS	Blank	3	P84243_Blank	Q49A26_Blank	Q8NB78_Blank
4GVC	Blank	2	P18827_Blank	Q13009_Blank
4GYY	Blank	2	O15294_Blank	P68400_Blank
4GZ3	Blank	2	O15294_Blank	P68400_Blank
4H36	Blank	2	P15336_Blank	P53779_Blank
4H39	Blank	2	P53779_Blank	Q9UQF2_Blank
4H3B	Blank	2	O60239_Blank	P53779_Blank
4H3H	0_0_0	2	Q92797_0_0_0	Q9NP77_Blank
4H3K	0_0_0	2	Q92797_0_0_0	Q9NP77_Blank
4H3Q	1_0_0	2	P28482_1_0_0	P36507_Blank
4H4F	Blank	2	P01051_Blank	Q99895_Blank
4H5S	Blank	2	O95727_Blank	Q9BY67_Blank
4H75	Blank	2	Q5TEC6_Blank	Q9Y657_Blank
4H9N	Blank	3	P62805_Blank	P84243_Blank	Q9UER7_Blank
4H9O	Blank	3	P62805_Blank	P84243_Blank	Q9UER7_Blank
4H9P	Blank	3	P62805_Blank	P84243_Blank	Q9UER7_Blank
4H9Q	Blank	3	P62805_Blank	P84243_Blank	Q9UER7_Blank
4H9R	Blank	3	P62805_Blank	P84243_Blank	Q9UER7_Blank
4H9S	Blank	2	P84243_Blank	Q9UER7_Blank
4HFZ	Blank	2	P04637_Blank	Q00987_Blank
4HGA	Blank	3	P62805_Blank	P84243_Blank	Q9UER7_Blank
4HHB	1_1_1	2	P68871_1_1_1	P69905_Blank
4HI8	Blank	2	P48059_Blank	Q13418_Blank
4HI9	Blank	2	P48059_Blank	Q13418_Blank
4HKJ	0_1_0	4	P01012_Blank	P01901_Blank	P61769_0_0_0	Q8QMP2_Blank
4HLQ	Blank	2	Q96BZ9_Blank	Q9H0U4_Blank
4HMY	1_1_1	5	P22892_Blank	P35585_Blank	P84077_Blank	Q10567_0_0_0	Q96PC3_Blank
4HNA	0_0_0	3	D0VWY9_Blank	D0VWZ0_Blank	P33176_0_0_0
4HRE	Blank	3	P07356_Blank	P60903_Blank	Q14527_Blank
4HRG	Blank	2	P60903_Blank	Q09666_Blank
4HRH	Blank	3	P07355_Blank	P60903_Blank	Q14527_Blank
4HSA	0_0_0	2	Q16552_Blank	Q96F46_0_0_0
4HTC	0_0_0	2	P00734_Blank	P09945_Blank
4HWZ	0_0_0	3	P01891_Blank	P61769_0_0_0	Q9YXY3_Blank
4HX1	0_0_0	3	O75767_Blank	P61769_0_0_0	Q1ELT0_Blank
4HXD	Blank	2	P0CG48_Blank	Q66431_Blank
4HXI	0_0_0	2	Q13618_Blank	Q9UH77_0_0_0
4HYS	Blank	2	A1L4K2_Blank	Q9UQF2_Blank
4HYU	Blank	2	A1L4K2_Blank	Q9UQF2_Blank
4I0P	0_0_0	4	P06340_0_0_0	P13765_Blank	P28068_Blank	Q6ICR9_Blank
4I3Z	0_0_0	2	P24941_0_0_0	P51943_Blank
4I48	0_0_0	3	P01891_Blank	P61769_0_0_0	Q70626_Blank
4I4W	0_0_0	2	P01892_Blank	P61769_0_0_0
4I6L	Blank	2	P0CG48_Blank	Q96FW1_Blank
4IAQ	0_0_0	2	P0ABE7_Blank	P28222_0_0_0
4IBL	Blank	2	P08709_Blank	P13726_Blank
4IE9	Blank	2	P00517_Blank	P61925_Blank
4IEA	0_0_0	2	P04049_0_0_0	P31947_Blank
4IHL	Blank	2	P04049_Blank	P63104_Blank
4II5	0_0_0	2	P24941_0_0_0	P51943_Blank
4IJ2	1_1_1	3	P68871_1_1_1	P69905_Blank	Q2FG07_Blank
4IJ9	Blank	2	P00517_Blank	P61925_Blank
4IS6	Blank	3	P01903_Blank	P13760_Blank	P40967_Blank
4ISL	0_0_0	2	O43278_Blank	Q9Y5Y6_0_0_0
4ISN	0_0_0	2	H3BR01_Blank	Q9Y5Y6_0_0_0
4ISO	0_0_0	2	O43278_Blank	Q9Y5Y6_0_0_0
[truncated: 157 more rows]
