# Supplementary material for: Leveraging protein quaternary structure to identify oncogenic driver mutations
Source: BMC Bioinformatics. 2016 Mar 22;17:137. doi: 10.1186/s12859-016-0963-3 (PMC4802602; doi:10.1186/s12859-016-0963-3)
Supplement: Additional file 4 — Quaternary vs tertiary. Shows the p-value along with the number of amino acids (for iPAC and GraphPAC) or amino acid center location (for SpacePAC) for each of the structures deemed significant under each method. (XLSX 61.7 kb) [file 12859_2016_963_MOESM4_ESM.xlsx]

## Sheet: Quaternary Only Structures
	iPAC			GraphPAC			SpacePAC
Structure	iPAC.3D.p	AA In Cluster		P-value	AA in Cluster		P-value	AA Center			Notes
1A9W	0.000370419	287					0.002	3883, 1762			The table shows the most significant cluster for iPAC and GraphPAC methods
1B0G				0.00129054	76						The table shows the most significant sphere orientation for the SpacePAC method.
1BBR	0.00327869	1		0.00327869	1		0.006	2453			For SpacePAC the sphere centers are referenced by their serial numbers
1CG9				0.000514507	68
1DE4							0.004	10968, 2880
1DTW	5.21662e-06	808
1EFV	0.00531286	204
1I5K							0.0005	1208, 556
1IM9							0.019	7600, 2911
1MHE							0.007	6530, 2751
1MI5				0.00302275	37
1N54							0.019	996, 75
1OLS	4.44389e-05	505
1OLU	0.000164089	265
1OLX	2.22018e-05	284
1Q94							0.002	2899, 6054, 2899
1QQD				0.000254022	31
1QRN				0.00228135	74
1QSE				0.00165627	111
1QVO				0.000159941	702		0.0005	2899, 6070, 2899
1R4M	0.00890008	353
1RY7	0.00547943	1		0.00548696	1
1S63							0.023	5490
1SUV	2.39379e-06	233		1.57129e-05	461
1U5B	2.21873e-05	678
1V11	0.0001822	584
1V16	0.000178102	830
1V1M	4.22165e-05	267
1V1R	0.000163042	566
1VU2	0.00591758	2		0.00591758	2
1VU3	0.00591758	2		0.00591758	2
1WCI	4.88607e-05	866
1X7W	0.000174035	821
1X7X	0.000172045	822
1X7Y	0.000166864	258
1X7Z	4.28992e-05	579
1X80	0.000185396	821
1Z5S	0.00595971	6		0.00104429	13
2A1A	0.000586415	424
2BFC	0.000155939	824
2BFD	0.000232912	827
2BFE	0.000240985	583
2BFF	4.24102e-05	503
2ESV				0.00219295	37
2F0Y							0.023	5386
2GRN				0.00538917	13
2IO2	4.69329e-05	897
2IO3	3.84663e-05	448
2IY0				0.00236309	13
2J9F	5.44313e-05	492
2O61	0.0111909	2		0.0136691	2		0.002	5336
2V5E	0.00226854	302
2Y9A	0.00208107	25
2Y9B	0.000579674	25
2Y9C	0.00186226	25
2Y9D	0.00124323	25		0.00735959	2
2YDR	1.88523e-13	8		6.26652e-18	6		0.0005	4577, 4627
3B13							0.0005	7397, 2446
3BO8				0.00211007	14
3CDG				0.000442639	22
3CII				0.00314599	47
3DTX							0.012	2943, 2943
3EFO	0.0019218	89		0.00202611	1
3EG9	0.00189396	89		0.00201117	1
3FUB	0.00141751	292
3H44							0.003	5365, 5365
3JTS				0.00196034	37
3KM9	0.00224072	1		0.00224072	1
3LKS				0.00187372	22
3MUK	0.00763359	1		0.00763359	1		0.005	1069
3OX8				0.00206789	14
3PRX	0.0014068	1		0.0014068	1
3PVM	0.00140138	1		0.00140138	1
3QT2							0.025	1135
3SE3	0.00414149	138
3SE4				0.000445456	304
3TID				0.00187372	22
3UIN	0.00588276	6		0.00588276	8
3UIO	0.00611823	6		0.00611823	8
3UIP	0.00747826	6
3UTS				0.000789863	143
3V8X				1.48832e-05	191
3VFR				0.00211528	14
3VFT				0.00213723	14
3W14	4.56544e-06	1524
4DJH	0.000741458	268					0.003	6464, 3025
4F77	0.00591758	2		0.00591758	2
4HKJ				0.00080825	68
4HMY	0.00163696	1		0.00163696	1		0.007	8944
4MNQ	0.00192677	22		0.000148095	76
4P6Z	0.00201265	1					0.01	13589

## Sheet: Tertiary Only Structures
	iPAC			GraphPAC			SpacePAC
Structure	iPAC.3D.p	AA In Cluster		P-value	AA in Cluster		P-value	AA Center			Notes
1GH6				0.00526316	1						The table shows the most significant cluster for iPAC and GraphPAC methods
1H2T	0.00406944	1		0.00407387	1						The table shows the most significant sphere orientation for the SpacePAC method.
1H2U	0.00405624	1		0.00406063	1						For SpacePAC the sphere centers are referenced by their serial numbers
1H2V	0.00278043	120
1H6K	0.00398511	1		0.00398936	1
1JCQ	0.000933378	14					0.018	4531, 5477
1LD7	0.00023911	14					0.018	5465
1LD8	0.00147247	14
1MZC	0.000947052	14
1N52	6.49385e-05	120					0.019	62
1N54	0.000110862	120
1P7Q	0.0083179	1		0.0083179	1		0.014	4407, 3577
1S63	0.000933378	14		0.00207959	25
1SA4	0.00145127	14		0.00207959	25		0.02	5489
1TN6	0.000527603	14		0.00207959	25
1XWD	0.00824739	1		0.00824739	1		0.021	1750, 1541, 2984
1XZ0				0.00371747	1
2H6F	0.000527603	14		0.00207959	25
2H6G	0.000530168	14					0.023	5483
2H6H	0.000530168	14		0.00208962	25		0.018	4544, 5489
2H6I	0.00013907	14					0.019	5482
2IEJ	0.00145127	14		0.00207959	25
2R7G	0.0103358	1		0.0103358	1
3B13	0.00285244	137		0.000897112	98
3CW1	0.00330667	25
3D2U	0.00836428	1		0.00836428	1		0.016	3597
3J3A	0.00729927	1		0.00729927	1
3J3B	0.00571791	1		0.00571791	1		0.009	56158
3L4G				0.00402115	54
3N9U	0.00485437	1		0.00485437	1
3PGW	0.00510204	25
3UON				0.00222691	6
4A5W	0.000109775	9		0.00383631	1
4AP2				0.000751758	13
4E0S	0.0001033	9		0.000699582	9
4K71	0.00431282	1		0.00431282	1		0.014	1202, 2145
4MQW							0.025	2996
4N0F	0.00428326	1		0.00427837	1		0.012	5054
4N0U	0.00428326	1		0.00427837	1		0.015	5056
