# Supplementary material for: Leveraging protein quaternary structure to identify oncogenic driver mutations
Source: BMC Bioinformatics. 2016 Mar 22;17:137. doi: 10.1186/s12859-016-0963-3 (PMC4802602; doi:10.1186/s12859-016-0963-3)
Supplement: Additional file 5 — Trinary outcomes. A summary for each structure that denotes if there was statistically significant clustering or not when evaluated under tertiary and quaternary methods. Structures that are blank are demarcated as well. (XLSX 96.7 kb) [file 12859_2016_963_MOESM5_ESM.xlsx]

## Sheet: Trinary Outcome By Method
	iPAC		GraphPAC		SpacePac
Structure	4DStatus	3DStatus	4DStatus	3DStatus	4DStatus	3DStatus
1A00	1	1	1	1	1	1
1A01	1	1	1	1	1	1
1A02	0	0	0	0	0	0
1A0U	1	1	1	1	1	1
1A0Z	1	1	1	1	1	1
1A1M	0	0	0	0	0	0
1A1N	0	0	0	0	0	0
1A1O	0	0	0	0	0	0
1A22	0	0	0	0	0	0
1A3B	0	Blank	0	Blank	0	Blank
1A3E	0	Blank	0	Blank	0	Blank
1A3N	1	1	1	1	1	1
1A3O	1	1	1	1	1	1
1A4W	0	Blank	0	Blank	0	Blank
1A4Y	Blank	Blank	Blank	Blank	Blank	Blank
1A6Z	0	0	0	0	0	0
1A9B	0	0	0	0	0	0
1A9E	0	0	0	0	0	0
1A9N	Blank	Blank	Blank	Blank	Blank	Blank
1A9W	1	0	0	0	1	0
1ABI	0	Blank	0	Blank	0	Blank
1ABW	1	1	1	1	1	1
1ABY	1	1	1	1	1	1
1AGB	0	0	0	0	0	0
1AGC	0	0	0	0	0	0
1AGD	0	0	0	0	0	0
1AGE	0	0	0	0	0	0
1AGF	0	0	0	0	0	0
1AJ9	1	1	1	1	1	1
1AKJ	0	0	0	0	0	0
1AO7	0	0	0	0	0	0
1AQD	Blank	Blank	Blank	Blank	Blank	Blank
1AVZ	Blank	Blank	Blank	Blank	Blank	Blank
1AXI	0	0	0	0	0	0
1B0G	0	0	1	0	0	0
1B0R	0	0	0	0	0	0
1B34	Blank	Blank	Blank	Blank	Blank	Blank
1B6C	1	1	1	1	1	1
1B72	Blank	Blank	Blank	Blank	Blank	Blank
1B86	1	1	1	1	1	1
1BAB	1	1	1	1	1	1
1BBB	1	1	1	1	1	1
1BBR	1	0	1	0	1	0
1BD2	0	0	0	0	0	0
1BH8	Blank	Blank	Blank	Blank	Blank	Blank
1BH9	Blank	Blank	Blank	Blank	Blank	Blank
1BI7	0	0	0	0	0	0
1BI8	Blank	Blank	Blank	Blank	Blank	Blank
1BIJ	1	1	1	1	1	1
1BKD	1	1	1	1	1	1
1BLX	Blank	Blank	Blank	Blank	Blank	Blank
1BML	0	Blank	0	Blank	0	Blank
1BMM	0	Blank	0	Blank	0	Blank
1BMN	0	Blank	0	Blank	0	Blank
1BP3	0	0	0	0	0	0
1BRC	Blank	Blank	Blank	Blank	Blank	Blank
1BT6	Blank	Blank	Blank	Blank	Blank	Blank
1BUH	0	0	0	0	0	0
1BUI	0	Blank	0	Blank	0	Blank
1BUW	Blank	Blank	Blank	Blank	Blank	Blank
1BX2	Blank	Blank	Blank	Blank	Blank	Blank
1BZ0	1	1	1	1	1	1
1BZ1	1	1	1	1	1	1
1BZZ	1	1	1	1	1	1
1C16	0	0	0	0	0	0
1C1U	0	Blank	0	Blank	0	Blank
1C1V	0	Blank	0	Blank	0	Blank
1C1W	0	Blank	0	Blank	0	Blank
1C1Y	Blank	Blank	Blank	Blank	Blank	Blank
1C4U	0	Blank	0	Blank	0	Blank
1C5O	0	Blank	0	Blank	0	Blank
1C7B	1	1	1	1	1	1
1C7C	1	1	1	1	1	1
1C7D	1	1	1	1	1	1
1CA0	Blank	Blank	Blank	Blank	Blank	Blank
1CDL	0	0	0	0	0	0
1CE6	0	0	0	0	0	0
1CG9	0	0	1	0	0	0
1CGI	Blank	Blank	Blank	Blank	Blank	Blank
1CGJ	Blank	Blank	Blank	Blank	Blank	Blank
1CI6	Blank	Blank	Blank	Blank	Blank	Blank
1CLS	1	1	1	1	1	1
1CMK	Blank	Blank	Blank	Blank	Blank	Blank
1CMX	Blank	Blank	Blank	Blank	Blank	Blank
1CMY	1	1	1	1	1	1
1CN4	Blank	Blank	Blank	Blank	Blank	Blank
1COH	1	1	1	1	1	1
1CXZ	Blank	Blank	Blank	Blank	Blank	Blank
1D3D	0	Blank	0	Blank	0	Blank
1D3P	0	Blank	0	Blank	0	Blank
1D3Q	0	Blank	0	Blank	0	Blank
1D3T	0	Blank	0	Blank	0	Blank
1D4P	0	Blank	0	Blank	0	Blank
1D4T	Blank	Blank	Blank	Blank	Blank	Blank
1DAN	Blank	Blank	Blank	Blank	Blank	Blank
1DE4	0	0	0	0	1	0
1DGI	Blank	Blank	Blank	Blank	Blank	Blank
1DKE	1	1	1	1	1	1
1DOJ	0	0	0	0	0	0
1DTD	Blank	Blank	Blank	Blank	Blank	Blank
1DTW	1	0	0	0	0	0
1DUG	Blank	Blank	Blank	Blank	Blank	Blank
1DUY	0	0	0	0	0	0
1DUZ	0	0	0	0	0	0
1DWB	0	Blank	0	Blank	0	Blank
1DWC	0	Blank	0	Blank	0	Blank
1DWD	0	Blank	0	Blank	0	Blank
1DWE	0	Blank	0	Blank	0	Blank
1DXT	1	1	1	1	1	1
1DXU	1	1	1	1	1	1
1DXV	1	1	1	1	1	1
1E0F	0	Blank	0	Blank	0	Blank
1E8O	0	Blank	0	Blank	0	Blank
1E8S	Blank	Blank	Blank	Blank	Blank	Blank
1EAW	0	0	0	0	0	0
1EER	Blank	Blank	Blank	Blank	Blank	Blank
1EFN	0	Blank	0	Blank	0	Blank
1EFV	1	0	0	0	0	0
1EFX	Blank	Blank	Blank	Blank	Blank	Blank
1EG4	Blank	Blank	Blank	Blank	Blank	Blank
1EMU	Blank	Blank	Blank	Blank	Blank	Blank
1ES0	Blank	Blank	Blank	Blank	Blank	Blank
1ES7	0	Blank	0	Blank	0	Blank
1EXU	0	0	0	0	0	0
1F5Q	0	0	0	0	0	0
1F6A	Blank	Blank	Blank	Blank	Blank	Blank
1FAK	Blank	Blank	Blank	Blank	Blank	Blank
1FAP	Blank	Blank	Blank	Blank	Blank	Blank
1FBV	0	0	0	0	0	0
1FG9	0	Blank	0	Blank	0	Blank
1FIN	0	0	0	0	0	0
1FLE	0	0	0	0	0	0
1FN3	1	1	1	1	1	1
1FQ1	0	0	0	0	0	0
1FV1	Blank	Blank	Blank	Blank	Blank	Blank
1FYH	Blank	Blank	Blank	Blank	Blank	Blank
1FZA	0	0	0	0	0	0
1FZB	0	0	0	0	0	0
1FZC	0	0	0	0	0	0
1FZE	0	0	0	0	0	0
1FZF	0	0	0	0	0	0
1FZG	0	0	0	0	0	0
1G3N	Blank	Blank	Blank	Blank	Blank	Blank
1G9V	1	1	1	1	1	1
1GBU	1	1	1	1	1	1
1GBV	1	1	1	1	1	1
1GH6	1	1	0	1	1	1
1GHQ	0	0	0	0	0	0
1GHV	0	Blank	0	Blank	0	Blank
1GHW	0	Blank	0	Blank	0	Blank
1GHX	0	Blank	0	Blank	0	Blank
1GHY	0	Blank	0	Blank	0	Blank
1GJ4	0	Blank	0	Blank	0	Blank
1GJ5	0	Blank	0	Blank	0	Blank
1GLI	1	1	1	1	1	1
1GUA	Blank	Blank	Blank	Blank	Blank	Blank
1GV7	Blank	Blank	Blank	Blank	Blank	Blank
1GZH	1	1	1	1	1	1
1GZX	1	1	1	1	1	1
1H24	Blank	Blank	Blank	Blank	Blank	Blank
1H25	Blank	Blank	Blank	Blank	Blank	Blank
1H26	Blank	Blank	Blank	Blank	Blank	Blank
1H27	Blank	Blank	Blank	Blank	Blank	Blank
1H28	Blank	Blank	Blank	Blank	Blank	Blank
1H2T	0	1	0	1	0	0
1H2U	0	1	0	1	1	1
1H2V	0	1	0	0	1	1
1H6K	0	1	0	1	1	1
1HAB	1	1	1	1	1	1
1HAC	1	1	1	1	1	1
1HBA	1	1	1	1	1	1
1HBB	1	1	1	1	1	1
1HBS	1	1	1	1	1	1
1HCN	0	0	0	0	0	0
1HCO	1	1	1	1	1	1
1HDB	Blank	Blank	Blank	Blank	Blank	Blank
1HDM	1	1	1	1	1	1
1HDT	0	Blank	0	Blank	0	Blank
1HGA	1	1	1	1	1	1
1HGB	1	1	1	1	1	1
1HGC	1	1	1	1	1	1
1HHG	0	0	0	0	0	0
1HHH	0	0	0	0	0	0
1HHI	0	0	0	0	0	0
1HHJ	0	0	0	0	0	0
1HHK	0	0	0	0	0	0
1HHO	1	1	1	1	1	1
1HLA	0	0	0	0	0	0
1HLT	0	Blank	0	Blank	0	Blank
1HQR	Blank	Blank	Blank	Blank	Blank	Blank
1HRP	0	0	0	0	0	0
1HSA	0	0	0	0	0	0
1HSB	Blank	Blank	Blank	Blank	Blank	Blank
1HWG	0	0	0	0	0	0
1HWH	0	0	0	0	0	0
1HXE	0	Blank	0	Blank	0	Blank
1HXF	0	Blank	0	Blank	0	Blank
1HYR	0	Blank	0	Blank	0	Blank
1I1F	0	0	0	0	0	0
1I1Y	0	0	0	0	0	0
1I4D	0	0	0	0	0	0
1I4F	0	0	0	0	0	0
1I4L	0	0	0	0	0	0
1I4T	0	0	0	0	0	0
1I5K	0	0	0	0	1	0
1I85	0	Blank	0	Blank	0	Blank
1IAR	0	0	0	0	0	0
1IHS	0	Blank	0	Blank	0	Blank
1IHT	0	Blank	0	Blank	0	Blank
1IJK	Blank	Blank	Blank	Blank	Blank	Blank
1IM3	0	0	0	0	0	0
1IM9	0	0	0	0	1	0
1IRA	0	0	0	0	0	0
1IRD	1	1	1	1	1	1
1ITB	0	0	0	0	0	0
1IVO	0	0	0	0	0	0
1IWQ	0	0	0	0	0	0
1J1D	Blank	Blank	Blank	Blank	Blank	Blank
1J1E	Blank	Blank	Blank	Blank	Blank	Blank
1J2J	Blank	Blank	Blank	Blank	Blank	Blank
1J2X	0	0	0	0	0	0
1J3Y	1	1	1	1	1	1
1J3Z	1	1	1	1	1	1
1J40	1	1	1	1	1	1
1J41	1	1	1	1	1	1
1J7S	1	1	1	1	1	1
1J7V	Blank	Blank	Blank	Blank	Blank	Blank
1J7W	1	1	1	1	1	1
1J7Y	1	1	1	1	1	1
1J9C	Blank	Blank	Blank	Blank	Blank	Blank
1JCQ	0	1	1	1	0	1
1JDH	1	1	1	1	1	1
1JF1	0	0	0	0	0	0
1JFI	Blank	Blank	Blank	Blank	Blank	Blank
1JGD	0	0	0	0	0	0
1JGE	0	0	0	0	0	0
1JHT	0	0	0	0	0	0
1JKG	Blank	Blank	Blank	Blank	Blank	Blank
1JLU	Blank	Blank	Blank	Blank	Blank	Blank
1JMO	0	Blank	0	Blank	0	Blank
1JMT	Blank	Blank	Blank	Blank	Blank	Blank
1JN5	Blank	Blank	Blank	Blank	Blank	Blank
1JOW	Blank	Blank	Blank	Blank	Blank	Blank
1JST	0	0	0	0	0	0
1JSU	0	0	0	0	0	0
1JWG	Blank	Blank	Blank	Blank	Blank	Blank
1JWH	0	Blank	0	Blank	0	Blank
1K0Y	1	1	1	1	1	1
1K1K	1	1	1	1	1	1
1K2D	Blank	Blank	Blank	Blank	Blank	Blank
1K3A	0	0	0	0	0	0
1K5N	0	0	0	0	0	0
1K8R	1	1	1	1	1	1
1K90	Blank	Blank	Blank	Blank	Blank	Blank
1KCG	0	Blank	0	Blank	0	Blank
1KD2	1	1	1	1	1	1
1KFU	0	0	0	0	0	0
1KFX	0	0	0	0	0	0
1KPR	0	0	0	0	0	0
1KTZ	0	0	0	0	0	0
1KXP	0	0	0	0	0	0
1KY7	Blank	Blank	Blank	Blank	Blank	Blank
1KZO	Blank	Blank	Blank	Blank	Blank	Blank
1KZP	Blank	Blank	Blank	Blank	Blank	Blank
1L4D	Blank	Blank	Blank	Blank	Blank	Blank
1L4Z	Blank	Blank	Blank	Blank	Blank	Blank
1LBK	Blank	Blank	Blank	Blank	Blank	Blank
1LCJ	Blank	Blank	Blank	Blank	Blank	Blank
1LD7	0	1	0	0	0	1
1LD8	0	1	0	0	1	1
1LFD	1	1	1	1	1	1
1LFQ	1	1	1	1	1	1
1LFT	1	1	1	1	1	1
1LFV	1	1	1	1	1	1
1LFY	1	1	1	1	1	1
1LFZ	1	1	1	1	1	1
1LI1	Blank	Blank	Blank	Blank	Blank	Blank
1LJ2	Blank	Blank	Blank	Blank	Blank	Blank
1LJW	1	1	1	1	1	1
1LM8	1	1	1	1	1	1
1LOT	0	0	0	0	0	0
1LP9	0	0	0	0	0	0
1LPA	0	0	0	0	0	0
1LPB	0	0	0	0	0	0
1LQB	1	1	1	1	1	1
1LQS	Blank	Blank	Blank	Blank	Blank	Blank
1LT9	0	0	0	0	0	0
1LTJ	0	Blank	0	Blank	0	Blank
1LUJ	1	1	1	1	1	1
1M05	0	0	0	0	0	0
1M10	Blank	Blank	Blank	Blank	Blank	Blank
1M27	Blank	Blank	Blank	Blank	Blank	Blank
1M63	Blank	Blank	Blank	Blank	Blank	Blank
1M6O	Blank	Blank	Blank	Blank	Blank	Blank
1M9P	1	1	1	1	1	1
1MA3	1	1	1	1	1	1
1MA9	0	0	0	0	0	0
1MF8	Blank	Blank	Blank	Blank	Blank	Blank
1MFQ	Blank	Blank	Blank	Blank	Blank	Blank
1MHE	0	0	0	0	1	0
1MI5	0	0	1	0	0	0
1MKO	1	1	1	1	1	1
1MOX	0	0	0	0	0	0
1MU6	0	Blank	0	Blank	0	Blank
1MU8	0	Blank	0	Blank	0	Blank
1MUE	0	Blank	0	Blank	0	Blank
1MW4	Blank	Blank	Blank	Blank	Blank	Blank
1MZC	0	1	0	0	1	1
1MZW	0	0	0	0	0	0
1N2R	0	0	0	0	0	0
1N52	0	1	0	0	0	1
1N54	0	1	0	0	1	0
1N6J	0	Blank	0	Blank	0	Blank
1N86	0	0	0	0	0	0
1N8E	0	0	0	0	0	0
1N8S	0	0	0	0	0	0
1NEJ	1	1	1	1	1	1
1NI4	Blank	Blank	Blank	Blank	Blank	Blank
1NIH	1	1	1	1	1	1
1NM6	0	0	0	0	0	0
1NO9	0	Blank	0	Blank	0	Blank
1NQP	1	1	1	1	1	1
1NRN	0	Blank	0	Blank	0	Blank
1NRO	0	Blank	0	Blank	0	Blank
1NRP	0	Blank	0	Blank	0	Blank
1NRQ	0	Blank	0	Blank	0	Blank
1NRR	0	Blank	0	Blank	0	Blank
1NRS	0	Blank	0	Blank	0	Blank
1NSG	Blank	Blank	Blank	Blank	Blank	Blank
1NT1	0	0	0	0	0	0
1NU7	0	Blank	0	Blank	0	Blank
1NU9	0	0	0	0	0	0
1NVP	Blank	Blank	Blank	Blank	Blank	Blank
1NVU	1	1	1	1	1	1
1NVV	1	1	1	1	1	1
1NVW	1	1	1	1	1	1
1NVX	1	1	1	1	1	1
1NYS	0	Blank	0	Blank	0	Blank
1NYU	0	Blank	0	Blank	0	Blank
1O1I	1	1	1	1	1	1
1O1J	1	1	1	1	1	1
1O1K	1	1	1	1	1	1
1O1L	1	1	1	1	1	1
1O1M	1	1	1	1	1	1
1O1N	1	1	1	1	1	1
1O1O	1	1	1	1	1	1
1O1P	1	1	1	1	1	1
1O2G	0	Blank	0	Blank	0	Blank
1O5D	Blank	Blank	Blank	Blank	Blank	Blank
1O5G	0	Blank	0	Blank	0	Blank
1OBY	Blank	Blank	Blank	Blank	Blank	Blank
1OF2	Blank	Blank	Blank	Blank	Blank	Blank
1OGT	Blank	Blank	Blank	Blank	Blank	Blank
1OKV	0	0	0	0	0	0
1OKW	0	0	0	0	0	0
1OL1	0	0	0	0	0	0
1OL2	0	0	0	0	0	0
1OL5	0	0	0	0	0	0
1OLS	1	0	0	0	0	0
1OLU	1	0	0	0	0	0
1OLX	1	0	0	0	0	0
1OOK	0	Blank	0	Blank	0	Blank
1OYT	0	Blank	0	Blank	0	Blank
1P22	1	1	1	1	1	1
1P27	0	0	0	0	0	0
1P4U	Blank	Blank	Blank	Blank	Blank	Blank
1P5E	0	0	0	0	0	0
1P7Q	0	1	0	1	0	1
1P8V	0	Blank	0	Blank	0	Blank
1P9M	Blank	Blank	Blank	Blank	Blank	Blank
1PK0	0	0	0	0	0	0
1PKD	0	0	0	0	0	0
1PPF	Blank	Blank	Blank	Blank	Blank	Blank
1Q8T	Blank	Blank	Blank	Blank	Blank	Blank
1Q94	0	0	0	0	1	0
1QAB	Blank	Blank	Blank	Blank	Blank	Blank
1QBV	0	Blank	0	Blank	0	Blank
1QEW	Blank	Blank	Blank	Blank	Blank	Blank
1QFW	0	0	0	0	0	0
1QI8	1	1	1	1	1	1
1QLF	Blank	Blank	Blank	Blank	Blank	Blank
1QMZ	0	0	0	0	0	0
1QQD	0	0	1	0	0	0
1QR1	0	0	0	0	0	0
1QRN	0	0	1	0	0	0
1QSE	0	0	1	0	0	0
1QSF	0	0	0	0	0	0
1QSH	1	1	1	1	1	1
1QSI	1	1	1	1	1	1
1QVO	0	0	1	0	1	0
1QXD	1	1	1	1	1	1
1QXE	1	1	1	1	1	1
1QZ7	1	1	1	1	1	1
1R1X	1	1	1	1	1	1
1R1Y	1	1	1	1	1	1
1R3H	0	0	0	0	0	0
1R4A	0	Blank	0	Blank	0	Blank
1R4M	1	0	0	0	0	0
1R4N	0	0	0	0	0	0
1R9N	0	0	0	0	0	0
1RE3	0	Blank	0	Blank	0	Blank
1RE4	0	0	0	0	0	0
1REW	0	Blank	0	Blank	0	Blank
1RF0	0	0	0	0	0	0
1RF1	0	Blank	0	Blank	0	Blank
1RKC	Blank	Blank	Blank	Blank	Blank	Blank
1RLB	Blank	Blank	Blank	Blank	Blank	Blank
1RPS	1	1	1	1	1	1
1RQ3	1	1	1	1	1	1
1RQ4	1	1	1	1	1	1
1RQA	1	1	1	1	1	1
1RQQ	0	0	0	0	0	0
1RV6	0	Blank	0	Blank	0	Blank
1RVW	1	1	1	1	1	1
1RY1	0	Blank	0	Blank	0	Blank
1RY7	1	0	1	0	1	1
1S1C	Blank	Blank	Blank	Blank	Blank	Blank
1S4Y	0	Blank	0	Blank	0	Blank
1S63	0	1	0	1	1	0
1S8D	Blank	Blank	Blank	Blank	Blank	Blank
1S9K	0	0	0	0	0	0
1S9W	0	0	0	0	0	0
1S9X	0	0	0	0	0	0
1S9Y	0	0	0	0	0	0
1SA4	0	1	0	1	0	1
1SB1	0	Blank	0	Blank	0	Blank
1SDK	1	1	1	1	1	1
1SDL	1	1	1	1	1	1
1SGH	Blank	Blank	Blank	Blank	Blank	Blank
1SHR	0	0	0	0	0	0
1SI4	0	0	0	0	0	0
1SQ0	Blank	Blank	Blank	Blank	Blank	Blank
1SR5	0	Blank	0	Blank	0	Blank
1SUV	1	0	1	0	0	0
1SY6	0	0	0	0	0	0
1SYQ	Blank	Blank	Blank	Blank	Blank	Blank
1SYS	0	0	0	0	0	0
1SYV	0	0	0	0	0	0
1T08	1	1	1	1	1	1
1T1W	Blank	Blank	Blank	Blank	Blank	Blank
1T1X	Blank	Blank	Blank	Blank	Blank	Blank
1T1Y	Blank	Blank	Blank	Blank	Blank	Blank
1T1Z	Blank	Blank	Blank	Blank	Blank	Blank
1T20	Blank	Blank	Blank	Blank	Blank	Blank
1T21	Blank	Blank	Blank	Blank	Blank	Blank
1T22	Blank	Blank	Blank	Blank	Blank	Blank
1T2K	0	0	0	0	0	0
1T44	Blank	Blank	Blank	Blank	Blank	Blank
1T4U	0	Blank	0	Blank	0	Blank
1T4V	0	Blank	0	Blank	0	Blank
1T9G	0	0	0	0	0	0
1TA2	0	0	0	0	0	0
1TA6	0	0	0	0	0	0
1TAW	Blank	Blank	Blank	Blank	Blank	Blank
1TB6	0	Blank	0	Blank	0	Blank
1TF0	1	1	1	1	1	1
1THB	1	1	1	1	1	1
1TMC	0	0	0	0	0	0
1TMU	0	Blank	0	Blank	0	Blank
1TN6	0	1	0	1	1	1
1TVB	Blank	Blank	Blank	Blank	Blank	Blank
1TVH	Blank	Blank	Blank	Blank	Blank	Blank
1TXQ	Blank	Blank	Blank	Blank	Blank	Blank
1U0N	Blank	Blank	Blank	Blank	Blank	Blank
1U35	Blank	Blank	Blank	Blank	Blank	Blank
1U5B	1	0	0	0	0	0
1U6G	0	0	0	0	0	0
1UIW	1	1	1	1	1	1
1UKL	Blank	Blank	Blank	Blank	Blank	Blank
1UN5	Blank	Blank	Blank	Blank	Blank	Blank
1URC	0	0	0	0	0	0
1UVQ	Blank	Blank	Blank	Blank	Blank	Blank
1UW4	Blank	Blank	Blank	Blank	Blank	Blank
1UXS	Blank	Blank	Blank	Blank	Blank	Blank
1UXW	Blank	Blank	Blank	Blank	Blank	Blank
1V11	1	0	0	0	0	0
1V16	1	0	0	0	0	0
1V18	Blank	Blank	Blank	Blank	Blank	Blank
1V1M	1	0	0	0	0	0
1V1R	1	0	0	0	0	0
1VCB	1	1	1	1	1	1
1VEB	Blank	Blank	Blank	Blank	Blank	Blank
1VGK	0	0	0	0	0	0
1VU2	1	0	1	0	0	0
1VU3	1	0	1	0	0	0
1VWT	1	1	1	1	1	1
1VZQ	0	0	0	0	0	0
1W0V	Blank	Blank	Blank	Blank	Blank	Blank
1W0W	Blank	Blank	Blank	Blank	Blank	Blank
1W0Y	Blank	Blank	Blank	Blank	Blank	Blank
1W2K	Blank	Blank	Blank	Blank	Blank	Blank
1W72	0	0	0	0	0	0
1W98	0	0	0	0	0	0
1WCI	1	0	0	0	0	0
1WMH	Blank	Blank	Blank	Blank	Blank	Blank
1WQ1	1	1	1	1	1	1
1WQJ	Blank	Blank	Blank	Blank	Blank	Blank
1WQV	Blank	Blank	Blank	Blank	Blank	Blank
1WRD	Blank	Blank	Blank	Blank	Blank	Blank
1WSS	Blank	Blank	Blank	Blank	Blank	Blank
1WTG	Blank	Blank	Blank	Blank	Blank	Blank
1WUN	Blank	Blank	Blank	Blank	Blank	Blank
1WV7	Blank	Blank	Blank	Blank	Blank	Blank
1WWW	Blank	Blank	Blank	Blank	Blank	Blank
1X11	Blank	Blank	Blank	Blank	Blank	Blank
1X27	0	Blank	0	Blank	0	Blank
1X79	Blank	Blank	Blank	Blank	Blank	Blank
1X7Q	0	0	0	0	0	0
1X7W	1	0	0	0	0	0
1X7X	1	0	0	0	0	0
1X7Y	1	0	0	0	0	0
1X7Z	1	0	0	0	0	0
1X80	1	0	0	0	0	0
1XD2	1	1	1	1	1	1
1XDT	Blank	Blank	Blank	Blank	Blank	Blank
1XH3	0	0	0	0	0	0
1XO2	Blank	Blank	Blank	Blank	Blank	Blank
1XR8	0	0	0	0	0	0
1XWD	0	1	0	1	0	1
1XX9	0	Blank	0	Blank	0	Blank
1XXD	0	Blank	0	Blank	0	Blank
1XXF	0	Blank	0	Blank	0	Blank
1XXT	1	1	1	1	1	1
1XY0	1	1	1	1	1	1
1XYE	1	1	1	1	1	1
1XZ0	1	1	0	1	1	1
1XZ2	1	1	1	1	1	1
1XZ4	1	1	1	1	1	1
1XZ5	1	1	1	1	1	1
1XZU	1	1	1	1	1	1
1XZV	1	1	1	1	1	1
1Y0A	1	1	1	1	1	1
1Y0C	1	1	1	1	1	1
1Y0D	1	1	1	1	1	1
1Y0T	1	1	1	1	1	1
1Y0W	1	1	1	1	1	1
1Y22	1	1	1	1	1	1
1Y2A	Blank	Blank	Blank	Blank	Blank	Blank
1Y2Z	1	1	1	1	1	1
1Y31	1	1	1	1	1	1
1Y35	1	1	1	1	1	1
1Y45	1	1	1	1	1	1
1Y46	1	1	1	1	1	1
1Y4B	1	1	1	1	1	1
1Y4F	1	1	1	1	1	1
1Y4G	1	1	1	1	1	1
1Y4P	1	1	1	1	1	1
1Y4Q	1	1	1	1	1	1
1Y4R	1	1	1	1	1	1
1Y4V	1	1	1	1	1	1
1Y5F	1	1	1	1	1	1
1Y5J	1	1	1	1	1	1
1Y5K	1	1	1	1	1	1
1Y6K	Blank	Blank	Blank	Blank	Blank	Blank
1Y6M	Blank	Blank	Blank	Blank	Blank	Blank
1Y6N	Blank	Blank	Blank	Blank	Blank	Blank
1Y7C	1	1	1	1	1	1
1Y7D	1	1	1	1	1	1
1Y7G	1	1	1	1	1	1
1Y7Z	1	1	1	1	1	1
1Y83	1	1	1	1	1	1
1Y85	1	1	1	1	1	1
1Y8N	0	0	0	0	0	0
1Y8O	0	0	0	0	0	0
1Y8P	0	0	0	0	0	0
1Y8W	1	1	1	1	1	1
1YBO	0	Blank	0	Blank	0	Blank
1YC0	Blank	Blank	Blank	Blank	Blank	Blank
1YC5	Blank	Blank	Blank	Blank	Blank	Blank
1YCQ	Blank	Blank	Blank	Blank	Blank	Blank
1YCR	Blank	Blank	Blank	Blank	Blank	Blank
1YCS	1	1	1	1	1	1
1YDI	Blank	Blank	Blank	Blank	Blank	Blank
1YDP	0	0	0	0	0	0
1YDR	Blank	Blank	Blank	Blank	Blank	Blank
1YDZ	1	1	1	1	1	1
1YE0	1	1	1	1	1	1
1YE1	1	1	1	1	1	1
1YE2	1	1	1	1	1	1
1YEN	1	1	1	1	1	1
1YEO	1	1	1	1	1	1
1YEQ	1	1	1	1	1	1
1YEU	1	1	1	1	1	1
1YEV	1	1	1	1	1	1
1YG5	1	1	1	1	1	1
1YGD	1	1	1	1	1	1
1YGF	1	1	1	1	1	1
1YH9	1	1	1	1	1	1
1YHE	1	1	1	1	1	1
1YHN	Blank	Blank	Blank	Blank	Blank	Blank
1YHR	1	1	1	1	1	1
1YIE	1	1	1	1	1	1
1YIH	1	1	1	1	1	1
1YK1	Blank	Blank	Blank	Blank	Blank	Blank
1YMM	Blank	Blank	Blank	Blank	Blank	Blank
1YR5	0	0	0	0	0	0
1YRT	0	0	0	0	0	0
1YRU	0	0	0	0	0	0
1YVH	0	0	0	0	0	0
1YVQ	1	1	1	1	1	1
1YVT	1	1	1	1	1	1
1YZI	1	1	1	1	1	1
1Z5S	1	0	1	0	0	0
1Z6J	Blank	Blank	Blank	Blank	Blank	Blank
1Z71	0	0	0	0	0	0
1Z92	Blank	Blank	Blank	Blank	Blank	Blank
1ZGL	Blank	Blank	Blank	Blank	Blank	Blank
1ZHK	0	0	0	0	0	0
1ZHL	0	0	0	0	0	0
1ZOT	0	0	0	0	0	0
1ZSD	0	0	0	0	0	0
2A19	0	0	0	0	0	0
2A1A	1	0	0	0	0	0
2A1T	0	0	0	0	0	0
2A1U	0	0	0	0	0	0
2A25	Blank	Blank	Blank	Blank	Blank	Blank
2A2Q	Blank	Blank	Blank	Blank	Blank	Blank
2A3I	0	0	0	0	0	0
2A41	Blank	Blank	Blank	Blank	Blank	Blank
2A45	0	Blank	0	Blank	0	Blank
2A83	0	0	0	0	0	0
2AEI	Blank	Blank	Blank	Blank	Blank	Blank
2AER	Blank	Blank	Blank	Blank	Blank	Blank
2ARP	0	0	0	0	0	0
2AUH	0	0	0	0	0	0
2AV1	Blank	Blank	Blank	Blank	Blank	Blank
2AV7	Blank	Blank	Blank	Blank	Blank	Blank
2AXF	0	0	0	0	0	0
2AXG	0	0	0	0	0	0
2AZE	Blank	Blank	Blank	Blank	Blank	Blank
2B0U	0	0	0	0	0	0
2B2T	Blank	Blank	Blank	Blank	Blank	Blank
2B2U	Blank	Blank	Blank	Blank	Blank	Blank
2B2V	Blank	Blank	Blank	Blank	Blank	Blank
2B3G	Blank	Blank	Blank	Blank	Blank	Blank
2B4S	0	0	0	0	0	0
2B5I	Blank	Blank	Blank	Blank	Blank	Blank
2B5T	0	Blank	0	Blank	0	Blank
2B7D	Blank	Blank	Blank	Blank	Blank	Blank
2B8O	Blank	Blank	Blank	Blank	Blank	Blank
2BCK	Blank	Blank	Blank	Blank	Blank	Blank
2BEC	Blank	Blank	Blank	Blank	Blank	Blank
2BFC	1	0	0	0	0	0
2BFD	1	0	0	0	0	0
2BFE	1	0	0	0	0	0
2BFF	1	0	0	0	0	0
2BGN	0	0	0	0	0	0
2BGR	0	0	0	0	0	0
2BNQ	Blank	Blank	Blank	Blank	Blank	Blank
2BNR	Blank	Blank	Blank	Blank	Blank	Blank
2BO9	0	Blank	0	Blank	0	Blank
2BSK	Blank	Blank	Blank	Blank	Blank	Blank
2BSR	Blank	Blank	Blank	Blank	Blank	Blank
2BST	Blank	Blank	Blank	Blank	Blank	Blank
2BVO	Blank	Blank	Blank	Blank	Blank	Blank
2C0J	Blank	Blank	Blank	Blank	Blank	Blank
2C4F	Blank	Blank	Blank	Blank	Blank	Blank
2C5N	0	0	0	0	0	0
2C5O	0	0	0	0	0	0
2C5V	0	0	0	0	0	0
2C7U	Blank	Blank	Blank	Blank	Blank	Blank
2C9W	1	1	1	1	1	1
2CCI	Blank	Blank	Blank	Blank	Blank	Blank
2CHM	0	Blank	0	Blank	0	Blank
2CII	0	0	0	0	0	0
2CIK	0	0	0	0	0	0
2CLR	0	0	0	0	0	0
2CV5	Blank	Blank	Blank	Blank	Blank	Blank
2D1K	Blank	Blank	Blank	Blank	Blank	Blank
2D31	0	0	0	0	0	0
2D3G	Blank	Blank	Blank	Blank	Blank	Blank
2D5R	0	0	0	0	0	0
2D5Z	1	1	1	1	1	1
2D60	1	1	1	1	1	1
2DN1	1	1	1	1	1	1
2DN2	1	1	1	1	1	1
2DN3	1	1	1	1	1	1
2DP4	Blank	Blank	Blank	Blank	Blank	Blank
2DSP	Blank	Blank	Blank	Blank	Blank	Blank
2DSQ	0	0	0	0	0	0
2DSR	0	0	0	0	0	0
2DVW	Blank	Blank	Blank	Blank	Blank	Blank
2DXM	1	1	1	1	1	1
2E9W	0	0	0	0	0	0
2E9X	0	0	0	0	0	0
2EC9	Blank	Blank	Blank	Blank	Blank	Blank
2EHO	Blank	Blank	Blank	Blank	Blank	Blank
2ERJ	Blank	Blank	Blank	Blank	Blank	Blank
2ESV	0	0	1	0	0	0
2EUF	Blank	Blank	Blank	Blank	Blank	Blank
2F0Y	1	1	1	1	1	0
2F1X	Blank	Blank	Blank	Blank	Blank	Blank
2F2C	Blank	Blank	Blank	Blank	Blank	Blank
2F3Y	0	0	0	0	0	0
2F3Z	0	0	0	0	0	0
2F8N	Blank	Blank	Blank	Blank	Blank	Blank
2F8X	0	0	0	0	0	0
2F9B	Blank	Blank	Blank	Blank	Blank	Blank
2FAP	Blank	Blank	Blank	Blank	Blank	Blank
2FCW	0	0	0	0	0	0
2FF3	Blank	Blank	Blank	Blank	Blank	Blank
2FFD	0	Blank	0	Blank	0	Blank
2FIR	Blank	Blank	Blank	Blank	Blank	Blank
2FLB	Blank	Blank	Blank	Blank	Blank	Blank
2FLR	Blank	Blank	Blank	Blank	Blank	Blank
2FYY	0	0	0	0	0	0
2FZ3	0	0	0	0	0	0
2GH0	0	Blank	0	Blank	0	Blank
2GJ6	0	0	0	0	0	0
2GL7	1	1	1	1	1	1
2GMI	Blank	Blank	Blank	Blank	Blank	Blank
2GNI	Blank	Blank	Blank	Blank	Blank	Blank
2GOO	0	Blank	0	Blank	0	Blank
2GRN	0	0	1	0	0	0
2GRO	0	0	0	0	0	0
2GRP	0	0	0	0	0	0
2GRQ	0	0	0	0	0	0
2GRR	0	0	0	0	0	0
2GT9	Blank	Blank	Blank	Blank	Blank	Blank
2GTW	Blank	Blank	Blank	Blank	Blank	Blank
2GTZ	Blank	Blank	Blank	Blank	Blank	Blank
2GUO	Blank	Blank	Blank	Blank	Blank	Blank
2GY7	0	0	0	0	0	0
2GZD	Blank	Blank	Blank	Blank	Blank	Blank
2GZH	Blank	Blank	Blank	Blank	Blank	Blank
2H26	0	0	0	0	0	0
2H2D	Blank	Blank	Blank	Blank	Blank	Blank
2H2F	Blank	Blank	Blank	Blank	Blank	Blank
2H32	Blank	Blank	Blank	Blank	Blank	Blank
2H3N	Blank	Blank	Blank	Blank	Blank	Blank
2H43	0	Blank	0	Blank	0	Blank
2H4F	Blank	Blank	Blank	Blank	Blank	Blank
2H4H	Blank	Blank	Blank	Blank	Blank	Blank
2H4J	Blank	Blank	Blank	Blank	Blank	Blank
2H59	Blank	Blank	Blank	Blank	Blank	Blank
2H62	Blank	Blank	Blank	Blank	Blank	Blank
2H64	0	0	0	0	0	0
2H6F	0	1	0	1	1	1
2H6G	0	1	1	1	0	1
2H6H	0	1	0	1	0	1
2H6I	0	1	1	1	0	1
2H6P	0	0	0	0	0	0
2H9P	Blank	Blank	Blank	Blank	Blank	Blank
2HBC	1	1	1	1	1	1
2HBD	1	1	1	1	1	1
2HBE	1	1	1	1	1	1
2HBF	1	1	1	1	1	1
2HBS	1	1	1	1	1	1
2HCO	1	1	1	1	1	1
2HD4	Blank	Blank	Blank	Blank	Blank	Blank
2HHB	Blank	Blank	Blank	Blank	Blank	Blank
2HHD	1	1	1	1	1	1
2HHE	1	1	1	1	1	1
2HJK	0	0	0	0	0	0
2HJL	0	0	0	0	0	0
2HKQ	Blank	Blank	Blank	Blank	Blank	Blank
2HL3	Blank	Blank	Blank	Blank	Blank	Blank
2HL5	Blank	Blank	Blank	Blank	Blank	Blank
2HLA	0	0	0	0	0	0
2HLE	Blank	Blank	Blank	Blank	Blank	Blank
2HLO	Blank	Blank	Blank	Blank	Blank	Blank
2HN7	0	0	0	0	0	0
2HO2	Blank	Blank	Blank	Blank	Blank	Blank
2HPP	0	Blank	0	Blank	0	Blank
2HSQ	Blank	Blank	Blank	Blank	Blank	Blank
2HV8	Blank	Blank	Blank	Blank	Blank	Blank
2HWL	0	Blank	0	Blank	0	Blank
2HYI	0	0	0	0	0	0
2IBF	Blank	Blank	Blank	Blank	Blank	Blank
2ICE	0	0	0	0	0	0
2ICF	0	0	0	0	0	0
2IEJ	0	1	0	1	1	1
2IFG	0	Blank	0	Blank	0	Blank
2IO2	1	0	0	0	0	0
2IO3	1	0	0	0	0	0
2IW6	0	0	0	0	0	0
2IW8	0	0	0	0	0	0
2IY0	0	0	1	0	0	0
2IZV	1	1	1	1	1	1
2J0Q	Blank	Blank	Blank	Blank	Blank	Blank
2J0S	0	0	0	0	0	0
2J6F	1	1	1	1	1	1
2J6O	1	1	1	1	1	1
2J9F	1	0	0	0	0	0
2JXC	Blank	Blank	Blank	Blank	Blank	Blank
2KS1	0	0	0	0	0	0
2KS9	Blank	Blank	Blank	Blank	Blank	Blank
2KSA	Blank	Blank	Blank	Blank	Blank	Blank
2KSB	Blank	Blank	Blank	Blank	Blank	Blank
2KSO	0	0	0	0	0	0
2KUP	0	0	0	0	0	0
2KW3	0	Blank	0	Blank	0	Blank
2KWI	Blank	Blank	Blank	Blank	Blank	Blank
2KXC	0	0	0	0	0	0
2KXS	Blank	Blank	Blank	Blank	Blank	Blank
2L14	Blank	Blank	Blank	Blank	Blank	Blank
2L1L	Blank	Blank	Blank	Blank	Blank	Blank
2L1R	Blank	Blank	Blank	Blank	Blank	Blank
2L29	Blank	Blank	Blank	Blank	Blank	Blank
2L4K	Blank	Blank	Blank	Blank	Blank	Blank
2L53	0	0	0	0	0	0
2L5G	Blank	Blank	Blank	Blank	Blank	Blank
2L5X	0	Blank	0	Blank	0	Blank
2L75	Blank	Blank	Blank	Blank	Blank	Blank
2L7L	Blank	Blank	Blank	Blank	Blank	Blank
2L9S	Blank	Blank	Blank	Blank	Blank	Blank
2LEH	Blank	Blank	Blank	Blank	Blank	Blank
2LGF	0	0	0	0	0	0
2LKM	Blank	Blank	Blank	Blank	Blank	Blank
2LL6	0	0	0	0	0	0
2LL7	0	0	0	0	0	0
2LNH	0	0	0	0	0	0
2LOB	Blank	Blank	Blank	Blank	Blank	Blank
2LOZ	Blank	Blank	Blank	Blank	Blank	Blank
2LQC	Blank	Blank	Blank	Blank	Blank	Blank
2LSI	Blank	Blank	Blank	Blank	Blank	Blank
2LSK	Blank	Blank	Blank	Blank	Blank	Blank
2LTO	Blank	Blank	Blank	Blank	Blank	Blank
2LUE	Blank	Blank	Blank	Blank	Blank	Blank
2LV6	0	0	0	0	0	0
2LVM	Blank	Blank	Blank	Blank	Blank	Blank
2LVO	Blank	Blank	Blank	Blank	Blank	Blank
2LVP	Blank	Blank	Blank	Blank	Blank	Blank
2LVQ	Blank	Blank	Blank	Blank	Blank	Blank
2LXM	0	0	0	0	0	0
2LXP	0	Blank	0	Blank	0	Blank
2LY4	Blank	Blank	Blank	Blank	Blank	Blank
2LYW	Blank	Blank	Blank	Blank	Blank	Blank
2LZ6	Blank	Blank	Blank	Blank	Blank	Blank
2M0G	Blank	Blank	Blank	Blank	Blank	Blank
2M0J	0	0	0	0	0	0
2M0K	0	0	0	0	0	0
2M3O	Blank	Blank	Blank	Blank	Blank	Blank
2M41	0	Blank	0	Blank	0	Blank
2M49	Blank	Blank	Blank	Blank	Blank	Blank
2M55	0	0	0	0	0	0
2M6Z	1	1	1	1	1	1
2M7P	Blank	Blank	Blank	Blank	Blank	Blank
2M8S	Blank	Blank	Blank	Blank	Blank	Blank
2MA9	1	1	1	1	1	1
2MBH	Blank	Blank	Blank	Blank	Blank	Blank
2MCN	Blank	Blank	Blank	Blank	Blank	Blank
2MEJ	1	1	1	1	1	1
2MJ5	Blank	Blank	Blank	Blank	Blank	Blank
2NN6	0	0	0	0	0	0
2NOJ	0	Blank	0	Blank	0	Blank
2NPS	Blank	Blank	Blank	Blank	Blank	Blank
2NQD	0	0	0	0	0	0
2NUP	0	0	0	0	0	0
2NUT	0	0	0	0	0	0
2NVU	0	0	0	0	0	0
2NW3	0	0	0	0	0	0
2NZ0	0	0	0	0	0	0
2NZ8	0	0	0	0	0	0
2O61	1	0	1	0	1	0
2O8B	0	0	0	0	0	0
2O8C	0	0	0	0	0	0
2O8D	0	0	0	0	0	0
2O8E	0	0	0	0	0	0
2O8F	0	0	0	0	0	0
2ODB	Blank	Blank	Blank	Blank	Blank	Blank
2OMT	0	0	0	0	0	0
2OMU	0	0	0	0	0	0
2OMV	0	0	0	0	0	0
2OMY	0	0	0	0	0	0
2OMZ	0	0	0	0	0	0
2OQ1	0	0	0	0	0	0
2OYH	0	Blank	0	Blank	0	Blank
2OYI	0	Blank	0	Blank	0	Blank
2OZA	0	0	0	0	0	0
2OZL	Blank	Blank	Blank	Blank	Blank	Blank
2P6A	0	0	0	0	0	0
2PAV	Blank	Blank	Blank	Blank	Blank	Blank
2PBD	Blank	Blank	Blank	Blank	Blank	Blank
2PEH	Blank	Blank	Blank	Blank	Blank	Blank
2PJY	0	0	0	0	0	0
2PUQ	Blank	Blank	Blank	Blank	Blank	Blank
2PW8	0	Blank	0	Blank	0	Blank
2Q8I	0	0	0	0	0	0
2Q8Y	Blank	Blank	Blank	Blank	Blank	Blank
2Q9I	0	0	0	0	0	0
2Q9Q	0	0	0	0	0	0
2QAG	Blank	Blank	Blank	Blank	Blank	Blank
2QFA	Blank	Blank	Blank	Blank	Blank	Blank
2QJ9	0	Blank	0	Blank	0	Blank
2QJA	0	Blank	0	Blank	0	Blank
2QJB	0	Blank	0	Blank	0	Blank
2QKH	Blank	Blank	Blank	Blank	Blank	Blank
2QME	Blank	Blank	Blank	Blank	Blank	Blank
2QOS	Blank	Blank	Blank	Blank	Blank	Blank
2QYF	Blank	Blank	Blank	Blank	Blank	Blank
2R0W	Blank	Blank	Blank	Blank	Blank	Blank
2R28	0	0	0	0	0	0
2R2M	0	Blank	0	Blank	0	Blank
2R7G	0	1	0	1	1	1
2RA3	Blank	Blank	Blank	Blank	Blank	Blank
2RAW	Blank	Blank	Blank	Blank	Blank	Blank
2RAX	Blank	Blank	Blank	Blank	Blank	Blank
2RD0	1	1	1	1	1	1
2RD7	0	0	0	0	0	0
2RFX	0	0	0	0	0	0
2RHI	Blank	Blank	Blank	Blank	Blank	Blank
2RHK	Blank	Blank	Blank	Blank	Blank	Blank
2RI7	Blank	Blank	Blank	Blank	Blank	Blank
2RII	Blank	Blank	Blank	Blank	Blank	Blank
2RQG	0	0	0	0	0	0
2RQH	0	0	0	0	0	0
2RQR	Blank	Blank	Blank	Blank	Blank	Blank
2RQU	Blank	Blank	Blank	Blank	Blank	Blank
2RS9	Blank	Blank	Blank	Blank	Blank	Blank
2RSE	Blank	Blank	Blank	Blank	Blank	Blank
2UUE	0	0	0	0	0	0
2UWE	Blank	Blank	Blank	Blank	Blank	Blank
2UXN	Blank	Blank	Blank	Blank	Blank	Blank
2UZB	0	0	0	0	0	0
2UZD	0	0	0	0	0	0
2UZE	0	0	0	0	0	0
2UZL	0	0	0	0	0	0
2V1D	Blank	Blank	Blank	Blank	Blank	Blank
2V22	0	0	0	0	0	0
2V3O	0	0	0	0	0	0
2V53	Blank	Blank	Blank	Blank	Blank	Blank
2V55	Blank	Blank	Blank	Blank	Blank	Blank
2V5E	1	0	0	0	0	0
2VAY	0	0	0	0	0	0
2VDO	Blank	Blank	Blank	Blank	Blank	Blank
2VDQ	Blank	Blank	Blank	Blank	Blank	Blank
2VDR	Blank	Blank	Blank	Blank	Blank	Blank
2VE7	Blank	Blank	Blank	Blank	Blank	Blank
2VER	Blank	Blank	Blank	Blank	Blank	Blank
2VIF	Blank	Blank	Blank	Blank	Blank	Blank
2VNW	Blank	Blank	Blank	Blank	Blank	Blank
2VNY	Blank	Blank	Blank	Blank	Blank	Blank
2VO0	Blank	Blank	Blank	Blank	Blank	Blank
2VO3	Blank	Blank	Blank	Blank	Blank	Blank
2VO6	Blank	Blank	Blank	Blank	Blank	Blank
2VO7	Blank	Blank	Blank	Blank	Blank	Blank
2VSK	Blank	Blank	Blank	Blank	Blank	Blank
2W2M	0	0	0	0	0	0
2W2N	Blank	Blank	Blank	Blank	Blank	Blank
2W2O	Blank	Blank	Blank	Blank	Blank	Blank
2W2P	Blank	Blank	Blank	Blank	Blank	Blank
2W2Q	Blank	Blank	Blank	Blank	Blank	Blank
2W6V	1	1	1	1	1	1
2W72	1	1	1	1	1	1
2W96	Blank	Blank	Blank	Blank	Blank	Blank
2W97	Blank	Blank	Blank	Blank	Blank	Blank
2W99	0	Blank	0	Blank	0	Blank
2W9F	Blank	Blank	Blank	Blank	Blank	Blank
2WEV	0	0	0	0	0	0
2WFX	0	0	0	0	0	0
2WFY	0	0	0	0	0	0
2WG4	0	0	0	0	0	0
2WHB	0	0	0	0	0	0
2WIH	0	0	0	0	0	0
2WIN	0	0	0	0	0	0
2WMA	0	0	0	0	0	0
2WMB	0	0	0	0	0	0
2WO2	0	0	0	0	0	0
2WO3	0	0	0	0	0	0
2WQA	Blank	Blank	Blank	Blank	Blank	Blank
2WY7	0	0	0	0	0	0
2WY8	0	0	0	0	0	0
2X0G	0	0	0	0	0	0
2X0L	Blank	Blank	Blank	Blank	Blank	Blank
2X70	0	0	0	0	0	0
2XAC	0	Blank	0	Blank	0	Blank
2XAF	Blank	Blank	Blank	Blank	Blank	Blank
2XAG	Blank	Blank	Blank	Blank	Blank	Blank
2XAH	Blank	Blank	Blank	Blank	Blank	Blank
2XAJ	Blank	Blank	Blank	Blank	Blank	Blank
2XAQ	Blank	Blank	Blank	Blank	Blank	Blank
2XAS	Blank	Blank	Blank	Blank	Blank	Blank
2XB2	0	0	0	0	0	0
2XNX	0	0	0	0	0	0
2XNY	0	0	0	0	0	0
2XPG	0	0	0	0	0	0
2XQN	0	Blank	0	Blank	0	Blank
2XQW	0	0	0	0	0	0
2XRW	Blank	Blank	Blank	Blank	Blank	Blank
2Y48	Blank	Blank	Blank	Blank	Blank	Blank
2Y4V	0	0	0	0	0	0
2Y5B	Blank	Blank	Blank	Blank	Blank	Blank
2Y7L	Blank	Blank	Blank	Blank	Blank	Blank
2Y7Q	Blank	Blank	Blank	Blank	Blank	Blank
2Y8O	0	0	0	0	0	0
2Y9A	1	0	0	0	0	0
2Y9B	1	0	0	0	0	0
2Y9C	1	0	0	0	0	0
2Y9D	1	0	1	0	0	0
2Y9Q	1	1	0	0	0	0
2YDQ	Blank	Blank	Blank	Blank	Blank	Blank
2YDR	1	0	1	0	1	0
2YDS	Blank	Blank	Blank	Blank	Blank	Blank
2YGG	Blank	Blank	Blank	Blank	Blank	Blank
2YHO	Blank	Blank	Blank	Blank	Blank	Blank
2YOU	Blank	Blank	Blank	Blank	Blank	Blank
2YPK	0	0	0	0	0	0
2YPL	0	0	0	0	0	0
2YS5	0	0	0	0	0	0
2YT2	0	0	0	0	0	0
2Z3Q	0	0	0	0	0	0
2Z3R	0	0	0	0	0	0
2Z4E	0	0	0	0	0	0
2Z5S	Blank	Blank	Blank	Blank	Blank	Blank
2Z5T	Blank	Blank	Blank	Blank	Blank	Blank
2Z62	0	0	0	0	0	0
2Z63	0	0	0	0	0	0
2Z65	0	0	0	0	0	0
2Z66	Blank	Blank	Blank	Blank	Blank	Blank
2Z7F	Blank	Blank	Blank	Blank	Blank	Blank
2Z7X	0	0	0	0	0	0
2Z80	Blank	Blank	Blank	Blank	Blank	Blank
2Z8C	0	0	0	0	0	0
2ZC9	0	Blank	0	Blank	0	Blank
2ZFF	0	Blank	0	Blank	0	Blank
2ZFQ	0	Blank	0	Blank	0	Blank
2ZFR	0	Blank	0	Blank	0	Blank
2ZGB	0	Blank	0	Blank	0	Blank
2ZI2	0	Blank	0	Blank	0	Blank
2ZME	0	Blank	0	Blank	0	Blank
2ZNK	0	Blank	0	Blank	0	Blank
2ZO3	0	Blank	0	Blank	0	Blank
2ZP0	Blank	Blank	Blank	Blank	Blank	Blank
2ZVN	Blank	Blank	Blank	Blank	Blank	Blank
2ZVO	Blank	Blank	Blank	Blank	Blank	Blank
2ZWL	Blank	Blank	Blank	Blank	Blank	Blank
2ZZU	Blank	Blank	Blank	Blank	Blank	Blank
3A1B	Blank	Blank	Blank	Blank	Blank	Blank
3A4U	0	0	0	0	0	0
3A6N	0	Blank	0	Blank	0	Blank
3A7Q	Blank	Blank	Blank	Blank	Blank	Blank
3A98	Blank	Blank	Blank	Blank	Blank	Blank
3AA6	Blank	Blank	Blank	Blank	Blank	Blank
3AAD	0	0	0	0	0	0
3AFA	0	Blank	0	Blank	0	Blank
3AJB	Blank	Blank	Blank	Blank	Blank	Blank
3AM7	Blank	Blank	Blank	Blank	Blank	Blank
3AM8	Blank	Blank	Blank	Blank	Blank	Blank
3AMA	0	0	0	0	0	0
3AMB	0	0	0	0	0	0
3AN2	0	Blank	0	Blank	0	Blank
3AQF	Blank	Blank	Blank	Blank	Blank	Blank
3ASL	Blank	Blank	Blank	Blank	Blank	Blank
3ASW	Blank	Blank	Blank	Blank	Blank	Blank
3AU4	Blank	Blank	Blank	Blank	Blank	Blank
3AV1	0	Blank	0	Blank	0	Blank
3AV2	0	Blank	0	Blank	0	Blank
3AYW	0	Blank	0	Blank	0	Blank
3AZE	0	Blank	0	Blank	0	Blank
3AZF	0	Blank	0	Blank	0	Blank
3AZG	0	Blank	0	Blank	0	Blank
3AZH	0	Blank	0	Blank	0	Blank
3AZI	0	Blank	0	Blank	0	Blank
3AZJ	0	Blank	0	Blank	0	Blank
3AZK	0	Blank	0	Blank	0	Blank
3AZL	0	Blank	0	Blank	0	Blank
3AZM	0	Blank	0	Blank	0	Blank
3AZN	0	Blank	0	Blank	0	Blank
3B08	Blank	Blank	Blank	Blank	Blank	Blank
3B0A	Blank	Blank	Blank	Blank	Blank	Blank
3B13	0	1	0	1	1	0
3B23	0	Blank	0	Blank	0	Blank
3B2D	0	0	0	0	0	0
3B3I	0	0	0	0	0	0
3B3Q	Blank	Blank	Blank	Blank	Blank	Blank
3B4V	0	Blank	0	Blank	0	Blank
3B6S	0	0	0	0	0	0
3B75	1	1	1	1	1	1
3BBP	Blank	Blank	Blank	Blank	Blank	Blank
3BDW	Blank	Blank	Blank	Blank	Blank	Blank
3BEF	0	Blank	0	Blank	0	Blank
3BGM	0	0	0	0	0	0
3BH9	0	0	0	0	0	0
3BHB	0	0	0	0	0	0
3BHT	0	0	0	0	0	0
3BHU	0	0	0	0	0	0
3BHV	0	0	0	0	0	0
3BN3	0	Blank	0	Blank	0	Blank
3BO8	0	0	1	0	0	0
3BPL	0	0	0	0	0	0
3BPN	0	0	0	0	0	0
3BPO	Blank	Blank	Blank	Blank	Blank	Blank
3BPS	0	Blank	0	Blank	0	Blank
3BRT	Blank	Blank	Blank	Blank	Blank	Blank
3BRV	Blank	Blank	Blank	Blank	Blank	Blank
3BSZ	Blank	Blank	Blank	Blank	Blank	Blank
3BT1	0	0	0	0	0	0
3BT2	Blank	Blank	Blank	Blank	Blank	Blank
3BU3	0	0	0	0	0	0
3BU5	0	0	0	0	0	0
3BU6	0	0	0	0	0	0
3BVH	0	0	0	0	0	0
3BVN	0	0	0	0	0	0
3BW9	0	0	0	0	0	0
3BZE	0	0	0	0	0	0
3BZF	0	0	0	0	0	0
3BZI	0	0	0	0	0	0
3C1K	0	0	0	0	0	0
3C27	0	Blank	0	Blank	0	Blank
3C3R	Blank	Blank	Blank	Blank	Blank	Blank
3C4M	Blank	Blank	Blank	Blank	Blank	Blank
3C9N	0	0	0	0	0	0
3CBJ	0	0	0	0	0	0
3CBK	0	0	0	0	0	0
3CBO	Blank	Blank	Blank	Blank	Blank	Blank
3CBP	Blank	Blank	Blank	Blank	Blank	Blank
3CC5	Blank	Blank	Blank	Blank	Blank	Blank
3CDG	0	0	1	0	0	0
3CFS	Blank	Blank	Blank	Blank	Blank	Blank
3CFV	Blank	Blank	Blank	Blank	Blank	Blank
3CHW	Blank	Blank	Blank	Blank	Blank	Blank
3CII	0	0	1	0	0	0
3CIK	0	0	0	0	0	0
3CM9	Blank	Blank	Blank	Blank	Blank	Blank
3CU8	0	Blank	0	Blank	0	Blank
3CUQ	0	Blank	0	Blank	0	Blank
3CW1	0	1	0	0	0	0
3CXE	1	1	1	1	1	1
3CYY	Blank	Blank	Blank	Blank	Blank	Blank
3CZF	0	0	0	0	0	0
3CZU	Blank	Blank	Blank	Blank	Blank	Blank
3D17	1	1	1	1	1	1
3D18	0	0	0	0	0	0
3D25	0	0	0	0	0	0
3D2U	0	1	0	1	0	1
3D39	0	0	0	0	0	0
3D3V	0	0	0	0	0	0
3D42	Blank	Blank	Blank	Blank	Blank	Blank
3D44	Blank	Blank	Blank	Blank	Blank	Blank
3D48	Blank	Blank	Blank	Blank	Blank	Blank
3D49	0	Blank	0	Blank	0	Blank
3D5O	Blank	Blank	Blank	Blank	Blank	Blank
3D5R	0	0	0	0	0	0
3D5S	0	0	0	0	0	0
3D7O	1	1	1	1	1	1
3DAB	Blank	Blank	Blank	Blank	Blank	Blank
3DAC	Blank	Blank	Blank	Blank	Blank	Blank
3DBX	0	0	0	0	0	0
3DCG	1	1	1	1	1	1
3DDC	1	1	1	1	1	1
3DGC	Blank	Blank	Blank	Blank	Blank	Blank
3DHK	0	Blank	0	Blank	0	Blank
3DI2	Blank	Blank	Blank	Blank	Blank	Blank
3DI3	Blank	Blank	Blank	Blank	Blank	Blank
3DLQ	Blank	Blank	Blank	Blank	Blank	Blank
3DM1	Blank	Blank	Blank	Blank	Blank	Blank
3DOW	Blank	Blank	Blank	Blank	Blank	Blank
3DT0	0	Blank	0	Blank	0	Blank
3DTX	0	0	0	0	1	0
3DUT	1	1	1	1	1	1
3DUX	0	Blank	0	Blank	0	Blank
3DVE	0	0	0	0	0	0
3DVJ	0	0	0	0	0	0
3DVK	0	0	0	0	0	0
3DVM	0	0	0	0	0	0
3DVP	Blank	Blank	Blank	Blank	Blank	Blank
3DX8	0	0	0	0	0	0
3DXA	0	0	0	0	0	0
3DXC	Blank	Blank	Blank	Blank	Blank	Blank
3DXD	Blank	Blank	Blank	Blank	Blank	Blank
3DXE	Blank	Blank	Blank	Blank	Blank	Blank
3E1I	0	0	0	0	0	0
3E1R	Blank	Blank	Blank	Blank	Blank	Blank
3E5A	0	0	0	0	0	0
3EFO	1	0	1	0	1	1
3EG6	Blank	Blank	Blank	Blank	Blank	Blank
3EG9	1	0	1	0	1	1
3EGD	0	0	0	0	0	0
3EGK	0	Blank	0	Blank	0	Blank
3EGX	0	0	0	0	0	0
3EHT	Blank	Blank	Blank	Blank	Blank	Blank
3EHU	Blank	Blank	Blank	Blank	Blank	Blank
3EID	0	0	0	0	0	0
3EJ1	0	0	0	0	0	0
3ELA	Blank	Blank	Blank	Blank	Blank	Blank
3EMH	Blank	Blank	Blank	Blank	Blank	Blank
3EML	1	1	1	1	1	1
3EOC	0	0	0	0	0	0
3EPC	Blank	Blank	Blank	Blank	Blank	Blank
3EPD	Blank	Blank	Blank	Blank	Blank	Blank
3EPF	Blank	Blank	Blank	Blank	Blank	Blank
3EQ0	0	Blank	0	Blank	0	Blank
3ESK	Blank	Blank	Blank	Blank	Blank	Blank
3EWT	0	0	0	0	0	0
3EWV	0	0	0	0	0	0
3EX7	0	0	0	0	0	0
3EXE	Blank	Blank	Blank	Blank	Blank	Blank
3EXF	Blank	Blank	Blank	Blank	Blank	Blank
3EXG	Blank	Blank	Blank	Blank	Blank	Blank
3EXH	Blank	Blank	Blank	Blank	Blank	Blank
3EXI	Blank	Blank	Blank	Blank	Blank	Blank
3F1I	Blank	Blank	Blank	Blank	Blank	Blank
3F5X	0	0	0	0	0	0
3F68	0	Blank	0	Blank	0	Blank
3F6K	0	0	0	0	0	0
3F6Q	Blank	Blank	Blank	Blank	Blank	Blank
3F8U	0	0	0	0	0	0
3FAP	Blank	Blank	Blank	Blank	Blank	Blank
3FEX	0	0	0	0	1	1
3FEY	0	0	0	0	1	1
3FF7	0	0	0	0	0	0
3FF8	0	0	0	0	0	0
3FFC	0	0	0	0	0	0
3FGA	Blank	Blank	Blank	Blank	Blank	Blank
3FJU	0	0	0	0	0	0
3FPU	Blank	Blank	Blank	Blank	Blank	Blank
3FQN	0	0	0	0	0	0
3FQR	0	0	0	0	0	0
3FQT	0	0	0	0	0	0
3FQU	0	0	0	0	0	0
3FQW	0	0	0	0	0	0
3FQX	0	0	0	0	0	0
3FT2	0	0	0	0	0	0
3FT3	0	0	0	0	0	0
3FT4	0	0	0	0	0	0
3FUB	1	0	0	0	0	0
3FXI	0	0	0	0	0	0
3G2V	Blank	Blank	Blank	Blank	Blank	Blank
3G33	0	0	0	0	0	0
3G43	0	Blank	0	Blank	0	Blank
3G9V	Blank	Blank	Blank	Blank	Blank	Blank
3GCI	Blank	Blank	Blank	Blank	Blank	Blank
3GCW	0	Blank	0	Blank	0	Blank
3GCX	0	Blank	0	Blank	0	Blank
3GHG	0	0	0	0	0	0
3GIV	0	0	0	0	0	0
3GJF	0	0	0	0	0	0
3GLR	Blank	Blank	Blank	Blank	Blank	Blank
3GLT	Blank	Blank	Blank	Blank	Blank	Blank
3GLU	Blank	Blank	Blank	Blank	Blank	Blank
3GM1	Blank	Blank	Blank	Blank	Blank	Blank
3GP2	Blank	Blank	Blank	Blank	Blank	Blank
3GSN	0	0	0	0	0	0
3GSO	0	0	0	0	0	0
3GSQ	0	0	0	0	0	0
3GSR	0	0	0	0	0	0
3GSU	0	0	0	0	0	0
3GSV	0	0	0	0	0	0
3GSX	0	0	0	0	0	0
3GTU	0	Blank	0	Blank	0	Blank
3GXU	0	0	0	0	0	0
3GZN	0	0	0	0	0	0
3H2U	Blank	Blank	Blank	Blank	Blank	Blank
3H32	0	0	0	0	0	0
3H3G	Blank	Blank	Blank	Blank	Blank	Blank
3H44	0	0	0	0	1	0
3H7B	0	0	0	0	0	0
3H7H	Blank	Blank	Blank	Blank	Blank	Blank
3H9H	0	0	0	0	0	0
3H9R	Blank	Blank	Blank	Blank	Blank	Blank
3HA6	0	0	0	0	0	0
3HAE	0	0	0	0	0	0
3HC8	0	Blank	0	Blank	0	Blank
3HCV	0	0	0	0	0	0
3HDZ	0	Blank	0	Blank	0	Blank
3HEI	Blank	Blank	Blank	Blank	Blank	Blank
3HG1	0	0	0	0	0	0
3HH2	0	0	0	0	0	0
3HHB	Blank	Blank	Blank	Blank	Blank	Blank
3HHM	1	1	1	1	1	1
3HHR	0	0	0	0	0	0
3HIZ	1	1	1	1	1	1
3HKI	Blank	Blank	Blank	Blank	Blank	Blank
3HKJ	0	Blank	0	Blank	0	Blank
3HLA	0	0	0	0	0	0
3HPJ	0	0	0	0	0	0
3HR4	0	0	0	0	0	0
3HRZ	0	0	0	0	0	0
3HSV	Blank	Blank	Blank	Blank	Blank	Blank
3HTC	0	Blank	0	Blank	0	Blank
3HTU	Blank	Blank	Blank	Blank	Blank	Blank
3HUJ	0	0	0	0	0	0
3HUS	0	0	0	0	0	0
3HXN	1	1	1	1	1	1
3HY2	Blank	Blank	Blank	Blank	Blank	Blank
3I6G	0	0	0	0	0	0
3I6K	0	0	0	0	0	0
3I6L	0	0	0	0	0	0
3I89	Blank	Blank	Blank	Blank	Blank	Blank
3I8C	Blank	Blank	Blank	Blank	Blank	Blank
3IC0	1	1	1	1	1	1
3IC2	1	1	1	1	1	1
3IK5	Blank	Blank	Blank	Blank	Blank	Blank
3INB	Blank	Blank	Blank	Blank	Blank	Blank
3IO4	Blank	Blank	Blank	Blank	Blank	Blank
3IO6	Blank	Blank	Blank	Blank	Blank	Blank
3IOR	Blank	Blank	Blank	Blank	Blank	Blank
3IOU	Blank	Blank	Blank	Blank	Blank	Blank
3IOV	Blank	Blank	Blank	Blank	Blank	Blank
3IOW	Blank	Blank	Blank	Blank	Blank	Blank
3IOZ	Blank	Blank	Blank	Blank	Blank	Blank
3IQJ	0	0	0	0	0	0
3IQU	Blank	Blank	Blank	Blank	Blank	Blank
3IQV	Blank	Blank	Blank	Blank	Blank	Blank
3ISW	Blank	Blank	Blank	Blank	Blank	Blank
3IVB	Blank	Blank	Blank	Blank	Blank	Blank
3IXA	0	0	0	0	0	0
3IY9	0	0	0	0	0	0
3J39	Blank	Blank	Blank	Blank	Blank	Blank
3J3A	0	1	0	1	1	1
3J3B	0	1	0	1	0	1
3JTI	Blank	Blank	Blank	Blank	Blank	Blank
3JTS	0	0	1	0	0	0
3JVF	0	0	0	0	0	0
3JVK	Blank	Blank	Blank	Blank	Blank	Blank
3JWQ	0	0	0	0	0	0
3JWR	0	0	0	0	0	0
3K1R	Blank	Blank	Blank	Blank	Blank	Blank
3K9M	0	0	0	0	0	0
3KF9	Blank	Blank	Blank	Blank	Blank	Blank
3KFD	0	Blank	0	Blank	0	Blank
3KLA	0	0	0	0	0	0
3KLS	0	0	0	0	1	1
3KM9	1	0	1	0	1	1
3KMF	1	1	1	1	1	1
3KPL	0	0	0	0	0	0
3KPM	0	0	0	0	0	0
3KPN	0	0	0	0	0	0
3KPO	0	0	0	0	0	0
3KPP	0	0	0	0	0	0
3KPQ	0	0	0	0	0	0
3KPR	0	0	0	0	0	0
3KPS	0	0	0	0	0	0
3KQ4	0	0	0	0	0	0
3KQI	Blank	Blank	Blank	Blank	Blank	Blank
3KRW	0	0	0	0	0	0
3KRX	0	0	0	0	0	0
3KTP	0	0	0	0	0	0
3KTR	0	0	0	0	0	0
3KUC	Blank	Blank	Blank	Blank	Blank	Blank
3KUD	1	1	1	1	1	1
3KUI	0	0	0	0	0	0
3KUJ	0	0	0	0	0	0
3KV4	Blank	Blank	Blank	Blank	Blank	Blank
3KXC	Blank	Blank	Blank	Blank	Blank	Blank
3KXF	0	0	0	0	0	0
3KYN	0	0	0	0	0	0
3KYO	0	0	0	0	0	0
3L2J	Blank	Blank	Blank	Blank	Blank	Blank
3L3G	0	0	0	0	0	0
3L3I	0	0	0	0	0	0
3L3J	0	0	0	0	0	0
3L3K	0	0	0	0	0	0
3L3O	0	0	0	0	0	0
3L4G	0	0	0	1	0	0
3L5N	0	0	0	0	0	0
3L6F	Blank	Blank	Blank	Blank	Blank	Blank
3L81	Blank	Blank	Blank	Blank	Blank	Blank
3L9L	0	0	0	0	0	0
3L9M	0	0	0	0	0	0
3L9N	0	0	0	0	0	0
3LB6	Blank	Blank	Blank	Blank	Blank	Blank
3LBX	0	0	0	0	0	0
3LDX	0	Blank	0	Blank	0	Blank
3LK4	Blank	Blank	Blank	Blank	Blank	Blank
3LKN	0	0	0	0	0	0
3LKO	0	0	0	0	0	0
3LKP	0	0	0	0	0	0
3LKQ	0	0	0	0	0	0
3LKR	0	0	0	0	0	0
3LKS	0	0	1	0	0	0
3LMS	1	1	1	1	1	1
3LN4	0	0	0	0	0	0
3LN5	0	0	0	0	0	0
3LU9	0	Blank	0	Blank	0	Blank
3LV3	0	0	0	0	0	0
3LW1	Blank	Blank	Blank	Blank	Blank	Blank
3M0C	0	0	0	0	0	0
3MAZ	Blank	Blank	Blank	Blank	Blank	Blank
3MBW	1	1	0	0	0	0
3ME9	Blank	Blank	Blank	Blank	Blank	Blank
3MEA	Blank	Blank	Blank	Blank	Blank	Blank
3MEU	Blank	Blank	Blank	Blank	Blank	Blank
3MEV	Blank	Blank	Blank	Blank	Blank	Blank
3MGO	0	0	0	0	0	0
3MGT	0	0	0	0	0	0
3MJG	0	0	0	0	0	0
3MK4	0	0	0	0	0	0
3MOP	0	Blank	0	Blank	0	Blank
3MOQ	Blank	Blank	Blank	Blank	Blank	Blank
3MQ9	0	Blank	0	Blank	0	Blank
3MR9	0	0	0	0	0	0
3MRC	0	0	0	0	0	0
3MRD	0	0	0	0	0	0
3MRF	0	0	0	0	0	0
3MRG	0	0	0	0	0	0
3MRH	0	0	0	0	0	0
3MRI	0	0	0	0	0	0
3MRJ	0	0	0	0	0	0
3MRK	0	0	0	0	0	0
3MRL	0	0	0	0	0	0
3MRM	0	0	0	0	0	0
3MRN	0	0	0	0	0	0
3MRO	0	0	0	0	0	0
3MRP	0	0	0	0	0	0
3MRQ	0	0	0	0	0	0
3MRR	0	0	0	0	0	0
3MUK	1	0	1	0	1	0
3MV7	0	0	0	0	0	0
3MV8	0	0	0	0	0	0
3MV9	0	0	0	0	0	0
3MX0	0	0	0	0	0	0
3MXN	Blank	Blank	Blank	Blank	Blank	Blank
3MY5	0	0	0	0	0	0
3MYJ	0	0	0	0	0	0
3MZG	0	0	0	0	0	0
3MZW	1	1	1	1	1	1
3N06	0	0	0	0	0	0
3N0P	0	0	0	0	0	0
3N1G	Blank	Blank	Blank	Blank	Blank	Blank
3N1M	Blank	Blank	Blank	Blank	Blank	Blank
3N1P	Blank	Blank	Blank	Blank	Blank	Blank
3N5U	Blank	Blank	Blank	Blank	Blank	Blank
3N94	Blank	Blank	Blank	Blank	Blank	Blank
3N9U	0	1	0	1	1	1
3NBH	Blank	Blank	Blank	Blank	Blank	Blank
3NBN	0	0	0	0	0	0
3NCC	0	0	0	0	0	0
3NCE	0	0	0	0	0	0
3NCF	0	0	0	0	0	0
3NFN	0	0	0	0	0	0
3NJP	0	0	0	0	0	0
3NKX	0	Blank	0	Blank	0	Blank
3NL7	1	1	1	1	1	1
3NMM	1	1	1	1	1	1
3NMS	0	0	0	0	0	0
3NMZ	Blank	Blank	Blank	Blank	Blank	Blank
3NQJ	Blank	Blank	Blank	Blank	Blank	Blank
3NQU	Blank	Blank	Blank	Blank	Blank	Blank
3NTW	Blank	Blank	Blank	Blank	Blank	Blank
3NVN	Blank	Blank	Blank	Blank	Blank	Blank
3NVQ	1	1	1	1	1	1
3NW0	0	0	0	0	0	0
3NX8	0	0	0	0	0	0
3NZI	0	0	0	0	0	0
3O2Q	0	0	0	0	0	0
3O2S	0	0	0	0	0	0
3O34	Blank	Blank	Blank	Blank	Blank	Blank
3O3A	0	0	0	0	0	0
3O3B	0	0	0	0	0	0
3O3D	0	0	0	0	0	0
3O3E	0	0	0	0	0	0
3O4L	0	0	0	0	0	0
3O4O	Blank	Blank	Blank	Blank	Blank	Blank
3O65	Blank	Blank	Blank	Blank	Blank	Blank
3O8E	Blank	Blank	Blank	Blank	Blank	Blank
3O8I	0	0	0	0	0	0
3OB1	0	0	0	0	0	0
3OB2	0	0	0	0	0	0
3OBQ	Blank	Blank	Blank	Blank	Blank	Blank
3OBU	Blank	Blank	Blank	Blank	Blank	Blank
3OBX	Blank	Blank	Blank	Blank	Blank	Blank
3ODQ	1	1	1	1	1	1
3OED	0	0	0	0	0	0
3OG4	Blank	Blank	Blank	Blank	Blank	Blank
3OG6	Blank	Blank	Blank	Blank	Blank	Blank
3OJ4	Blank	Blank	Blank	Blank	Blank	Blank
3OJY	1	1	1	1	1	1
3OL2	0	0	0	0	0	0
3ONZ	1	1	1	1	1	1
3OO4	1	1	1	1	1	1
3OO5	1	1	1	1	1	1
3OOG	0	0	0	0	0	0
3OV6	0	0	0	0	0	0
3OVV	0	0	0	0	0	0
3OWP	0	0	0	0	0	0
3OX8	0	0	1	0	0	0
3OXI	Blank	Blank	Blank	Blank	Blank	Blank
3OXR	0	0	0	0	0	0
3OXS	0	0	0	0	0	0
3OXT	0	0	0	0	0	0
3P0M	0	0	0	0	0	0
3P1N	0	0	0	0	0	0
3P1O	0	0	0	0	0	0
3P1P	0	0	0	0	0	0
3P1Q	0	0	0	0	0	0
3P1R	0	0	0	0	0	0
3P1S	0	0	0	0	0	0
3P56	Blank	Blank	Blank	Blank	Blank	Blank
3P5B	0	Blank	0	Blank	0	Blank
3P5C	0	Blank	0	Blank	0	Blank
3P5Q	1	1	1	1	1	1
3P6Z	0	Blank	0	Blank	0	Blank
3P87	Blank	Blank	Blank	Blank	Blank	Blank
3P8F	Blank	Blank	Blank	Blank	Blank	Blank
3P9G	Blank	Blank	Blank	Blank	Blank	Blank
3P9H	Blank	Blank	Blank	Blank	Blank	Blank
3PBL	0	0	0	0	0	0
3PDH	Blank	Blank	Blank	Blank	Blank	Blank
3PE4	Blank	Blank	Blank	Blank	Blank	Blank
3PGW	0	1	0	0	0	0
3PHW	Blank	Blank	Blank	Blank	Blank	Blank
3PHX	Blank	Blank	Blank	Blank	Blank	Blank
3PKN	0	0	0	0	0	0
3PMH	0	Blank	0	Blank	0	Blank
3POO	0	0	0	0	0	0
3PRM	Blank	Blank	Blank	Blank	Blank	Blank
3PRX	1	0	1	0	1	1
3PSE	Blank	Blank	Blank	Blank	Blank	Blank
3PT2	Blank	Blank	Blank	Blank	Blank	Blank
3PTG	Blank	Blank	Blank	Blank	Blank	Blank
3PTH	0	0	0	0	0	0
3PUF	Blank	Blank	Blank	Blank	Blank	Blank
3PV6	Blank	Blank	Blank	Blank	Blank	Blank
3PVL	Blank	Blank	Blank	Blank	Blank	Blank
3PVM	1	0	1	0	1	1
3PWJ	0	0	0	0	0	0
3PWL	0	0	0	0	0	0
3PWN	0	0	0	0	0	0
3PWP	0	0	0	0	0	0
3Q1I	0	0	0	0	0	0
3Q2S	1	1	1	1	1	1
3Q2T	1	1	1	1	1	1
3Q3F	Blank	Blank	Blank	Blank	Blank	Blank
3Q5U	Blank	Blank	Blank	Blank	Blank	Blank
3QAK	1	1	1	1	1	1
3QAZ	Blank	Blank	Blank	Blank	Blank	Blank
3QB4	Blank	Blank	Blank	Blank	Blank	Blank
3QB5	Blank	Blank	Blank	Blank	Blank	Blank
3QBV	1	1	1	1	1	1
3QDG	0	0	0	0	0	0
3QDJ	0	0	0	0	0	0
3QDM	0	0	0	0	0	0
3QEQ	0	0	0	0	0	0
3QFD	0	0	0	0	0	0
3QFJ	0	0	0	0	0	0
3QHE	0	0	0	0	0	0
3QHR	0	0	0	0	0	0
3QHW	0	0	0	0	0	0
3QIS	Blank	Blank	Blank	Blank	Blank	Blank
3QJB	1	1	1	1	1	1
3QJC	1	1	1	1	1	1
3QJD	1	1	1	1	1	1
3QJE	1	1	1	1	1	1
3QRF	0	0	0	0	0	0
3QT2	0	0	0	0	1	0
3QTO	0	Blank	0	Blank	0	Blank
3QTV	0	Blank	0	Blank	0	Blank
3QWC	0	Blank	0	Blank	0	Blank
3QX5	0	Blank	0	Blank	0	Blank
3QZT	Blank	Blank	Blank	Blank	Blank	Blank
3QZV	Blank	Blank	Blank	Blank	Blank	Blank
3QZW	0	0	0	0	0	0
3R45	Blank	Blank	Blank	Blank	Blank	Blank
3R5I	1	1	1	1	1	1
3R66	Blank	Blank	Blank	Blank	Blank	Blank
3REW	0	0	0	0	0	0
3RGF	Blank	Blank	Blank	Blank	Blank	Blank
3RL1	0	0	0	0	0	0
3RL2	0	0	0	0	0	0
3RL8	Blank	Blank	Blank	Blank	Blank	Blank
3RLW	0	Blank	0	Blank	0	Blank
3RLY	0	Blank	0	Blank	0	Blank
3RM0	0	Blank	0	Blank	0	Blank
3RM2	0	Blank	0	Blank	0	Blank
3RML	0	Blank	0	Blank	0	Blank
3RMM	0	Blank	0	Blank	0	Blank
3RMN	0	Blank	0	Blank	0	Blank
3RMO	0	Blank	0	Blank	0	Blank
3RT3	Blank	Blank	Blank	Blank	Blank	Blank
3RWJ	0	0	0	0	0	0
3RZE	0	0	0	0	0	0
3S65	1	1	1	1	1	1
3S66	1	1	1	1	1	1
3S6C	0	0	0	0	0	0
3S6N	0	0	0	0	0	0
3S9C	Blank	Blank	Blank	Blank	Blank	Blank
3SDE	0	0	0	0	0	0
3SDL	Blank	Blank	Blank	Blank	Blank	Blank
3SDX	0	0	0	0	0	0
3SE3	1	0	1	1	1	1
3SE4	0	0	1	0	1	1
3SHA	0	Blank	0	Blank	0	Blank
3SHW	Blank	Blank	Blank	Blank	Blank	Blank
3SI3	0	Blank	0	Blank	0	Blank
3SI4	0	Blank	0	Blank	0	Blank
3SIU	Blank	Blank	Blank	Blank	Blank	Blank
3SIV	0	Blank	0	Blank	0	Blank
3SJV	0	0	0	0	0	0
3SKM	0	0	0	0	0	0
3SKO	0	0	0	0	0	0
3SL9	0	0	0	0	0	0
3SUI	0	0	0	0	0	0
3SV2	0	Blank	0	Blank	0	Blank
3SVM	Blank	Blank	Blank	Blank	Blank	Blank
3SZK	Blank	Blank	Blank	Blank	Blank	Blank
3T5F	0	Blank	0	Blank	0	Blank
3T8X	0	0	0	0	0	0
3T92	Blank	Blank	Blank	Blank	Blank	Blank
3TAX	Blank	Blank	Blank	Blank	Blank	Blank
3TBL	Blank	Blank	Blank	Blank	Blank	Blank
3TCX	0	Blank	0	Blank	0	Blank
3TDU	0	0	0	0	0	0
3TDZ	0	0	0	0	0	0
3TEI	0	0	0	0	0	0
3TG5	Blank	Blank	Blank	Blank	Blank	Blank
3TH2	Blank	Blank	Blank	Blank	Blank	Blank
3TH3	Blank	Blank	Blank	Blank	Blank	Blank
3TH4	Blank	Blank	Blank	Blank	Blank	Blank
3TID	0	0	1	0	0	0
3TIE	0	0	0	0	0	0
3TIW	Blank	Blank	Blank	Blank	Blank	Blank
3TJ3	Blank	Blank	Blank	Blank	Blank	Blank
3TJ5	Blank	Blank	Blank	Blank	Blank	Blank
3TJ6	Blank	Blank	Blank	Blank	Blank	Blank
3TMH	Blank	Blank	Blank	Blank	Blank	Blank
3TMP	Blank	Blank	Blank	Blank	Blank	Blank
3TNU	Blank	Blank	Blank	Blank	Blank	Blank
3TNW	0	0	0	0	0	0
3TO2	0	0	0	0	0	0
3TQ7	Blank	Blank	Blank	Blank	Blank	Blank
3TSO	Blank	Blank	Blank	Blank	Blank	Blank
3TSZ	Blank	Blank	Blank	Blank	Blank	Blank
3TU7	0	Blank	0	Blank	0	Blank
3TVJ	Blank	Blank	Blank	Blank	Blank	Blank
3TX7	1	1	1	1	1	1
3TZD	Blank	Blank	Blank	Blank	Blank	Blank
3TZV	0	0	0	0	0	0
3U0P	0	0	0	0	0	0
3U23	Blank	Blank	Blank	Blank	Blank	Blank
3U3C	Blank	Blank	Blank	Blank	Blank	Blank
3U5P	Blank	Blank	Blank	Blank	Blank	Blank
3U73	0	0	0	0	0	0
3U82	0	0	0	0	0	0
3U87	Blank	Blank	Blank	Blank	Blank	Blank
3U98	0	Blank	0	Blank	0	Blank
3U9A	0	Blank	0	Blank	0	Blank
3UDW	Blank	Blank	Blank	Blank	Blank	Blank
3UEZ	Blank	Blank	Blank	Blank	Blank	Blank
3UGB	Blank	Blank	Blank	Blank	Blank	Blank
3UIN	1	0	1	0	0	0
3UIO	1	0	1	0	0	0
3UIP	1	0	0	0	0	0
3UIT	Blank	Blank	Blank	Blank	Blank	Blank
3UL7	0	0	0	0	0	0
3UL8	0	0	0	0	0	0
3UL9	0	0	0	0	0	0
3ULA	0	0	0	0	0	0
3ULY	Blank	Blank	Blank	Blank	Blank	Blank
3UM0	Blank	Blank	Blank	Blank	Blank	Blank
3UM1	Blank	Blank	Blank	Blank	Blank	Blank
3UM2	Blank	Blank	Blank	Blank	Blank	Blank
3UON	1	1	0	1	0	0
3UPR	0	0	0	0	0	0
3UTQ	0	0	0	0	0	0
3UTS	0	0	1	0	0	0
3UTT	0	0	0	0	0	0
3UTU	0	Blank	0	Blank	0	Blank
3UVJ	0	0	0	0	0	0
3UVK	Blank	Blank	Blank	Blank	Blank	Blank
3UVL	Blank	Blank	Blank	Blank	Blank	Blank
3UVM	Blank	Blank	Blank	Blank	Blank	Blank
3UVN	Blank	Blank	Blank	Blank	Blank	Blank
3UVO	Blank	Blank	Blank	Blank	Blank	Blank
3UWJ	0	Blank	0	Blank	0	Blank
3UX0	0	0	0	0	0	0
3UXG	0	0	0	0	0	0
3UZD	0	0	0	0	0	0
3V2O	Blank	Blank	Blank	Blank	Blank	Blank
3V2W	0	0	0	0	0	0
3V2X	Blank	Blank	Blank	Blank	Blank	Blank
3V2Y	0	0	0	0	0	0
3V30	0	0	0	0	0	0
3V31	Blank	Blank	Blank	Blank	Blank	Blank
3V43	Blank	Blank	Blank	Blank	Blank	Blank
3V5D	0	0	0	0	0	0
3V5H	0	0	0	0	0	0
3V5K	0	0	0	0	0	0
3V5W	0	0	0	0	0	0
3V6B	0	0	0	0	0	0
3V6C	Blank	Blank	Blank	Blank	Blank	Blank
3V6E	Blank	Blank	Blank	Blank	Blank	Blank
3V79	0	0	0	0	0	0
3V89	0	0	0	0	0	0
3V8X	0	0	1	0	0	0
3VA2	0	0	0	0	0	0
3VA4	Blank	Blank	Blank	Blank	Blank	Blank
3VD8	0	0	0	0	0	0
3VE1	0	0	0	0	0	0
3VF0	0	0	0	0	0	0
3VFM	0	0	0	0	0	0
3VFN	0	0	0	0	0	0
3VFO	0	0	0	0	0	0
3VFP	0	0	0	0	0	0
3VFR	0	0	1	0	0	0
3VFS	0	0	0	0	0	0
3VFT	0	0	1	0	0	0
3VFU	0	0	0	0	0	0
3VFV	0	0	0	0	0	0
3VFW	0	0	0	0	0	0
3VH8	0	0	0	0	0	0
3VQH	0	0	0	0	0	0
3VRI	0	0	0	0	0	0
3VRJ	0	0	0	0	0	0
3VRO	Blank	Blank	Blank	Blank	Blank	Blank
3VRP	Blank	Blank	Blank	Blank	Blank	Blank
3VRR	Blank	Blank	Blank	Blank	Blank	Blank
3VTV	Blank	Blank	Blank	Blank	Blank	Blank
3VTW	Blank	Blank	Blank	Blank	Blank	Blank
3VU7	Blank	Blank	Blank	Blank	Blank	Blank
3VUD	Blank	Blank	Blank	Blank	Blank	Blank
3VUG	Blank	Blank	Blank	Blank	Blank	Blank
3VUH	Blank	Blank	Blank	Blank	Blank	Blank
3VUI	Blank	Blank	Blank	Blank	Blank	Blank
3VUK	Blank	Blank	Blank	Blank	Blank	Blank
3VUL	Blank	Blank	Blank	Blank	Blank	Blank
3VUM	Blank	Blank	Blank	Blank	Blank	Blank
3VUY	Blank	Blank	Blank	Blank	Blank	Blank
3VVW	0	0	0	0	0	0
3VW7	0	Blank	0	Blank	0	Blank
3VWJ	0	0	0	0	0	0
3VWK	0	0	0	0	0	0
3VXM	0	0	0	0	0	0
3VXN	0	0	0	0	0	0
3VXO	0	0	0	0	0	0
3VXP	0	0	0	0	0	0
3VXR	0	0	0	0	0	0
3VXS	0	0	0	0	0	0
3VXU	0	0	0	0	0	0
3W0W	0	0	0	0	0	0
3W11	0	0	0	0	0	0
3W12	0	0	0	0	0	0
3W13	0	0	0	0	0	0
3W14	1	0	0	0	0	0
3W39	0	0	0	0	0	0
3W4U	1	1	1	1	1	1
3W8H	Blank	Blank	Blank	Blank	Blank	Blank
3W96	0	Blank	0	Blank	0	Blank
3W97	0	Blank	0	Blank	0	Blank
3W98	0	Blank	0	Blank	0	Blank
3W99	0	Blank	0	Blank	0	Blank
3WA9	0	Blank	0	Blank	0	Blank
3WAA	0	Blank	0	Blank	0	Blank
3WAO	Blank	Blank	Blank	Blank	Blank	Blank
3WAP	0	0	0	0	0	0
3WCP	1	1	1	1	1	1
3WHT	0	0	0	0	0	0
3WHU	0	0	0	0	0	0
3WIM	Blank	Blank	Blank	Blank	Blank	Blank
3WKJ	0	Blank	0	Blank	0	Blank
3WNX	0	0	0	0	0	0
3ZHF	Blank	Blank	Blank	Blank	Blank	Blank
3ZKE	Blank	Blank	Blank	Blank	Blank	Blank
3ZKJ	1	1	1	1	1	1
3ZMQ	Blank	Blank	Blank	Blank	Blank	Blank
3ZMS	Blank	Blank	Blank	Blank	Blank	Blank
3ZMT	Blank	Blank	Blank	Blank	Blank	Blank
3ZMU	Blank	Blank	Blank	Blank	Blank	Blank
3ZMV	Blank	Blank	Blank	Blank	Blank	Blank
3ZMZ	Blank	Blank	Blank	Blank	Blank	Blank
3ZN0	Blank	Blank	Blank	Blank	Blank	Blank
3ZN1	Blank	Blank	Blank	Blank	Blank	Blank
3ZNG	1	1	1	1	1	1
3ZNH	Blank	Blank	Blank	Blank	Blank	Blank
3ZNI	Blank	Blank	Blank	Blank	Blank	Blank
3ZNZ	Blank	Blank	Blank	Blank	Blank	Blank
3ZRC	1	1	1	1	1	1
3ZRF	1	1	1	1	1	1
3ZTC	1	1	1	1	1	1
3ZTD	1	1	1	1	1	1
3ZUN	1	1	1	1	1	1
3ZUS	Blank	Blank	Blank	Blank	Blank	Blank
3ZYI	0	0	0	0	0	0
3ZYJ	0	0	0	0	0	0
4A0I	Blank	Blank	Blank	Blank	Blank	Blank
4A49	Blank	Blank	Blank	Blank	Blank	Blank
4A4B	0	0	0	0	0	0
4A4C	0	0	0	0	0	0
4A5W	0	1	0	1	1	1
4A7J	Blank	Blank	Blank	Blank	Blank	Blank
4A8X	Blank	Blank	Blank	Blank	Blank	Blank
4ADF	Blank	Blank	Blank	Blank	Blank	Blank
4AFI	Blank	Blank	Blank	Blank	Blank	Blank
4AJ5	Blank	Blank	Blank	Blank	Blank	Blank
4AJY	1	1	1	1	1	1
4AP2	0	0	0	1	0	0
4APF	0	0	0	0	0	0
4APJ	0	0	0	0	0	0
4AUQ	Blank	Blank	Blank	Blank	Blank	Blank
4AWJ	1	1	1	1	1	1
4AX9	0	0	0	0	0	0
4AXA	Blank	Blank	Blank	Blank	Blank	Blank
4AYV	0	Blank	0	Blank	0	Blank
4AYY	0	Blank	0	Blank	0	Blank
4AZ2	0	Blank	0	Blank	0	Blank
4B36	Blank	Blank	Blank	Blank	Blank	Blank
4B95	1	1	1	1	1	1
4B9K	1	1	1	1	1	1
4BA9	0	Blank	0	Blank	0	Blank
4BAY	Blank	Blank	Blank	Blank	Blank	Blank
4BCK	0	0	0	0	0	0
4BCM	0	0	0	0	0	0
4BCO	0	0	0	0	0	0
4BCP	0	0	0	0	0	0
4BD3	Blank	Blank	Blank	Blank	Blank	Blank
4BD9	Blank	Blank	Blank	Blank	Blank	Blank
4BIK	Blank	Blank	Blank	Blank	Blank	Blank
4BK5	0	0	0	0	0	0
4BKA	0	0	0	0	0	0
4BKF	0	0	0	0	0	0
4BKS	1	1	1	1	1	1
4BKT	1	1	1	1	1	1
4BKX	Blank	Blank	Blank	Blank	Blank	Blank
4BOS	0	Blank	0	Blank	0	Blank
4BOZ	Blank	Blank	Blank	Blank	Blank	Blank
4BSR	0	Blank	0	Blank	0	Blank
4BSS	0	Blank	0	Blank	0	Blank
4BST	0	Blank	0	Blank	0	Blank
4BUZ	Blank	Blank	Blank	Blank	Blank	Blank
4BVU	Blank	Blank	Blank	Blank	Blank	Blank
4BWS	0	Blank	0	Blank	0	Blank
4BXO	0	Blank	0	Blank	0	Blank
4BXU	Blank	Blank	Blank	Blank	Blank	Blank
4C02	Blank	Blank	Blank	Blank	Blank	Blank
4C0D	0	0	0	0	0	0
4C2A	Blank	Blank	Blank	Blank	Blank	Blank
4C2B	Blank	Blank	Blank	Blank	Blank	Blank
4C4P	Blank	Blank	Blank	Blank	Blank	Blank
4C78	Blank	Blank	Blank	Blank	Blank	Blank
4CAY	Blank	Blank	Blank	Blank	Blank	Blank
4CC2	Blank	Blank	Blank	Blank	Blank	Blank
4CC9	Blank	Blank	Blank	Blank	Blank	Blank
4CGY	Blank	Blank	Blank	Blank	Blank	Blank
4CHT	Blank	Blank	Blank	Blank	Blank	Blank
4CMM	Blank	Blank	Blank	Blank	Blank	Blank
4CY2	Blank	Blank	Blank	Blank	Blank	Blank
4D8D	Blank	Blank	Blank	Blank	Blank	Blank
4D9R	Blank	Blank	Blank	Blank	Blank	Blank
4DAY	Blank	Blank	Blank	Blank	Blank	Blank
4DBG	Blank	Blank	Blank	Blank	Blank	Blank
4DCB	Blank	Blank	Blank	Blank	Blank	Blank
4DCK	0	0	0	0	0	0
4DCN	0	0	0	0	0	0
4DDG	Blank	Blank	Blank	Blank	Blank	Blank
4DDI	Blank	Blank	Blank	Blank	Blank	Blank
4DEP	0	0	0	0	0	0
4DGL	0	0	0	0	0	0
4DHJ	Blank	Blank	Blank	Blank	Blank	Blank
4DHZ	Blank	Blank	Blank	Blank	Blank	Blank
4DIN	Blank	Blank	Blank	Blank	Blank	Blank
4DJC	0	0	0	0	0	0
4DJH	1	0	0	0	1	0
4DKD	1	1	1	1	1	1
4DOH	Blank	Blank	Blank	Blank	Blank	Blank
4DOQ	Blank	Blank	Blank	Blank	Blank	Blank
4DRB	Blank	Blank	Blank	Blank	Blank	Blank
4DRH	Blank	Blank	Blank	Blank	Blank	Blank
4DRI	Blank	Blank	Blank	Blank	Blank	Blank
4DRJ	Blank	Blank	Blank	Blank	Blank	Blank
4DRW	Blank	Blank	Blank	Blank	Blank	Blank
4DXR	0	0	0	0	0	0
4DXS	0	0	0	0	0	0
4DY7	0	Blank	0	Blank	0	Blank
4E0S	0	1	0	1	1	1
4E5X	0	0	0	0	0	0
4E7R	Blank	Blank	Blank	Blank	Blank	Blank
4EGC	Blank	Blank	Blank	Blank	Blank	Blank
4EHP	Blank	Blank	Blank	Blank	Blank	Blank
4EIY	1	1	1	1	1	1
4EJX	0	0	0	0	0	0
4EN3	0	0	0	0	0	0
4EOI	0	0	0	0	0	0
4EOJ	0	0	0	0	0	0
4EOK	0	0	0	0	0	0
4EOL	0	0	0	0	0	0
4EOM	0	0	0	0	0	0
4EON	0	0	0	0	0	0
4EOO	0	0	0	0	0	0
4EOP	0	0	0	0	0	0
4EOQ	0	0	0	0	0	0
4EOR	0	0	0	0	0	0
4EOS	0	0	0	0	0	0
4ERY	Blank	Blank	Blank	Blank	Blank	Blank
4ES0	Blank	Blank	Blank	Blank	Blank	Blank
4EUP	0	0	0	0	0	0
4EWR	Blank	Blank	Blank	Blank	Blank	Blank
4EXT	Blank	Blank	Blank	Blank	Blank	Blank
4F02	Blank	Blank	Blank	Blank	Blank	Blank
4F1Z	Blank	Blank	Blank	Blank	Blank	Blank
4F27	Blank	Blank	Blank	Blank	Blank	Blank
4F6S	Blank	Blank	Blank	Blank	Blank	Blank
4F6U	Blank	Blank	Blank	Blank	Blank	Blank
4F6W	Blank	Blank	Blank	Blank	Blank	Blank
4F70	Blank	Blank	Blank	Blank	Blank	Blank
4F77	1	0	1	0	0	0
4F7J	Blank	Blank	Blank	Blank	Blank	Blank
4F7L	Blank	Blank	Blank	Blank	Blank	Blank
4F7M	0	0	0	0	0	0
4F7N	Blank	Blank	Blank	Blank	Blank	Blank
4F7P	0	0	0	0	0	0
4F7S	Blank	Blank	Blank	Blank	Blank	Blank
4F7T	0	0	0	0	0	0
4F7U	Blank	Blank	Blank	Blank	Blank	Blank
4F99	0	Blank	0	Blank	0	Blank
4F9A	0	Blank	0	Blank	0	Blank
4F9B	0	Blank	0	Blank	0	Blank
4F9C	0	Blank	0	Blank	0	Blank
4FA8	Blank	Blank	Blank	Blank	Blank	Blank
4FAO	Blank	Blank	Blank	Blank	Blank	Blank
4FAP	Blank	Blank	Blank	Blank	Blank	Blank
4FC3	1	1	1	1	1	1
4FE8	Blank	Blank	Blank	Blank	Blank	Blank
4FEC	Blank	Blank	Blank	Blank	Blank	Blank
4FED	Blank	Blank	Blank	Blank	Blank	Blank
4FI9	0	0	0	0	0	0
4FJ3	Blank	Blank	Blank	Blank	Blank	Blank
4FJV	Blank	Blank	Blank	Blank	Blank	Blank
4FL5	Blank	Blank	Blank	Blank	Blank	Blank
4FQX	1	1	1	1	1	1
4FTG	Blank	Blank	Blank	Blank	Blank	Blank
4FTV	0	0	0	0	0	0
4FWF	Blank	Blank	Blank	Blank	Blank	Blank
4FX3	0	0	0	0	0	0
4FXW	Blank	Blank	Blank	Blank	Blank	Blank
4FYS	1	1	1	1	1	1
4FZV	Blank	Blank	Blank	Blank	Blank	Blank
4G0N	1	1	1	1	1	1
4G1W	Blank	Blank	Blank	Blank	Blank	Blank
4G69	Blank	Blank	Blank	Blank	Blank	Blank
4G6L	Blank	Blank	Blank	Blank	Blank	Blank
4G8A	0	0	0	0	0	0
4G8G	0	0	0	0	0	0
4G8I	0	0	0	0	0	0
4G9D	0	0	0	0	0	0
4G9F	0	0	0	0	0	0
4GBX	1	1	1	1	1	1
4GDK	0	Blank	0	Blank	0	Blank
4GDL	Blank	Blank	Blank	Blank	Blank	Blank
4GGF	Blank	Blank	Blank	Blank	Blank	Blank
4GK0	Blank	Blank	Blank	Blank	Blank	Blank
4GK5	Blank	Blank	Blank	Blank	Blank	Blank
4GKN	Blank	Blank	Blank	Blank	Blank	Blank
4GKS	0	0	0	0	0	0
4GMJ	0	0	0	0	0	0
4GNE	Blank	Blank	Blank	Blank	Blank	Blank
4GNF	Blank	Blank	Blank	Blank	Blank	Blank
4GOW	0	0	0	0	0	0
4GQB	0	0	0	0	0	0
4GS7	0	0	0	0	0	0
4GU0	Blank	Blank	Blank	Blank	Blank	Blank
4GUP	0	0	0	0	0	0
4GUR	Blank	Blank	Blank	Blank	Blank	Blank
4GUS	Blank	Blank	Blank	Blank	Blank	Blank
4GVC	Blank	Blank	Blank	Blank	Blank	Blank
4GYY	Blank	Blank	Blank	Blank	Blank	Blank
4GZ3	Blank	Blank	Blank	Blank	Blank	Blank
4H36	Blank	Blank	Blank	Blank	Blank	Blank
4H39	Blank	Blank	Blank	Blank	Blank	Blank
4H3B	Blank	Blank	Blank	Blank	Blank	Blank
4H3H	0	0	0	0	0	0
4H3K	0	0	0	0	0	0
4H3Q	1	1	0	0	0	0
4H4F	Blank	Blank	Blank	Blank	Blank	Blank
4H5S	Blank	Blank	Blank	Blank	Blank	Blank
4H75	Blank	Blank	Blank	Blank	Blank	Blank
4H9N	Blank	Blank	Blank	Blank	Blank	Blank
4H9O	Blank	Blank	Blank	Blank	Blank	Blank
4H9P	Blank	Blank	Blank	Blank	Blank	Blank
4H9Q	Blank	Blank	Blank	Blank	Blank	Blank
4H9R	Blank	Blank	Blank	Blank	Blank	Blank
4H9S	Blank	Blank	Blank	Blank	Blank	Blank
4HFZ	Blank	Blank	Blank	Blank	Blank	Blank
4HGA	Blank	Blank	Blank	Blank	Blank	Blank
4HHB	1	1	1	1	1	1
4HI8	Blank	Blank	Blank	Blank	Blank	Blank
4HI9	Blank	Blank	Blank	Blank	Blank	Blank
4HKJ	0	0	1	0	0	0
4HLQ	Blank	Blank	Blank	Blank	Blank	Blank
4HMY	1	0	1	0	1	0
4HNA	0	0	0	0	0	0
4HRE	Blank	Blank	Blank	Blank	Blank	Blank
4HRG	Blank	Blank	Blank	Blank	Blank	Blank
4HRH	Blank	Blank	Blank	Blank	Blank	Blank
4HSA	0	0	0	0	0	0
4HTC	0	Blank	0	Blank	0	Blank
4HWZ	0	0	0	0	0	0
4HX1	0	0	0	0	0	0
4HXD	Blank	Blank	Blank	Blank	Blank	Blank
4HXI	0	0	0	0	0	0
4HYS	Blank	Blank	Blank	Blank	Blank	Blank
4HYU	Blank	Blank	Blank	Blank	Blank	Blank
4I0P	0	0	0	0	0	0
4I3Z	0	0	0	0	0	0
4I48	0	0	0	0	0	0
4I4W	0	0	0	0	0	0
4I6L	Blank	Blank	Blank	Blank	Blank	Blank
4IAQ	0	0	0	0	0	0
4IBL	Blank	Blank	Blank	Blank	Blank	Blank
4IE9	Blank	Blank	Blank	Blank	Blank	Blank
4IEA	0	0	0	0	0	0
4IHL	Blank	Blank	Blank	Blank	Blank	Blank
4II5	0	0	0	0	0	0
4IJ2	1	1	1	1	1	1
4IJ9	Blank	Blank	Blank	Blank	Blank	Blank
4IS6	Blank	Blank	Blank	Blank	Blank	Blank
4ISL	0	0	0	0	0	0
4ISN	0	0	0	0	0	0
[truncated: 158 more rows]
