# Supplementary material for: Leveraging protein quaternary structure to identify oncogenic driver mutations
Source: BMC Bioinformatics. 2016 Mar 22;17:137. doi: 10.1186/s12859-016-0963-3 (PMC4802602; doi:10.1186/s12859-016-0963-3)
Supplement: Additional file 6 — Performance evaluation. In-depth analysis of the quaternary methodologies when compared with PolyPhen-2 and CHASM. (XLSX 41.7 kb) [file 12859_2016_963_MOESM6_ESM.xlsx]

## Sheet: Instructions
Instructions:
This file includes the structures identified by iPAC, GraphPAC and SpacePAC respectively when considering quaternary structures along with results from the machine learning algorithms, PolyPhen2 and CHASM. Predictions from PolyPhen2 and CHASM are listed. As the machine learners only look at one protein subunit at a time, we assigned to each structure the most severe prediction over all the subuni…

## Sheet: iPAC
Structure	iPAC Quaternary p-value	Polyphen-2 Classification	CHASM
1A00	0.0035	benign	0.4				Total Structures	343
1A01	0.0035	benign	0.4				Polyphen-2 Benign	198
1A0U	0.0035	benign	0.4				Polyphen-2 Possibly Damaging	11
1A0Z	0.0035	benign	0.4				Polyphen-2 Probably Damaging	134
1A3N	0.0035	benign	0.4				CHASM <= 0.2	78
1A3O	0.0035	benign	0.4
1A9W	0.00037	probably damaging	0.4
1ABW	0.0047	benign	0.4
1ABY	0.0047	benign	0.4
1AJ9	0.0035	benign	0.4
1B6C	3.1e-08	probably damaging	0.15
1B86	0.0035	benign	0.4
1BAB	0.0035	benign	0.4
1BBB	0.0035	benign	0.4
1BBR	0.0033	probably damaging	0.35
1BIJ	0.0035	benign	0.4
1BKD	7.6e-34	probably damaging	0.05
1BZ0	0.0035	benign	0.4
1BZ1	0.0035	benign	0.4
1BZZ	0.0035	benign	0.4
1C7B	0.0035	benign	0.4
1C7C	0.0035	benign	0.4
1C7D	0.0035	benign	0.4
1CLS	0.0035	benign	0.4
1CMY	0.0035	benign	0.4
1COH	0.0035	benign	0.4
1DKE	0.0035	benign	0.4
1DTW	5.2e-06	probably damaging	0.25
1DXT	0.0035	benign	0.4
1DXU	0.0035	benign	0.4
1DXV	0.0035	benign	0.4
1EFV	0.0053	probably damaging	0.35
1FN3	0.0035	benign	0.4
1G9V	0.0035	benign	0.4
1GBU	0.0035	benign	0.4
1GBV	0.0035	benign	0.4
1GH6	0.0017	probably damaging	0.05
1GLI	0.0035	benign	0.4
1GZH	8.6e-203	probably damaging	0.05
1GZX	0.0035	benign	0.4
1HAB	0.0035	benign	0.4
1HAC	0.0035	benign	0.4
1HBA	0.0035	benign	0.4
1HBB	0.0035	benign	0.4
1HBS	0.0035	benign	0.4
1HCO	0.0035	benign	0.4
1HDM	0.0027	probably damaging	0.45
1HGA	0.0035	benign	0.4
1HGB	0.0035	benign	0.4
1HGC	0.0035	benign	0.4
1HHO	0.0035	benign	0.4
1IRD	0.0035	benign	0.4
1J3Y	0.0035	benign	0.4
1J3Z	0.0035	benign	0.4
1J40	0.0035	benign	0.4
1J41	0.0035	benign	0.4
1J7S	0.0035	benign	0.4
1J7W	0.0035	benign	0.4
1J7Y	0.0035	benign	0.4
1JDH	3.7e-06	probably damaging	0.05
1K0Y	0.0035	benign	0.4
1K1K	0.0035	benign	0.4
1K8R	2.3e-27	probably damaging	0.05
1KD2	0.0035	benign	0.4
1LFD	9e-24	probably damaging	0.05
1LFQ	0.0035	benign	0.4
1LFT	0.0035	benign	0.4
1LFV	0.0035	benign	0.4
1LFY	0.0035	benign	0.4
1LFZ	0.0035	benign	0.4
1LJW	0.0035	benign	0.4
1LM8	3.9e-32	probably damaging	0.05
1LQB	2.8e-32	probably damaging	0.05
1LUJ	7.6e-06	probably damaging	0.05
1M9P	0.0035	benign	0.4
1MA3	1.9e-12	probably damaging	0.05
1MKO	0.0035	benign	0.4
1NEJ	0.0035	benign	0.4
1NIH	0.0035	benign	0.4
1NQP	0.0017	benign	0.4
1NVU	1e-27	probably damaging	0.05
1NVV	6.6e-32	probably damaging	0.05
1NVW	3e-26	probably damaging	0.05
1NVX	9.8e-23	probably damaging	0.05
1O1I	0.0035	benign	0.4
1O1J	0.0035	benign	0.4
1O1K	0.0035	benign	0.4
1O1L	0.0035	benign	0.4
1O1M	0.0035	benign	0.4
1O1N	0.0035	benign	0.4
1O1O	0.0035	benign	0.4
1O1P	0.0035	benign	0.4
1OLS	4.4e-05	probably damaging	0.25
1OLU	0.00016	probably damaging	0.25
1OLX	2.2e-05	probably damaging	0.25
1P22	6.7e-26	probably damaging	0.05
1QI8	0.0035	benign	0.4
1QSH	0.0035	benign	0.4
1QSI	0.0035	benign	0.4
1QXD	0.0035	benign	0.4
1QXE	0.0035	benign	0.4
1QZ7	1.2e-05	probably damaging	0.05
1R1X	0.0035	benign	0.4
1R1Y	0.0035	benign	0.4
1R4M	0.0089	probably damaging	0.4
1RPS	0.0035	benign	0.4
1RQ3	0.0035	benign	0.4
1RQ4	0.0035	benign	0.4
1RQA	0.0035	benign	0.4
1RVW	0.0035	benign	0.4
1RY7	0.0055	probably damaging	0.05
1SDK	0.0035	benign	0.4
1SDL	0.0035	benign	0.4
1SUV	2.4e-06	probably damaging	0.25
1T08	3.1e-06	probably damaging	0.05
1TF0	0.0041	possibly damaging	0.5
1THB	0.0035	benign	0.4
1U5B	2.2e-05	probably damaging	0.25
1UIW	0.0035	benign	0.4
1V11	0.00018	probably damaging	0.25
1V16	0.00018	probably damaging	0.25
1V1M	4.2e-05	probably damaging	0.25
1V1R	0.00016	probably damaging	0.25
1VCB	8.2e-35	probably damaging	0.05
1VU2	0.0059	probably damaging	0.05
1VU3	0.0059	probably damaging	0.05
1VWT	0.0035	benign	0.4
1WCI	4.9e-05	probably damaging	0.25
1WQ1	3.1e-33	probably damaging	0.05
1X7W	0.00017	probably damaging	0.25
1X7X	0.00017	probably damaging	0.25
1X7Y	0.00017	probably damaging	0.25
1X7Z	4.3e-05	probably damaging	0.25
1X80	0.00019	probably damaging	0.25
1XD2	3.1e-35	probably damaging	0.05
1XXT	0.0035	benign	0.4
1XY0	0.0035	benign	0.4
1XYE	0.0035	benign	0.4
1XZ0	0.00039	probably damaging	0.05
1XZ2	0.0035	benign	0.4
1XZ4	0.0035	benign	0.4
1XZ5	0.0035	benign	0.4
1XZU	0.0035	benign	0.4
1XZV	0.0035	benign	0.4
1Y0A	0.0035	benign	0.4
1Y0C	0.0035	benign	0.4
1Y0D	0.0035	benign	0.4
1Y0T	0.0035	benign	0.4
1Y0W	0.0035	benign	0.4
1Y22	0.0035	benign	0.4
1Y2Z	0.0035	benign	0.4
1Y31	0.0035	benign	0.4
1Y35	0.0035	benign	0.4
1Y45	0.0035	benign	0.4
1Y46	0.0035	benign	0.4
1Y4B	0.0035	benign	0.4
1Y4F	0.0035	benign	0.4
1Y4G	0.0035	benign	0.4
1Y4P	0.0035	benign	0.4
1Y4Q	0.0035	benign	0.4
1Y4R	0.0035	benign	0.4
1Y4V	0.0035	benign	0.4
1Y5F	0.0035	benign	0.4
1Y5J	0.0035	benign	0.4
1Y5K	0.0035	benign	0.4
1Y7C	0.0035	benign	0.4
1Y7D	0.0035	benign	0.4
1Y7G	0.0035	benign	0.4
1Y7Z	0.0035	benign	0.4
1Y83	0.0035	benign	0.4
1Y85	0.0035	benign	0.4
1Y8W	0.0035	benign	0.4
1YCS	8.4e-172	probably damaging	0.05
1YDZ	0.0035	benign	0.4
1YE0	0.0035	benign	0.4
1YE1	0.0035	benign	0.4
1YE2	0.0035	benign	0.4
1YEN	0.0035	benign	0.4
1YEO	0.0035	benign	0.4
1YEQ	0.0035	benign	0.4
1YEU	0.0035	benign	0.4
1YEV	0.0035	benign	0.4
1YG5	0.0035	benign	0.4
1YGD	0.0035	benign	0.4
1YGF	0.0035	benign	0.4
1YH9	0.0035	benign	0.4
1YHE	0.0035	benign	0.4
1YHR	0.0035	benign	0.4
1YIE	0.0035	benign	0.4
1YIH	0.0035	benign	0.4
1YVQ	0.0035	benign	0.4
1YVT	0.0035	benign	0.4
1YZI	0.0035	benign	0.4
1Z5S	0.006	probably damaging	0.25
2A1A	0.00059	probably damaging	0.3
2BFC	0.00016	probably damaging	0.25
2BFD	0.00023	probably damaging	0.25
2BFE	0.00024	probably damaging	0.25
2BFF	4.2e-05	probably damaging	0.25
2C9W	0.0055	possibly damaging	0.55
2D5Z	0.0035	benign	0.4
2D60	0.0035	benign	0.4
2DN1	0.0035	benign	0.4
2DN2	0.0035	benign	0.4
2DN3	0.0035	benign	0.4
2DXM	0.0035	benign	0.4
2F0Y	0.002	probably damaging	0.4
2GL7	7.8e-06	probably damaging	0.05
2HBC	0.0035	benign	0.4
2HBD	0.0035	benign	0.4
2HBE	0.0035	benign	0.4
2HBF	0.0035	benign	0.4
2HBS	0.0035	benign	0.4
2HCO	0.0035	benign	0.4
2HHD	0.0035	benign	0.4
2HHE	0.0035	benign	0.4
2IO2	4.7e-05	probably damaging	0.4
2IO3	3.8e-05	probably damaging	0.4
2IZV	0.0053	possibly damaging	0.55
2J6F	0.015	probably damaging	0.25
2J6O	0.016	probably damaging	0.3
2J9F	5.4e-05	probably damaging	0.25
2M6Z	0.0027	benign	0.4
2MA9	0.0041	possibly damaging	0.55
2MEJ	3.6e-150	probably damaging	0.05
2O61	0.011	probably damaging	0.3
2RD0	1.5e-76	probably damaging	0.05
2V5E	0.0023	probably damaging	0.35
2W6V	0.0035	benign	0.4
2W72	0.0035	benign	0.4
2Y9A	0.0021	probably damaging	0.05
2Y9B	0.00058	probably damaging	0.05
2Y9C	0.0019	probably damaging	0.05
2Y9D	0.0012	probably damaging	0.05
2Y9Q	0.00062	probably damaging	0.2
2YDR	1.9e-13	probably damaging	0.05
3B75	0.0035	benign	0.4
3CXE	9.7e-11	probably damaging	0.55
3D17	0.0035	benign	0.4
3D7O	0.0035	benign	0.4
3DCG	0.0055	possibly damaging	0.55
3DDC	9.3e-28	probably damaging	0.05
3DUT	0.0035	benign	0.4
3EFO	0.0019	probably damaging	0.2
3EG9	0.0019	probably damaging	0.2
3EML	9.9e-08	probably damaging	0.5
3FUB	0.0014	probably damaging	0.35
3HHM	3.4e-51	probably damaging	0.05
3HIZ	2.9e-51	probably damaging	0.05
3HXN	0.0035	benign	0.4
3IC0	0.0035	benign	0.4
3IC2	0.0035	benign	0.4
3KM9	0.0022	probably damaging	0.25
3KMF	0.0035	benign	0.4
3KUD	2.7e-31	probably damaging	0.05
3LMS	3.2e-09	probably damaging	0.45
3MBW	0.0036	probably damaging	0.05
3MUK	0.0076	probably damaging	0.05
3MZW	0.0025	probably damaging	0.05
3NL7	0.0035	benign	0.4
3NMM	0.0035	benign	0.4
3NVQ	0.0019	probably damaging	0.3
3ODQ	0.0035	benign	0.4
3OJY	2.3e-05	probably damaging	0.25
3ONZ	0.0036	benign	0.4
3OO4	0.0035	benign	0.4
3OO5	0.0035	benign	0.4
3P5Q	0.0035	benign	0.4
3PRX	0.0014	probably damaging	0.25
3PVM	0.0014	probably damaging	0.25
3Q2S	0.0034	possibly damaging	0.25
3Q2T	0.0034	possibly damaging	0.25
3QAK	1e-07	probably damaging	0.5
3QBV	0.0041	probably damaging	0.35
3QJB	0.0035	benign	0.4
3QJC	0.0035	benign	0.4
3QJD	0.0035	benign	0.4
3QJE	0.0035	benign	0.4
3R5I	0.0035	benign	0.4
3S65	0.0035	benign	0.4
3S66	0.0035	benign	0.4
3SE3	0.0041	probably damaging	0.6
3TX7	3e-06	probably damaging	0.05
3UIN	0.0059	probably damaging	0.25
3UIO	0.0061	probably damaging	0.25
3UIP	0.0075	probably damaging	0.25
3UON	7.4e-05	probably damaging	0.3
3W14	4.6e-06	probably damaging	0.05
3W4U	0.0035	benign	0.4
3WCP	0.0035	benign	0.4
3ZKJ	0.0024	possibly damaging	0.4
3ZNG	0.0024	possibly damaging	0.4
3ZRC	2.6e-35	probably damaging	0.05
3ZRF	5.8e-35	probably damaging	0.05
3ZTC	8.8e-35	probably damaging	0.05
3ZTD	1.1e-34	probably damaging	0.05
3ZUN	5.2e-36	probably damaging	0.05
4AJY	7.3e-33	probably damaging	0.05
4AWJ	1.5e-35	probably damaging	0.05
4B95	7.2e-36	probably damaging	0.05
4B9K	2.4e-35	probably damaging	0.05
4BKS	7.9e-36	probably damaging	0.05
4BKT	1.2e-35	probably damaging	0.05
4DJH	0.00074	probably damaging	0.3
4DKD	0.0017	probably damaging	0.05
4EIY	1.5e-07	probably damaging	0.5
4F77	0.0059	probably damaging	0.05
4FC3	0.0023	benign	0.4
4FQX	0.0014	probably damaging	0.35
4FYS	0.0027	probably damaging	0.4
4G0N	8.3e-22	probably damaging	0.05
4GBX	0.0027	probably damaging	0.45
4H3Q	0.0014	probably damaging	0.05
4HHB	0.0035	benign	0.4
4HMY	0.0016	probably damaging	0.2
4IJ2	0.0012	benign	0.4
4JPS	5.3e-86	probably damaging	0.05
4JSN	6.4e-06	probably damaging	0.05
4JSP	7e-06	probably damaging	0.05
4JSV	5.7e-06	probably damaging	0.05
4JSX	7.1e-06	probably damaging	0.05
4JT5	4.9e-06	probably damaging	0.05
4JT6	7.4e-06	probably damaging	0.05
4K81	8.1e-22	probably damaging	0.05
4KEG	0.0019	possibly damaging	0.7
4L1B	1e-77	probably damaging	0.05
4L23	5.7e-78	probably damaging	0.05
4L2Y	8.5e-78	probably damaging	0.05
4L7Y	0.0035	benign	0.4
4MNQ	0.0019	probably damaging	0.05
4MQC	0.0035	benign	0.4
4MQG	0.0035	benign	0.4
4MQH	0.0035	benign	0.4
4MQI	0.0035	benign	0.4
4N7N	0.0035	benign	0.4
4N7O	0.0035	benign	0.4
4N7P	0.0035	benign	0.4
4N9F	0.0013	possibly damaging	0.45
4NYI	4e-20	probably damaging	0.05
4NYJ	4.3e-20	probably damaging	0.05
4NYM	4.1e-22	probably damaging	0.05
4P6Z	0.002	probably damaging	0.2
6HBW	0.0035	benign	0.4

## Sheet: GraphPAC
Structure	GraphPAC Quaternary p-value	Polyphen-2 Classification	CHASM
1A00	0.0035	benign	0.4				Total Structures	329
1A01	0.0035	benign	0.4				Polyphen-2 Benign	198
1A0U	0.0035	benign	0.4				Polyphen-2 Possibly Damaging	11
1A0Z	0.0035	benign	0.4				Polyphen-2 Probably Damaging	120
1A3N	0.0035	benign	0.4				CHASM <= 0.2	89
1A3O	0.0035	benign	0.4
1ABW	0.0047	benign	0.4
1ABY	0.0047	benign	0.4
1AJ9	0.0035	benign	0.4
1B0G	0.0013	probably damaging	0.05
1B6C	3.1e-08	probably damaging	0.15
1B86	0.0035	benign	0.4
1BAB	0.0035	benign	0.4
1BBB	0.0035	benign	0.4
1BBR	0.0033	probably damaging	0.35
1BIJ	0.0035	benign	0.4
1BKD	9e-32	probably damaging	0.05
1BZ0	0.0035	benign	0.4
1BZ1	0.0035	benign	0.4
1BZZ	0.0035	benign	0.4
1C7B	0.0035	benign	0.4
1C7C	0.0035	benign	0.4
1C7D	0.0035	benign	0.4
1CG9	0.00051	probably damaging	0.05
1CLS	0.00023	benign	0.4
1CMY	0.0035	benign	0.4
1COH	0.0035	benign	0.4
1DKE	0.0035	benign	0.4
1DXT	0.0035	benign	0.4
1DXU	0.0035	benign	0.4
1DXV	0.0035	benign	0.4
1FN3	0.0035	benign	0.4
1G9V	0.0035	benign	0.4
1GBU	0.0035	benign	0.4
1GBV	0.0035	benign	0.4
1GLI	0.0035	benign	0.4
1GZH	1.2e-131	probably damaging	0.05
1GZX	0.0035	benign	0.4
1HAB	0.0035	benign	0.4
1HAC	0.0035	benign	0.4
1HBA	0.0035	benign	0.4
1HBB	0.0035	benign	0.4
1HBS	0.0035	benign	0.4
1HCO	0.0035	benign	0.4
1HDM	0.0027	probably damaging	0.45
1HGA	0.0035	benign	0.4
1HGB	0.0035	benign	0.4
1HGC	0.00058	benign	0.4
1HHO	0.0035	benign	0.4
1IRD	0.0035	benign	0.4
1J3Y	0.0035	benign	0.4
1J3Z	0.0035	benign	0.4
1J40	0.0035	benign	0.4
1J41	0.0035	benign	0.4
1J7S	0.0035	benign	0.4
1J7W	0.0035	benign	0.4
1J7Y	0.0035	benign	0.4
1JCQ	0.00098	probably damaging	0.4
1JDH	0.00012	probably damaging	0.05
1K0Y	0.0035	benign	0.4
1K1K	0.0035	benign	0.4
1K8R	1.1e-48	probably damaging	0.05
1KD2	0.0035	benign	0.4
1LFD	3.5e-23	probably damaging	0.05
1LFQ	0.0035	benign	0.4
1LFT	0.0035	benign	0.4
1LFV	0.0035	benign	0.4
1LFY	0.0035	benign	0.4
1LFZ	0.0035	benign	0.4
1LJW	0.0035	benign	0.4
1LM8	1.8e-30	probably damaging	0.05
1LQB	1.6e-24	probably damaging	0.05
1LUJ	0.00011	probably damaging	0.05
1M9P	0.0035	benign	0.4
1MA3	3.3e-17	probably damaging	0.05
1MI5	0.003	probably damaging	0.05
1MKO	0.0035	benign	0.4
1NEJ	0.0035	benign	0.4
1NIH	0.0035	benign	0.4
1NQP	0.0017	benign	0.4
1NVU	2e-29	probably damaging	0.05
1NVV	1.4e-49	probably damaging	0.05
1NVW	1.4e-49	probably damaging	0.05
1NVX	3.1e-29	probably damaging	0.05
1O1I	0.0035	benign	0.4
1O1J	0.0035	benign	0.4
1O1K	0.0035	benign	0.4
1O1L	0.0035	benign	0.4
1O1M	0.0035	benign	0.4
1O1N	0.0035	benign	0.4
1O1O	0.0035	benign	0.4
1O1P	0.0035	benign	0.4
1P22	5.2e-39	probably damaging	0.05
1QI8	0.0035	benign	0.4
1QQD	0.00025	probably damaging	0.05
1QRN	0.0023	probably damaging	0.05
1QSE	0.0017	probably damaging	0.05
1QSH	0.0035	benign	0.4
1QSI	0.0035	benign	0.4
1QVO	0.00016	probably damaging	0.05
1QXD	0.0012	benign	0.4
1QXE	0.0035	benign	0.4
1QZ7	0.00013	probably damaging	0.05
1R1X	0.0035	benign	0.4
1R1Y	0.0035	benign	0.4
1RPS	0.0035	benign	0.4
1RQ3	0.0035	benign	0.4
1RQ4	0.0035	benign	0.4
1RQA	0.0035	benign	0.4
1RVW	0.0035	benign	0.4
1RY7	0.0055	probably damaging	0.05
1SDK	0.0035	benign	0.4
1SDL	0.0035	benign	0.4
1SUV	1.6e-05	probably damaging	0.25
1T08	7.5e-07	probably damaging	0.05
1TF0	0.0041	possibly damaging	0.5
1THB	0.0035	benign	0.4
1UIW	0.0035	benign	0.4
1VCB	8.5e-31	probably damaging	0.05
1VU2	0.0059	probably damaging	0.05
1VU3	0.0059	probably damaging	0.05
1VWT	0.0035	benign	0.4
1WQ1	2.4e-21	probably damaging	0.05
1XD2	1.4e-49	probably damaging	0.05
1XXT	0.0035	benign	0.4
1XY0	0.0035	benign	0.4
1XYE	0.0035	benign	0.4
1XZ2	0.0035	benign	0.4
1XZ4	0.0035	benign	0.4
1XZ5	0.0035	benign	0.4
1XZU	0.0035	benign	0.4
1XZV	0.0035	benign	0.4
1Y0A	0.0035	benign	0.4
1Y0C	0.0035	benign	0.4
1Y0D	0.0035	benign	0.4
1Y0T	0.0035	benign	0.4
1Y0W	0.0035	benign	0.4
1Y22	0.0035	benign	0.4
1Y2Z	0.0035	benign	0.4
1Y31	0.0035	benign	0.4
1Y35	0.0035	benign	0.4
1Y45	0.0035	benign	0.4
1Y46	0.0035	benign	0.4
1Y4B	0.0035	benign	0.4
1Y4F	0.0035	benign	0.4
1Y4G	0.0035	benign	0.4
1Y4P	0.0035	benign	0.4
1Y4Q	0.0035	benign	0.4
1Y4R	0.0035	benign	0.4
1Y4V	0.0035	benign	0.4
1Y5F	0.0035	benign	0.4
1Y5J	0.0035	benign	0.4
1Y5K	0.0035	benign	0.4
1Y7C	0.0035	benign	0.4
1Y7D	0.0035	benign	0.4
1Y7G	0.0035	benign	0.4
1Y7Z	0.0035	benign	0.4
1Y83	0.0035	benign	0.4
1Y85	0.0035	benign	0.4
1Y8W	0.0035	benign	0.4
1YCS	1.5e-147	probably damaging	0.05
1YDZ	0.0035	benign	0.4
1YE0	0.0035	benign	0.4
1YE1	0.0035	benign	0.4
1YE2	0.0035	benign	0.4
1YEN	0.0035	benign	0.4
1YEO	0.0035	benign	0.4
1YEQ	0.0035	benign	0.4
1YEU	0.0035	benign	0.4
1YEV	0.0035	benign	0.4
1YG5	0.0035	benign	0.4
1YGD	0.0035	benign	0.4
1YGF	0.0035	benign	0.4
1YH9	0.0035	benign	0.4
1YHE	0.0035	benign	0.4
1YHR	0.0035	benign	0.4
1YIE	0.0035	benign	0.4
1YIH	0.0035	benign	0.4
1YVQ	0.0012	benign	0.4
1YVT	0.0019	benign	0.4
1YZI	0.0035	benign	0.4
1Z5S	0.001	probably damaging	0.25
2C9W	0.0055	possibly damaging	0.55
2D5Z	0.0035	benign	0.4
2D60	0.0035	benign	0.4
2DN1	0.0035	benign	0.4
2DN2	0.0035	benign	0.4
2DN3	0.0035	benign	0.4
2DXM	0.0035	benign	0.4
2ESV	0.0022	probably damaging	0.05
2F0Y	0.00095	probably damaging	0.4
2GL7	3e-05	probably damaging	0.05
2GRN	0.0054	probably damaging	0.4
2H6G	0.00024	probably damaging	0.4
2H6I	0.00063	probably damaging	0.4
2HBC	0.0035	benign	0.4
2HBD	0.0035	benign	0.4
2HBE	0.0035	benign	0.4
2HBF	0.0035	benign	0.4
2HBS	0.0035	benign	0.4
2HCO	0.0035	benign	0.4
2HHD	0.0035	benign	0.4
2HHE	0.0035	benign	0.4
2IY0	0.0024	probably damaging	0.15
2IZV	0.0053	possibly damaging	0.55
2J6F	0.015	probably damaging	0.25
2J6O	0.016	probably damaging	0.3
2M6Z	0.0035	benign	0.4
2MA9	0.0041	possibly damaging	0.55
2MEJ	1e-120	probably damaging	0.05
2O61	0.014	probably damaging	0.3
2RD0	3.7e-79	probably damaging	0.05
2W6V	0.0035	benign	0.4
2W72	0.0035	benign	0.4
2Y9D	0.0074	probably damaging	0.05
2YDR	6.3e-18	probably damaging	0.05
3B75	0.0035	benign	0.4
3BO8	0.0021	probably damaging	0.05
3CDG	0.00044	probably damaging	0.05
3CII	0.0031	probably damaging	0.05
3CXE	9.7e-11	probably damaging	0.55
3D17	0.0035	benign	0.4
3D7O	0.0035	benign	0.4
3DCG	0.0055	possibly damaging	0.55
3DDC	2.8e-46	probably damaging	0.05
3DUT	0.0035	benign	0.4
3EFO	0.002	probably damaging	0.2
3EG9	0.002	probably damaging	0.2
3EML	1e-07	probably damaging	0.5
3HHM	3.4e-51	probably damaging	0.05
3HIZ	1.9e-64	probably damaging	0.05
3HXN	0.0035	benign	0.4
3IC0	0.0035	benign	0.4
3IC2	0.0035	benign	0.4
3JTS	0.002	probably damaging	0.05
3KM9	0.0022	probably damaging	0.25
3KMF	0.0035	benign	0.4
3KUD	6e-24	probably damaging	0.05
3LKS	0.0019	probably damaging	0.05
3LMS	3.2e-09	probably damaging	0.45
3MUK	0.0076	probably damaging	0.05
3MZW	0.0025	probably damaging	0.05
3NL7	0.0035	benign	0.4
3NMM	0.0035	benign	0.4
3NVQ	0.0019	probably damaging	0.3
3ODQ	0.0035	benign	0.4
3OJY	2.3e-05	probably damaging	0.25
3ONZ	0.0036	benign	0.4
3OO4	0.0035	benign	0.4
3OO5	0.0035	benign	0.4
3OX8	0.0021	probably damaging	0.05
3P5Q	0.0035	benign	0.4
3PRX	0.0014	probably damaging	0.25
3PVM	0.0014	probably damaging	0.25
3Q2S	0.0034	possibly damaging	0.25
3Q2T	0.0034	possibly damaging	0.25
3QAK	1e-07	probably damaging	0.5
3QBV	0.0041	probably damaging	0.35
3QJB	0.0035	benign	0.4
3QJC	0.0035	benign	0.4
3QJD	0.0035	benign	0.4
3QJE	0.0035	benign	0.4
3R5I	0.0035	benign	0.4
3S65	0.0035	benign	0.4
3S66	0.0035	benign	0.4
3SE3	0.0026	probably damaging	0.6
3SE4	0.00045	probably damaging	0.6
3TID	0.0019	probably damaging	0.05
3TX7	6.7e-05	probably damaging	0.05
3UIN	0.0059	probably damaging	0.25
3UIO	0.0061	probably damaging	0.25
3UTS	0.00079	probably damaging	0.05
3V8X	1.5e-05	probably damaging	0.4
3VFR	0.0021	probably damaging	0.05
3VFT	0.0021	probably damaging	0.05
3W4U	0.0035	benign	0.4
3WCP	0.0035	benign	0.4
3ZKJ	0.0024	possibly damaging	0.4
3ZNG	0.0024	possibly damaging	0.4
3ZRC	4.7e-42	probably damaging	0.05
3ZRF	3.7e-35	probably damaging	0.05
3ZTC	7.6e-43	probably damaging	0.05
3ZTD	1.6e-31	probably damaging	0.05
3ZUN	2e-44	probably damaging	0.05
4AJY	6.3e-37	probably damaging	0.05
4AWJ	2.3e-42	probably damaging	0.05
4B95	8.7e-33	probably damaging	0.05
4B9K	1.7e-43	probably damaging	0.05
4BKS	7.5e-43	probably damaging	0.05
4BKT	1.2e-46	probably damaging	0.05
4DKD	0.0017	probably damaging	0.05
4EIY	1.5e-07	probably damaging	0.5
4F77	0.0059	probably damaging	0.05
4FC3	0.0023	benign	0.4
4FQX	0.0014	probably damaging	0.35
4FYS	0.0028	probably damaging	0.4
4G0N	1.2e-22	probably damaging	0.05
4GBX	0.0027	probably damaging	0.45
4HHB	0.0035	benign	0.4
4HKJ	0.00081	probably damaging	0.05
4HMY	0.0016	probably damaging	0.2
4IJ2	0.0012	benign	0.4
4JPS	3.7e-77	probably damaging	0.05
4JSN	3.4e-06	probably damaging	0.05
4JSP	3.3e-05	probably damaging	0.05
4JSV	2.7e-05	probably damaging	0.05
4JSX	2.7e-05	probably damaging	0.05
4JT5	2.7e-05	probably damaging	0.05
4JT6	2.7e-05	probably damaging	0.05
4K81	8.1e-22	probably damaging	0.05
4KEG	0.0019	possibly damaging	0.7
4L1B	3.6e-79	probably damaging	0.05
4L23	5.7e-78	probably damaging	0.05
4L2Y	8.5e-78	probably damaging	0.05
4L7Y	0.0035	benign	0.4
4MNQ	0.00015	probably damaging	0.05
4MQC	0.0035	benign	0.4
4MQG	0.0035	benign	0.4
4MQH	0.0035	benign	0.4
4MQI	0.0035	benign	0.4
4N7N	0.0035	benign	0.4
4N7O	0.0035	benign	0.4
4N7P	0.0011	benign	0.4
4N9F	0.0013	possibly damaging	0.45
4NYI	1.3e-49	probably damaging	0.05
4NYJ	4.8e-25	probably damaging	0.05
4NYM	1.4e-49	probably damaging	0.05
4P6Z	0.00017	probably damaging	0.2
6HBW	0.0035	benign	0.4

## Sheet: SpacePAC
Structure	SpacePAC Quaternary p-value	Polyphen-2 Classification	CHASM
1A00	0.0005	benign	0.4				Total Structures	327
1A01	0.0005	benign	0.4				Polyphen-2 Benign	198
1A0U	0.0005	benign	0.4				Polyphen-2 Possibly Damaging	11
1A0Z	0.0005	benign	0.4				Polyphen-2 Probably Damaging	118
1A3N	0.0005	benign	0.4				CHASM <= 0.2	74
1A3O	0.0005	benign	0.4
1A9W	0.002	probably damaging	0.4
1ABW	0.0005	benign	0.4
1ABY	0.0005	benign	0.4
1AJ9	0.0005	benign	0.4
1B6C	0.0005	probably damaging	0.15
1B86	0.0005	benign	0.4
1BAB	0.0005	benign	0.4
1BBB	0.0005	benign	0.4
1BBR	0.006	probably damaging	0.35
1BIJ	0.0005	benign	0.4
1BKD	0.0005	probably damaging	0.05
1BZ0	0.0005	benign	0.4
1BZ1	0.0005	benign	0.4
1BZZ	0.0005	benign	0.4
1C7B	0.0005	benign	0.4
1C7C	0.0005	benign	0.4
1C7D	0.0005	benign	0.4
1CLS	0.0005	benign	0.4
1CMY	0.0005	benign	0.4
1COH	0.0005	benign	0.4
1DE4	0.004	probably damaging	0.05
1DKE	0.0005	benign	0.4
1DXT	0.0005	benign	0.4
1DXU	0.0005	benign	0.4
1DXV	0.0005	benign	0.4
1FN3	0.0005	benign	0.4
1G9V	0.0005	benign	0.4
1GBU	0.0005	benign	0.4
1GBV	0.0005	benign	0.4
1GH6	0.001	probably damaging	0.05
1GLI	0.0005	benign	0.4
1GZH	0.0005	probably damaging	0.05
1GZX	0.0005	benign	0.4
1H2U	0.011	probably damaging	0.35
1H2V	0.024	probably damaging	0.35
1H6K	0.02	probably damaging	0.35
1HAB	0.0005	benign	0.4
1HAC	0.0005	benign	0.4
1HBA	0.0005	benign	0.4
1HBB	0.0005	benign	0.4
1HBS	0.0005	benign	0.4
1HCO	0.0005	benign	0.4
1HDM	0.002	probably damaging	0.45
1HGA	0.0005	benign	0.4
1HGB	0.0005	benign	0.4
1HGC	0.0005	benign	0.4
1HHO	0.0005	benign	0.4
1I5K	0.0005	probably damaging	0.45
1IM9	0.019	probably damaging	0.05
1IRD	0.003	benign	0.4
1J3Y	0.0005	benign	0.4
1J3Z	0.0005	benign	0.4
1J40	0.0005	benign	0.4
1J41	0.0005	benign	0.4
1J7S	0.0005	benign	0.4
1J7W	0.0005	benign	0.4
1J7Y	0.0005	benign	0.4
1JDH	0.001	probably damaging	0.05
1K0Y	0.0005	benign	0.4
1K1K	0.0005	benign	0.4
1K8R	0.0005	probably damaging	0.05
1KD2	0.0005	benign	0.4
1LD8	0.02	probably damaging	0.4
1LFD	0.0005	probably damaging	0.05
1LFQ	0.0005	benign	0.4
1LFT	0.0005	benign	0.4
1LFV	0.0005	benign	0.4
1LFY	0.0005	benign	0.4
1LFZ	0.0005	benign	0.4
1LJW	0.0005	benign	0.4
1LM8	0.0005	probably damaging	0.05
1LQB	0.0005	probably damaging	0.05
1LUJ	0.0005	probably damaging	0.05
1M9P	0.0005	benign	0.4
1MA3	0.0005	probably damaging	0.05
1MHE	0.007	probably damaging	0.05
1MKO	0.0005	benign	0.4
1MZC	0.023	probably damaging	0.4
1N54	0.019	probably damaging	0.35
1NEJ	0.0005	benign	0.4
1NIH	0.0005	benign	0.4
1NQP	0.002	benign	0.4
1NVU	0.0005	probably damaging	0.05
1NVV	0.0005	probably damaging	0.05
1NVW	0.0005	probably damaging	0.05
1NVX	0.0005	probably damaging	0.05
1O1I	0.0005	benign	0.4
1O1J	0.0005	benign	0.4
1O1K	0.0005	benign	0.4
1O1L	0.0005	benign	0.4
1O1M	0.0005	benign	0.4
1O1N	0.0005	benign	0.4
1O1O	0.0005	benign	0.4
1O1P	0.0005	benign	0.4
1P22	0.0005	probably damaging	0.05
1Q94	0.002	probably damaging	0.05
1QI8	0.0005	benign	0.4
1QSH	0.0005	benign	0.4
1QSI	0.0005	benign	0.4
1QVO	0.0005	probably damaging	0.05
1QXD	0.0005	benign	0.4
1QXE	0.0005	benign	0.4
1QZ7	0.0005	probably damaging	0.05
1R1X	0.0005	benign	0.4
1R1Y	0.0005	benign	0.4
1RPS	0.0005	benign	0.4
1RQ3	0.0005	benign	0.4
1RQ4	0.0005	benign	0.4
1RQA	0.0005	benign	0.4
1RVW	0.0005	benign	0.4
1RY7	0.011	probably damaging	0.05
1S63	0.023	probably damaging	0.4
1SDK	0.0005	benign	0.4
1SDL	0.0005	benign	0.4
1T08	0.0005	probably damaging	0.05
1TF0	0.016	possibly damaging	0.5
1THB	0.0005	benign	0.4
1TN6	0.024	probably damaging	0.4
1UIW	0.0005	benign	0.4
1VCB	0.0005	probably damaging	0.05
1VWT	0.0005	benign	0.4
1WQ1	0.0005	probably damaging	0.05
1XD2	0.0005	probably damaging	0.05
1XXT	0.0005	benign	0.4
1XY0	0.0005	benign	0.4
1XYE	0.0005	benign	0.4
1XZ0	0.01	probably damaging	0.05
1XZ2	0.0005	benign	0.4
1XZ4	0.0005	benign	0.4
1XZ5	0.0005	benign	0.4
1XZU	0.0005	benign	0.4
1XZV	0.0005	benign	0.4
1Y0A	0.0005	benign	0.4
1Y0C	0.0005	benign	0.4
1Y0D	0.0005	benign	0.4
1Y0T	0.0005	benign	0.4
1Y0W	0.0005	benign	0.4
1Y22	0.0005	benign	0.4
1Y2Z	0.0005	benign	0.4
1Y31	0.0005	benign	0.4
1Y35	0.0005	benign	0.4
1Y45	0.0005	benign	0.4
1Y46	0.0005	benign	0.4
1Y4B	0.0005	benign	0.4
1Y4F	0.0005	benign	0.4
1Y4G	0.0005	benign	0.4
1Y4P	0.0005	benign	0.4
1Y4Q	0.0005	benign	0.4
1Y4R	0.0005	benign	0.4
1Y4V	0.0005	benign	0.4
1Y5F	0.0005	benign	0.4
1Y5J	0.0005	benign	0.4
1Y5K	0.0005	benign	0.4
1Y7C	0.0005	benign	0.4
1Y7D	0.0005	benign	0.4
1Y7G	0.0005	benign	0.4
1Y7Z	0.0005	benign	0.4
1Y83	0.0005	benign	0.4
1Y85	0.0005	benign	0.4
1Y8W	0.0005	benign	0.4
1YCS	0.0005	probably damaging	0.05
1YDZ	0.0005	benign	0.4
1YE0	0.0005	benign	0.4
1YE1	0.0005	benign	0.4
1YE2	0.0005	benign	0.4
1YEN	0.0005	benign	0.4
1YEO	0.0005	benign	0.4
1YEQ	0.0005	benign	0.4
1YEU	0.0005	benign	0.4
1YEV	0.0005	benign	0.4
1YG5	0.0005	benign	0.4
1YGD	0.0005	benign	0.4
1YGF	0.0005	benign	0.4
1YH9	0.0005	benign	0.4
1YHE	0.0005	benign	0.4
1YHR	0.0005	benign	0.4
1YIE	0.0005	benign	0.4
1YIH	0.0005	benign	0.4
1YVQ	0.0005	benign	0.4
1YVT	0.0005	benign	0.4
1YZI	0.0005	benign	0.4
2C9W	0.01	possibly damaging	0.55
2D5Z	0.0005	benign	0.4
2D60	0.0005	benign	0.4
2DN1	0.0005	benign	0.4
2DN2	0.0005	benign	0.4
2DN3	0.0005	benign	0.4
2DXM	0.0005	benign	0.4
2F0Y	0.023	probably damaging	0.4
2GL7	0.0005	probably damaging	0.05
2H6F	0.019	probably damaging	0.4
2HBC	0.001	benign	0.4
2HBD	0.002	benign	0.4
2HBE	0.003	benign	0.4
2HBF	0.002	benign	0.4
2HBS	0.0005	benign	0.4
2HCO	0.0005	benign	0.4
2HHD	0.0005	benign	0.4
2HHE	0.0005	benign	0.4
2IEJ	0.021	probably damaging	0.4
2IZV	0.004	possibly damaging	0.55
2J6F	0.009	probably damaging	0.25
2J6O	0.013	probably damaging	0.3
2M6Z	0.0005	benign	0.4
2MA9	0.003	possibly damaging	0.55
2MEJ	0.0005	probably damaging	0.05
2O61	0.002	probably damaging	0.3
2R7G	0.002	probably damaging	0.05
2RD0	0.0005	probably damaging	0.05
2W6V	0.0005	benign	0.4
2W72	0.0005	benign	0.4
2YDR	0.0005	probably damaging	0.05
3B13	0.0005	probably damaging	0.2
3B75	0.0005	benign	0.4
3CXE	0.0005	probably damaging	0.55
3D17	0.0005	benign	0.4
3D7O	0.0005	benign	0.4
3DCG	0.005	possibly damaging	0.55
3DDC	0.0005	probably damaging	0.05
3DTX	0.012	probably damaging	0.05
3DUT	0.0005	benign	0.4
3EFO	0.011	probably damaging	0.2
3EG9	0.006	probably damaging	0.2
3EML	0.0005	probably damaging	0.5
3FEX	0.015	probably damaging	0.35
3FEY	0.007	probably damaging	0.35
3H44	0.003	probably damaging	0.4
3HHM	0.0005	probably damaging	0.05
3HIZ	0.0005	probably damaging	0.05
3HXN	0.0005	benign	0.4
3IC0	0.0005	benign	0.4
3IC2	0.0005	benign	0.4
3J3A	0.013	probably damaging	0.3
3KLS	0.013	probably damaging	0.25
3KM9	0.024	probably damaging	0.25
3KMF	0.0005	benign	0.4
3KUD	0.0005	probably damaging	0.05
3LMS	0.0005	probably damaging	0.45
3MUK	0.005	probably damaging	0.05
3MZW	0.001	probably damaging	0.05
3N9U	0.0005	probably damaging	0.25
3NL7	0.0005	benign	0.4
3NMM	0.0005	benign	0.4
3NVQ	0.0005	probably damaging	0.3
3ODQ	0.0005	benign	0.4
3OJY	0.0005	probably damaging	0.25
3ONZ	0.0005	benign	0.4
3OO4	0.0005	benign	0.4
3OO5	0.0005	benign	0.4
3P5Q	0.0005	benign	0.4
3PRX	0.011	probably damaging	0.25
3PVM	0.003	probably damaging	0.25
3Q2S	0.0005	possibly damaging	0.25
3Q2T	0.0005	possibly damaging	0.25
3QAK	0.0005	probably damaging	0.5
3QBV	0.007	probably damaging	0.35
3QJB	0.0005	benign	0.4
3QJC	0.0005	benign	0.4
3QJD	0.0005	benign	0.4
3QJE	0.0005	benign	0.4
3QT2	0.025	probably damaging	0.65
3R5I	0.0005	benign	0.4
3S65	0.0005	benign	0.4
3S66	0.001	benign	0.4
3SE3	0.007	probably damaging	0.6
3SE4	0.019	probably damaging	0.6
3TX7	0.0005	probably damaging	0.05
3W4U	0.0005	benign	0.4
3WCP	0.0005	benign	0.4
3ZKJ	0.001	possibly damaging	0.4
3ZNG	0.002	possibly damaging	0.4
3ZRC	0.0005	probably damaging	0.05
3ZRF	0.0005	probably damaging	0.05
3ZTC	0.0005	probably damaging	0.05
3ZTD	0.0005	probably damaging	0.05
3ZUN	0.0005	probably damaging	0.05
4A5W	0.0005	probably damaging	0.25
4AJY	0.0005	probably damaging	0.05
4AWJ	0.0005	probably damaging	0.05
4B95	0.0005	probably damaging	0.05
4B9K	0.0005	probably damaging	0.05
4BKS	0.0005	probably damaging	0.05
4BKT	0.0005	probably damaging	0.05
4DJH	0.003	probably damaging	0.3
4DKD	0.002	probably damaging	0.05
4E0S	0.0005	probably damaging	0.25
4EIY	0.0005	probably damaging	0.5
4FC3	0.001	benign	0.4
4FQX	0.001	probably damaging	0.35
4FYS	0.004	probably damaging	0.4
4G0N	0.0005	probably damaging	0.05
4GBX	0.002	probably damaging	0.45
4HHB	0.0005	benign	0.4
4HMY	0.007	probably damaging	0.2
4IJ2	0.0005	benign	0.4
4JPS	0.0005	probably damaging	0.05
4JSN	0.0005	probably damaging	0.05
4JSP	0.0005	probably damaging	0.05
4JSV	0.0005	probably damaging	0.05
4JSX	0.0005	probably damaging	0.05
4JT5	0.0005	probably damaging	0.05
4JT6	0.0005	probably damaging	0.05
4K81	0.0005	probably damaging	0.05
4KEG	0.001	possibly damaging	0.7
4L1B	0.0005	probably damaging	0.05
4L23	0.0005	probably damaging	0.05
4L2Y	0.0005	probably damaging	0.05
4L7Y	0.0005	benign	0.4
4MQC	0.0005	benign	0.4
4MQG	0.0005	benign	0.4
4MQH	0.0005	benign	0.4
4MQI	0.0005	benign	0.4
4N7N	0.0005	benign	0.4
4N7O	0.0005	benign	0.4
4N7P	0.0005	benign	0.4
4N9F	0.002	possibly damaging	0.45
4NYI	0.0005	probably damaging	0.05
4NYJ	0.0005	probably damaging	0.05
4NYM	0.0005	probably damaging	0.05
4P6Z	0.01	probably damaging	0.2
6HBW	0.0005	benign	0.4
