# Supplementary material for: Leveraging protein quaternary structure to identify oncogenic driver mutations
Source: BMC Bioinformatics. 2016 Mar 22;17:137. doi: 10.1186/s12859-016-0963-3 (PMC4802602; doi:10.1186/s12859-016-0963-3)
Supplement: Additional file 7 — OMIM classification. A summary of each structure cross-referenced against the OMIM database. Additional statistical measures comparing performance are also shown. (XLSX 343 kb) [file 12859_2016_963_MOESM7_ESM.xlsx]

## Sheet: Instruction
Instructions:
This file provides supplementary statistics in order to compare the results found by the quaterary and tertiary approaches when using well known mutations that are documented in the OMIM (Online Mendelian Inheritance in Man) database. 1. The Gene_OMIM tab lists all the genes in our study along with any related disorders as shown in the OMIM database. 2. The Structure_OMIM tab provides an expanded…

## Sheet: Gene_OMIM
uniprotID	gene	OMIM.disorder
P68871	HBB	Sickle cell anemia, 603903 (3); Thalassemias, beta-, 613985 (3); Erythremias, beta- (3); Methemoglobinemias, beta- (3); Heinz body anemias, beta-, 140700 (3); Thalassemia-beta, dominant inclusion-body, 603902 (3); Hereditary persistence of fetal hemoglobin, 141749 (3); Delta-beta thalassemia, 141749 (3); {Malaria, resistance to}, 611162 (3)
P69905	HBA2	Thalassemia, alpha-, 604131 (3); Heinz body anemia, 140700 (3); Erythrocytosis (3); Hypochromic microcytic anemia (3); Hemoglobin H disease, nondeletional, 613978 (3)
P01100	FOS
P05412	JUN
Q13469	NFATC2
P30491	HLA-B	{Spondyloarthropathy, susceptibility to, 1}, 106300 (3); {Abacavir hypersensitivity, susceptibility to} (3); {Synovitis, chronic, susceptibility to} (3); {Drug-induced liver injury due to flucloxacillin} (3); {Toxic epidermal necrolysis, susceptibility to}, 608579 (3); {Stevens-Johnson syndrome, susceptibility to}, 608579 (3)
P61769	B2M	Immunodeficiency 43, 241600 (3); ?Amyloidosis, familial visceral, 105200 (3)
P30685	HLA-B	{Spondyloarthropathy, susceptibility to, 1}, 106300 (3); {Abacavir hypersensitivity, susceptibility to} (3); {Synovitis, chronic, susceptibility to} (3); {Drug-induced liver injury due to flucloxacillin} (3); {Toxic epidermal necrolysis, susceptibility to}, 608579 (3); {Stevens-Johnson syndrome, susceptibility to}, 608579 (3)
P01241	GH1	Growth hormone deficiency, isolated, type IA, 262400 (3); Growth hormone deficiency, isolated, type IB, 612781 (3); Growth hormone deficiency, isolated, type II, 173100 (3); Kowarski syndrome, 262650 (3)
P10912	GHR	Laron dwarfism, 262500 (3); {Hypercholesterolemia, familial, modifier of}, 143890 (3); Increased responsiveness to growth hormone (3); Growth hormone insensitivity, partial, 604271 (3)
P00734	F2	Hypoprothrombinemia, 613679 (3); Dysprothrombinemia, 613679 (3); Thrombophilia due to thrombin defect, 188050 (3); {Stroke, ischemic, susceptibility to}, 601367 (3); {Pregnancy loss, recurrent, susceptibility to, 2}, 614390 (3)
P03950	ANG	Amyotrophic lateral sclerosis 9, 611895 (3)
P13489	RNH1
Q30201	HFE	Hemochromatosis, 235200 (3); {Microvascular complications of diabetes 7}, 612635 (3); {Porphyria variegata, susceptibility to}, 176200 (3); {Porphyria cutanea tarda, susceptibility to}, 176100 (3); {Alzheimer disease, susceptibility to}, 104300 (3); [Transferrin serum level QTL2], 614193 (3)
P08579	SNRPB2
P09661	SNRPA1
P02100	HBE1
P30460	HLA-B	{Spondyloarthropathy, susceptibility to, 1}, 106300 (3); {Abacavir hypersensitivity, susceptibility to} (3); {Synovitis, chronic, susceptibility to} (3); {Drug-induced liver injury due to flucloxacillin} (3); {Toxic epidermal necrolysis, susceptibility to}, 608579 (3); {Stevens-Johnson syndrome, susceptibility to}, 608579 (3)
P01732	CD8A	CD8 deficiency, familial, 608957 (3)
P01892	HLA-A	{Hypersensitivity syndrome, carbamazepine-induced, susceptibility to}, 608579 (3)
P01903	HLA-DRA
P04229	HLA-DRB1	{Pemphigoid, susceptibility to} (2); {Sarcoidosis, susceptibility to, 1}, 181000 (3); {Multiple sclerosis, susceptibility to, 1}, 126200 (3); {Rheumatoid arthritis, susceptibility to}, 180300 (3)
P06241	FYN
P62314	SNRPD1
P62316	SNRPD2
P36897	TGFBR1	Loeys-Dietz syndrome 1, 609192 (3); {Multiple self-healing squamous epithelioma, susceptibility to}, 132800 (3)
P62942	FKBP1A
P14653	HOXB1	Facial paresis, hereditary congenital, 3, 614744 (3)
P40424	PBX1	Leukemia, acute pre-B-cell (2)
P02671	FGA	Dysfibrinogenemia, congenital, 616004 (3); Hypodysfibrinogenemia, congenital, 616004 (3); Amyloidosis, familial visceral, 105200 (3); Afibrinogenemia, congenital, 202400 (3)
Q15543	TAF13
Q15544	TAF11
P42771	CDKN2A	{Melanoma, cutaneous malignant, 2}, 155601 (3); Melanoma and neural system tumor syndrome, 155755 (3); Pancreatic cancer/melanoma syndrome, 606719 (3); Orolaryngeal cancer, multiple, (3)
Q00534	CDK6	?Microcephaly 12, primary, autosomal recessive, 616080 (3)
P55273	CDKN2D
P01112	HRAS	{Bladder cancer, somatic}, 109800 (3); Costello syndrome, 218040 (3); {Thyroid carcinoma, follicular, somatic}, 188470 (3); Congenital myopathy with excess of muscle spindles, 218040 (3); {Nevus sebaceous or woolly hair nevus, somatic}, 162900 (3); Schimmelpenning-Feuerstein-Mims syndrome, somatic mosaic, 163200 (3); {Spitz nevus or nevus spilus, somatic}, 137550 (3)
Q07889	SOS1	?Fibromatosis, gingival, 1, 135300 (3); Noonan syndrome 4, 610733 (3)
P00747	PLG	Dysplasminogenemia, 217090 (3); Plasminogen deficiency, type I, 217090 (3)
P16471	PRLR	Multiple fibroadenomas of the breast, 615554 (3); ?Hyperprolactinemia, 615555 (3)
P05067	APP	Cerebral amyloid angiopathy, Dutch, Italian, Iowa, Flemish, Arctic variants, 605714 (3); Alzheimer disease 1, familial, 104300 (3)
P60903	S100A10
P24941	CDK2
P61024	CKS1B
P04049	RAF1	Noonan syndrome 5, 611553 (3); LEOPARD syndrome 2, 611554 (3); Cardiomyopathy, dilated, 1NN, 615916 (3)
P62834	RAP1A
P62158	CALM3
P00995	SPINK1	Pancreatitis, hereditary, 167800 (3); {Fibrocalculous pancreatic diabetes, susceptibility to}, 608189 (3); Tropical calcific pancreatitis, 608189 (3)
P18848	ATF4
P61925	PKIA
P01588	EPO	{Microvascular complications of diabetes 2}, 612623 (3)
P19235	EPOR	[Erythrocytosis, familial, 1], 133100 (3)
P61586	RHOA
Q16512	PKN1
O60880	SH2D1A	Lymphoproliferative syndrome, X-linked, 1, 308240 (3)
Q13291	SLAMF1
P08709	F7	Factor VII deficiency, 227500 (3); {Myocardial infarction, decreased susceptibility to}, 608446 (3)
P13726	F3
P02786	TFRC	Immunodeficiency 46, 616740
P15151	PVR
P48052	CPA2
P12694	BCKDHA	Maple syrup urine disease, type Ia, 248600 (3)
P21953	BCKDHB	Maple syrup urine disease, type Ib, 248600 (3)
P02679	FGG	Dysfibrinogenemia, congenital, 616004 (3); Hypofibrinogenemia, congenital, 202400 (3); Afibrinogenemia, congenital, 202400 (3); Hypodysfibrinogenemia, 616004 (3)
P37108	SRP14
P49458	SRP9
Q9Y5Y6	ST14	Ichthyosis, congenital, autosomal recessive 11, 602400 (3)
P13804	ETFA	Glutaric acidemia IIA, 231680 (3)
P38117	ETFB	Glutaric acidemia IIB, 231680 (3)
P52292	KPNA2
P11532	DMD	Duchenne muscular dystrophy, 310200 (3); Becker muscular dystrophy, 300376 (3); Cardiomyopathy, dilated, 3B, 302045 (3)
Q14118	DAG1	Muscular dystrophy-dystroglycanopathy (limb-girdle), type C, 9, 613818 (3); Muscular dystrophy-dystroglycanopathy (congenital with brain and eye anomalies), type A, 9, 616538 (3)
O15169	AXIN1	Hepatocellular carcinoma, somatic, 114550 (3); ?Caudal duplication anomaly, 607864 (3)
P25054	APC	Adenomatous polyposis coli, 175100 (3); Gastric cancer, somatic, 613659 (3); Adenoma, periampullary, somatic (3); Hepatoblastoma, somatic, 114550 (3); Desmoid disease, hereditary, 135290 (3); Colorectal cancer, somatic, 114500 (3); Brain tumor-polyposis syndrome 2, 175100 (3); Gardner syndrome, 175100 (3)
Q05329	GAD2
P12643	BMP2	{HFE hemochromatosis, modifier of}, 235200 (3); Brachydactyly, type A2, 112600 (3)
P36894	BMPR1A	Polyposis, juvenile intestinal, 174900 (3); Polyposis syndrome, hereditary mixed, 2, 610069 (3); Juvenile polyposis syndrome, infantile form, 174900 (3)
P55899	FCGRT
P01854	IGHE
P12319	FCER1A
P42345	MTOR	Smith-Kingsmore syndrome, 616638 (3)
P22681	CBL	Noonan syndrome-like disorder with or without juvenile myelomonocytic leukemia, 613563 (3)
P68036	UBE2L3
P01579	IFNG	{TSC2 angiomyolipomas, renal, modifier of}, 613254 (3); {Aplastic anemia}, 609135 (3); {Tuberculosis, protection against}, 607948 (3); {AIDS, rapid progression to}, 609423 (3);{Hepatitis C virus, response to therapy of}, 609532 (3)
P15260	IFNGR1	Immunodeficiency 27A, mycobacteriosis, AR, 209950 (3); {H. pylori infection, susceptibility to}, 600263 (3); {Tuberculosis, susceptibility to}, 607948 (3); Immunodeficiency 27B, mycobacteriosis, AD, 615978 (3); {Tuberculosis infection, protection against}, 607948 (3); {Hepatitis B virus infection, susceptibility to}, 610424 (3)
P20248	CCNA2
P19957	PI3
Q16667	CDKN3
P02686	MBP
Q30154	HLA-DRB5
P02675	FGB	Dysfibrinogenemia, congenital, 616004 (3); Afibrinogenemia, congenital, 202400 (3); Hypofibrinogenemia, congenital, 202400 (3)
P06400	RB1	Retinoblastoma, 180200 (3); Osteosarcoma, somatic, 259500 (3); Bladder cancer, somatic, 109800 (3); Small cell cancer of the lung, somatic, 182280 (3); Retinoblastoma, trilateral, 180200 (3)
P01024	C3	C3 deficiency, 613779 (3); {Hemolytic uremic syndrome, atypical, susceptibility to, 5}, 612925 (3); {Macular degeneration, age-related, 9}, 611378 (3)
P20023	CR2	{Systemic lupus erythematosus, susceptibility to, 9}, 610927 (3); Immunodeficiency, common variable, 7, 614699 (3)
P04637	TP53	Colorectal cancer, 114500 (3); Li-Fraumeni syndrome, 151623 (3); Hepatocellular carcinoma, 114550 (3); Osteosarcoma, 259500 (3); Choroid plexus papilloma, 260500 (3); Nasopharyngeal carcinoma, 607107 (3); Pancreatic cancer, 260350 (3); Adrenal cortical carcinoma, 202300 (3); Breast cancer, 114480 (3); {Basal cell carcinoma 7}, 614740 (3); {Glioma susceptibility 1}, 137800 (3)
Q12888	TP53BP1
Q01094	E2F1
P46527	CDKN1B	Multiple endocrine neoplasia, type IV, 610755 (3)
P28749	RBL1
P52298	NCBP2
Q09161	NCBP1
P01215	CGA
P01233	CGB
P28067	HLA-DMA
P28068	HLA-DMB
P07204	THBD	Thrombophilia due to thrombomodulin defect, 614486 (3); {Hemolytic uremic syndrome, atypical, susceptibility to, 6}, 612926 (3)
P03989	HLA-B	{Spondyloarthropathy, susceptibility to, 1}, 106300 (3); {Abacavir hypersensitivity, susceptibility to} (3); {Synovitis, chronic, susceptibility to} (3); {Drug-induced liver injury due to flucloxacillin} (3); {Toxic epidermal necrolysis, susceptibility to}, 608579 (3); {Stevens-Johnson syndrome, susceptibility to}, 608579 (3)
P01891	HLA-A	{Hypersensitivity syndrome, carbamazepine-induced, susceptibility to}, 608579 (3)
P26718	KLRK1
P53365	ARFIP2
P63000	RAC1
P43358	MAGEA4
P16410	CTLA4	{Hashimoto thyroiditis}, 140300 (3); {Systemic lupus erythematosus, susceptibility to}, 152700 (3); {Diabetes mellitus, insulin-dependent, 12}, 601388 (3); {Celiac disease, susceptibility to, 3}, 609755 (3); Autoimmune lymphoproliferative syndrome, type V, 616100 (3)
P42081	CD86
P05112	IL4
P24394	IL4R	{Atopy, susceptibility to}, 147050 (3); {AIDS, slow progression to}, 609423 (3)
P04275	VWF	von Willebrand disease, types 2A, 2B, 2M, and 2N, 613554 (3); von Willebrand disease, type 1, 193400 (3); von Willibrand disease, type 3, 277480 (3)
P30504	HLA-C	{Psoriasis susceptibility 1}, 177900 (3); {HIV-1 viremia, susceptibility to}, 609423 (3)
P43626	KIR2DL1
P14778	IL1R1
P18510	IL1RN	{Gastric cancer risk after H. pylori infection}, 137215 (3); {Microvascular complications of diabetes 4}, 612628 (3); Interleukin 1 receptor antagonist deficiency, 612852 (3)
P01584	IL1B	{Gastric cancer risk after H. pylori infection}, 137215 (3)
P00533	EGFR	Nonsmall cell lung cancer, response to tyrosine kinase inhibitor in, 211980 (3); Adenocarcinoma of lung, response to tyrosine kinase inhibitor in, 211980 (3); {Nonsmall cell lung cancer, susceptibility to}, 211980 (3); ?Inflammatory skin and bowel disease, neonatal, 2, 616069 (3)
P01133	EGF	Hypomagnesemia 4, renal, 611718 (3)
P19429	TNNI3	Cardiomyopathy, hypertrophic, 7, 613690 (3); Cardiomyopathy, familial restrictive, 1, 115210 (3); ?Cardiomyopathy, dilated, 2A, 611880 (3); Cardiomyopathy, dilated, 1FF, 613286 (3)
P45379	TNNT2	Cardiomyopathy, hypertrophic, 2, 115195 (3); Cardiomyopathy, dilated, 1D, 601494 (3); Cardiomyopathy, familial restrictive, 3, 612422 (3); Left ventricular noncompaction 6, 601494 (3)
P63316	TNNC1	Cardiomyopathy, dilated, 1Z, 611879 (3); Cardiomyopathy, hypertrophic, 13, 613243 (3)
Q9UJY5	GGA1
P35269	GTF2F1
Q9Y5B0	CTDP1	Congenital cataracts, facial dysmorphism, and neuropathy, 604168 (3)
P22301	IL10	{HIV-1, susceptibility to}, 609423 (3); {Graft-versus-host disease, protection against}, 614395 (3); {Rheumatoid arthritis, progression of}, 180300 (3)
Q13651	IL10RA	Inflammatory bowel disease 28, early onset, autosomal recessive, 613148 (3)
P49354	FNTA
P49356	FNTB
P35222	CTNNB1	Mental retardation, autosomal dominant 19, 615075 (3); Colorectal cancer, somatic, 114500 (3); Pilomatricoma, somatic, 132600 (3); Ovarian cancer, somatic, 167000 (3); Hepatocellular carcinoma, somatic, 114550 (3)
Q9NQB0	TCF7L2	{Diabetes mellitus, type 2, susceptibility to}, 125853 (3)
P20226	TBP	Spinocerebellar ataxia 17, 607136 (3); {Parkinson disease, susceptibility to}, 168600 (3)
Q01658	DR1
Q14919	DRAP1
Q9UBU9	NXF1
Q9UKK6	NXT1
P05546	SERPIND1	Thrombophilia due to heparin cofactor II deficiency, 612356 (3)
P26368	U2AF2
Q01081	U2AF1
P11717	IGF2R	Hepatocellular carcinoma, somatic, 114550 (3)
P67870	CSNK2B
P68400	CSNK2A1
P08069	IGF1R	Insulin-like growth factor I, resistance to, 270450 (3)
P35568	IRS1	{Diabetes mellitus, noninsulin-dependent}, 125853 (3); {Coronary artery disease, susceptibility to} (3)
Q9BZM4	ULBP3
P04632	CAPNS1
P17655	CAPN2
P13747	HLA-E
P10600	TGFB3	Arrhythmogenic right ventricular dysplasia 1, 107970 (3); Loeys-Dietz syndrome 5, 615582 (3)
P37173	TGFBR2	Colorectal cancer, hereditary nonpolyposis, type 6, 614331 (3); Esophageal cancer, somatic, 133239 (3); Loeys-Dietz syndrome 2, 610168 (3)
P02774	GC
P49418	AMPH
P08263	GSTA1
P09211	GSTP1
P06239	LCK	?Immunodeficiency 22, 615758 (3)
P02462	COL4A1	Porencephaly 1, 175780 (3); Brain small vessel disease with or without ocular anomalies, 607595 (3); Angiopathy, hereditary, with nephropathy, aneurysms, and muscle cramps, 611773 (3); {Hemorrhage, intracerebral, susceptibility to}, 614519 (3); ?Retinal arteries, tortuosity of, 180000 (3)
P08572	COL4A2	Porencephaly 2, 614483 (3); {Hemorrhage, intracerebral, susceptibility to}, 614519 (3)
Q04637	EIF4G1	{Parkinson disease 18}, 614251 (3)
P40337	VHL	von Hippel-Lindau syndrome, 193300 (3); Renal cell carcinoma, somatic, 144700 (3); Pheochromocytoma, 171300 (3); Hemangioblastoma, cerebellar, somatic (3); Erythrocytosis, familial, 2, 263400 (3)
Q15369	TCEB1
Q15370	TCEB2
Q16665	HIF1A
P16233	PNLIP	Pancreatic lipase deficiency, 614338 (1)
Q9NSA3	CTNNBIP1
P07359	GP1BA	Bernard-Soulier syndrome, type A1 (recessive), 231200 (3); {Nonarteritic anterior ischemic optic neuropathy, susceptibility to}, 258660 (3); Bernard-Soulier syndrome, type A2 (dominant), 153670 (3); von Willebrand disease, platelet-type, 177820 (3)
P62937	PPIA
P63098	PPP3R1
Q08209	PPP3CA
P30481	HLA-B	{Spondyloarthropathy, susceptibility to, 1}, 106300 (3); {Abacavir hypersensitivity, susceptibility to} (3); {Synovitis, chronic, susceptibility to} (3); {Drug-induced liver injury due to flucloxacillin} (3); {Toxic epidermal necrolysis, susceptibility to}, 608579 (3); {Stevens-Johnson syndrome, susceptibility to}, 608579 (3)
P09132	SRP19
P61011	SRP54
P01135	TGFA
P04626	ERBB2	Adenocarcinoma of lung, somatic, 211980 (3); Glioblastoma, somatic, 137800 (3); Gastric cancer, somatic, 613659 (3); Ovarian cancer, somatic, (3)
Q14451	GRB7
O43172	PRPF4	Retinitis pigmentosa 70, 615922 (3)
O43447	PPIH
Q02080	MEF2B
Q9Y6J0	CABIN1
P08559	PDHA1	Pyruvate dehydrogenase E1-alpha deficiency, 312170 (3)
P11177	PDHB	Pyruvate dehydrogenase E1-beta deficiency, 614111 (3)
P25116	F2R
P52655	GTF2A1
P52657	GTF2A2
P08476	INHBA
O00560	SDCBP
P31431	SDC4
P32241	VIPR1
O14965	AURKA	{Colon cancer, susceptibility to}, 114500 (3)
Q9ULW0	TPX2
P63208	SKP1
Q9Y297	BTRC
P61326	MAGOH
Q9Y5S9	RBM8A	Thrombocytopenia-absent radius syndrome, 274000 (3)
Q15276	RABEP1
Q9NZ52	GGA3
Q8NHL6	LILRB1
P05231	IL6	{Rheumatoid arthritis, systemic juvenile}, 604302 (3); {Kaposi sarcoma, susceptibility to}, 148000 (3); {Diabetes, susceptibility to}, 222100, 125853 (3); {Intracranial hemorrhage in brain cerebrovascular malformations, susceptibility to}, 108010 (3); {Crohn disease-associated growth failure}, 266600 (3)
P08887	IL6R	[Interleukin-6 receptor, soluble, serum level of, QTL], 614689 (3); [Interleukin 6, serum level of, QTL], 614752 (3)
P40189	IL6ST
P08246	ELANE	Neutropenia, cyclic, 162800 (3); Neutropenia, severe congenital 1, autosomal dominant, 202700 (3)
P13746	HLA-A	{Hypersensitivity syndrome, carbamazepine-induced, susceptibility to}, 608579 (3)
P02753	RBP4	Retinal dystrophy, iris coloboma, and comedogenic acne syndrome, 615147 (3); Microphthalmia, isolated, with coloboma 10, 616428 (3)
P02766	TTR	Amyloidosis, hereditary, transthyretin-related, 105210 (3); [Dystransthyretinemic hyperthyroxinemia], 145680 (3); Carpal tunnel syndrome, familial, 115430 (3)
P43357	MAGEA3
Q13439	GOLGA4
Q13564	NAE1
Q15843	NEDD8
Q8TBC4	UBA3
P27487	DPP4
P18206	VCL	Cardiomyopathy, dilated, 1W, 611407 (3); Cardiomyopathy, hypertrophic, 15, 613255 (3)
P06213	INSR	Leprechaunism, 246200 (3); Rabson-Mendenhall syndrome, 262190 (3); Diabetes mellitus, insulin-resistant, with acanthosis nigricans, 610549 (3); Hyperinsulinemic hypoglycemia, familial, 5, 609968 (3)
P17948	FLT1
P49763	PGF
P05230	FGF1
P22607	FGFR3	Achondroplasia, 100800 (3); Hypochondroplasia, 146000 (3); Thanatophoric dysplasia, type I, 187600 (3); Crouzon syndrome with acanthosis nigricans, 612247 (3); Muenke syndrome, 602849 (3); Bladder cancer, somatic, 109800 (3); Colorectal cancer, somatic, 114500 (3); Cervical cancer, somatic, 603956 (3); LADD syndrome, 149730 (3); CATSHL syndrome, 610474 (3); Nevus, epidermal, somatic, 162900 (3); …
Q13464	ROCK1
O14745	SLC9A3R1	Nephrolithiasis/osteoporosis, hypophosphatemic, 2, 612287 (3)
P26038	MSN
P02042	HBD	Thalassemia, delta- (3); Thalassemia due to Hb Lepore (3)
P01008	SERPINC1	Thrombophilia due to antithrombin III deficiency, 613118 (3)
P02787	TF	Atransferrinemia, 209300 (3)
P07766	CD3E	Immunodeficiency 18, 615615 (3); Immunodeficiency 18, SCID variant, 615615 (3)
P09693	CD3G	Immunodeficiency 17, CD3 gamma deficient, 615607 (3)
Q9Y490	TLN1
Q9Y5X3	SNX5
P15336	ATF2
Q14653	IRF3	{?Herpes simplex encephalitis, susceptibility to, 7}, 616532 (3)
P06396	GSN	Amyloidosis, Finnish type, 105120 (3)
P11310	ACADM	Acyl-CoA dehydrogenase, medium chain, deficiency of, 201450 (3)
P02768	ALB	Analbuminemia, 616000 (3); [Dysalbuminemic hyperthyroxinemia], 615999 (3)
P40967	PMEL
Q14203	DCTN1	Neuropathy, distal hereditary motor, type VIIB, 607641 (3); {Amyotrophic lateral sclerosis, susceptibility to}, 105400 (3); Perry syndrome, 168605 (3)
Q15691	MAPRE1
O75367	H2AFY
P62877	RBX1
Q13616	CUL1
Q86VP6	CAND1
Q12772	SREBF2
O43612	HCRT	?Narcolepsy 1, 161400 (3)
Q9BZI7	UPF3B	Mental retardation, X-linked, syndromic 14, 300676 (3)
Q9HAU5	UPF2
P62304	SNRPE	Hypotrichosis 11, 615059 (3)
P62306	SNRPF
P62308	SNRPG
P47974	ZFP36L2
P30443	HLA-A	{Hypersensitivity syndrome, carbamazepine-induced, susceptibility to}, 608579 (3)
P43355	MAGEA1
P24864	CCNE1
P41743	PRKCI
Q9NPB6	PARD6A
P20936	RASA1	Parkes Weber syndrome, 608355 (3); Capillary malformation-arteriovenous malformation, 608354 (3); Basal cell carcinoma, somatic, 605462 (3)
P05019	IGF1	Growth retardation with deafness and mental retardation due to IGF1 deficiency, 608747 (3)
P22692	IGFBP4
O60784	TOM1
P01138	NGF	Neuropathy, hereditary sensory and autonomic, type V, 608654 (3)
P04629	NTRK1	Insensitivity to pain, congenital, with anhidrosis, 256800 (3); Medullary thyroid carcinoma, familial, 155240 (3)
Q02410	APBA1
Q99075	HBEGF	{Diphtheria, susceptibility to} (1)
P30464	HLA-B	{Spondyloarthropathy, susceptibility to, 1}, 106300 (3); {Abacavir hypersensitivity, susceptibility to} (3); {Synovitis, chronic, susceptibility to} (3); {Drug-induced liver injury due to flucloxacillin} (3); {Toxic epidermal necrolysis, susceptibility to}, 608579 (3); {Stevens-Johnson syndrome, susceptibility to}, 608579 (3)
P23945	FSHR	Ovarian dysgenesis 1, 233300 (3); Ovarian response to FSH stimulation, 276400 (3); Ovarian hyperstimulation syndrome, 608115 (3)
P03951	F11	Factor XI deficiency, autosomal recessive, 612416 (3); Factor XI deficiency, autosomal dominant, 612416 (3)
P06126	CD1A
O15162	PLSCR1
P10515	DLAT	Pyruvate dehydrogenase E2 deficiency, 245348 (3)
Q15120	PDK3	?Charcot-Marie-Tooth disease, X-linked dominant, 6, 300905 (3)
O43278	SPINT1
Q04756	HGFAC
Q00987	MDM2	{Accelerated tumor formation, susceptibility to}, 614401 (3)
Q13625	TP53BP2
O43707	ACTN4	Glomerulosclerosis, focal segmental, 1, 603278 (3)
P17693	HLA-G	{Asthma, susceptibility to}, 600807 (2)
P51149	RAB7A
Q96NA2	RILP	Epilepsy, progressive myoclonic 1B, 612437 (3)
P16860	NPPB
P17342	NPR3	?Hypertension, salt-resistant (1)
P53355	DAPK1
P46060	RANGAP1
P49792	RANBP2	{Encephalopathy, acute, infection-induced, 3, susceptibility to}, 608033 (3)
P63165	SUMO1	Orofacial cleft 10, 613705 (3)
P63279	UBE2I
P01589	IL2RA	Immunodeficiency 41 with lymphoproliferation and autoimmunity, 606367 (3); {Diabetes, mellitus, insulin-dependent, susceptibility to, 10}, 601942 (3)
P60568	IL2	Severe combined immunodeficiency due to IL2 deficiency (1)
P19525	EIF2AK2
Q8IUQ4	SIAH1
Q9HB71	CACYBP
P08235	NR3C2	Pseudohypoaldosteronism type I, autosomal dominant, 177735 (3); Hypertension, early-onset, autosomal dominant, with exacerbation in pregnancy, 605115 (3)
Q15788	NCOA1
O43516	WIPF1	?Wiskott-Aldrich syndrome 2, 614493 (3)
Q14449	GRB14
Q14186	TFDP1
P19883	FST
O14646	CHD1
P68431	HIST1H3H
P27694	RPA1
P18031	PTPN1	{Insulin resistance, susceptibility to}, 125853 (3)
P14784	IL2RB
P31785	IL2RG	Severe combined immunodeficiency, X-linked, 300400 (3); Combined immunodeficiency, X-linked, moderate, 312863 (3)
O14746	TERT	{Pulmonary fibrosis and/or bone marrow failure, telomere-related, 1}, 614742 (3); {Dyskeratosis congenita, autosomal recessive 4}, 613989 (3); {Dyskeratosis congenita, autosomal dominant 2}, 613989 (3); {Leukemia, acute myeloid}, 601626 (3); {Melanoma, cutaneous malignant, 9}, 615134 (3)
P05534	HLA-A	{Hypersensitivity syndrome, carbamazepine-induced, susceptibility to}, 608579 (3)
O43745	CHP2
P19634	SLC9A1	?Lichtenstein-Knorr syndrome, 616291 (3)
Q9BS40	LXN
Q9UI42	CPA4
P62072	TIMM10
Q9Y5J7	TIMM9
P18465	HLA-B	{Spondyloarthropathy, susceptibility to, 1}, 106300 (3); {Abacavir hypersensitivity, susceptibility to} (3); {Synovitis, chronic, susceptibility to} (3); {Drug-induced liver injury due to flucloxacillin} (3); {Toxic epidermal necrolysis, susceptibility to}, 608579 (3); {Stevens-Johnson syndrome, susceptibility to}, 608579 (3)
O43617	TRAPPC3
O75865	TRAPPC6A
Q99741	CDC6	Meier-Gorlin syndrome 5, 613805 (3)
O76074	PDE5A
Q07343	PDE4B
P27797	CALR	Myelofibrosis, somatic, 254450 (3); Thrombocythemia, somatic, 187950 (3)
O60814	HIST1H2BK
P62805	HIST2H4A
O43312	MTSS1
P16104	H2AFX
O14964	HGS
P50616	TOB1
Q9UIV1	CNOT7
P02788	LTF
P08833	IGFBP1
P43686	PSMC4
P10721	KIT	Piebaldism, 172800 (3); Gastrointestinal stromal tumor, familial, 606764 (3); Mast cell disease, 154800 (3); Leukemia, acute myeloid, 601626 (3); Germ cell tumors, 273300 (3)
P21583	KITLG	[Skin/hair/eye pigmentation 7, blond/brown hair], 611664 (3); Hyperpigmentation with or without hypopigmentation, 145250 (3); Deafness, congenital, unilateral or asymmetric, 616697 (3)
Q14691	GINS1
Q9BRX5	GINS3
Q9BRT9	GINS4
Q93009	USP7
P46531	NOTCH1	Aortic valve disease 1, 109730 (3); Adams-Oliver syndrome 5, 616028 (3)
Q06330	RBPJ	Adams-Oliver syndrome 3, 614814 (3)
Q92585	MAML1
P01130	LDLR	Hypercholesterolemia, familial, 143890 (3); LDL cholesterol level QTL2, 143890 (3)
P30533	LRPAP1	Myopia 23, autosomal recessive, 615431 (3)
O00401	WASL
O60609	GFRA3
Q5T4W7	ARTN
O00512	BCL9
Q16655	MLANA
O15123	ANGPT2
Q02763	TEK	Venous malformations, multiple cutaneous and mucosal, 600195 (3)
P62491	RAB11A
Q7L804	RAB11FIP2
P29016	CD1B
P12018	VPREB1
P15814	IGLL1	Agammaglobulinemia 2, 613500 (3)
P33260	CYP2C18
P61964	WDR5
P52799	EFNB2
P54760	EPHB4
O00213	APBB1
Q8N8S7	ENAH
O75154	RAB11FIP3
P38919	EIF4A3	Robin sequence with cleft mandible and limb anomalies, 268305 (3)
Q9Y279	VSIG4
Q9HC62	SENP2
P61956	SUMO2
Q9P0U3	SENP1
O15234	CASC3
Q13191	CBLB
Q9Y5K6	CD2AP	Glomerulosclerosis, focal segmental, 3, 607832 (3)
P06729	CD2
P42566	EPS15
Q8WXE9	STON2
P20366	TAC1
P25103	TACR1
O15357	INPPL1	Opsismodysplasia, 258480 (3)
P29317	EPHA2	Cataract 6, multiple types, 116600 (3)
O43559	FRS3
Q9UM73	ALK	{Neuroblastoma, susceptibility to, 3}, 613014 (3)
O00287	RFXAP	Bare lymphocyte syndrome, type II, complementation group D, 209920 (3)
P48382	RFX5	Bare lymphocyte syndrome, type II, complementation group C, 209920 (3); Bare lymphocyte syndrome, type II, complementation group E, 209920 (3)
P11234	RALB
Q15311	RALBP1
Q9UHR4	BAIAP2L1
Q07157	TJP1
O14980	XPO1
P01344	IGF2	?Growth restriction, severe, with distinctive facies, 616489 (3)
P01583	IL1A
Q99584	S100A13
Q14839	CHD4
Q96QT6	PHF12
O14893	GEMIN2
Q16637	SMN2	{Spinal muscular atrophy, type III, modifier of}, 253400 (3)
P14151	SELL
Q9UBU8	MORF4L1
P35228	NOS2	{Hypertension, susceptibility to}, 145500 (2); {Malaria, resistance to}, 611162 (3)
P29474	NOS3	{Coronary artery spasm 1, susceptibility to} (3); {Alzheimer disease, late-onset, susceptibility to}, 104300 (3); {Hypertension, susceptibility to}, 145500 (3); {Hypertension, pregnancy-induced}, 189800 (3); {Placental abruption} (3); {Ischemic stroke, susceptibility to}, 601367 (3)
P13569	CFTR	Cystic fibrosis, 219700 (3); Congenital bilateral absence of vas deferens, 277180 (3); Sweat chloride elevation without CF (3); {Pancreatitis, idiopathic}, 167800 (3); {Hypertrypsinemia, neonatal} (3); {Bronchiectasis with or without elevated sweat chloride 1, modifier of}, 211400 (3)
Q9HD26	GOPC
Q63HR2	TENC1
Q96QB1	DLC1	Lung cancer, 211980 (1); Esophageal cancer, 133239 (1); Colorectal cancer, somatic, 114500 (3)
Q13936	CACNA1C	Timothy syndrome, 601005 (3); Brugada syndrome 3, 611875 (3)
Q9UBT6	POLK
Q9UBZ9	REV1
Q9Y253	POLH	Xeroderma pigmentosum, variant type, 278750 (3)
P24928	POLR2A
Q9H7E2	TDRD3
Q96CV9	OPTN	Glaucoma 1, open angle, E, 137760 (3); {Glaucoma, normal tension, susceptibility to}, 606657 (3); Amyotrophic lateral sclerosis 12, 613435 (3)
Q9GZQ8	MAP1LC3B
Q9H1R3	MYLK2	Cardiomyopathy, hypertrophic, 1, digenic, 192600 (3)
P0CG48	UBC
Q9UKV5	AMFR
Q9NP79	VTA1
Q9NZZ3	CHMP5
P60604	UBE2G2
P09429	HMGB1
P30989	NTSR1
P30990	NTS
Q15637	SF1	46XY sex reversal 3, 612965 (3); Premature ovarian failure 7, 612964 (3); Adrenocortical insufficiency (3); Spermatogenic failure 8, 613957 (3)
P37088	SCNN1A	Pseudohypoaldosteronism, type I, 264350 (3); Bronchiectasis with or without elevated sweat chloride 2, 613021 (3)
P46934	NEDD4
P54253	ATXN1	Spinocerebellar ataxia 1, 164400 (3)
Q96RK0	CIC
P04271	S100B
P09038	FGF2
P37840	SNCA	Parkinson disease 4, 605543 (3); Dementia, Lewy body, 127750 (3); Parkinson disease 1, 168601 (3)
Q9HBX9	RXFP1
Q13351	KLF1	Blood group--Lutheran inhibitor, 111150 (3); [Hereditary persistence of fetal hemoglobin], 613566 (3); Dyserythropoietic anemia, congenital, type IV, 613673 (3)
Q07817	BCL2L1
Q14596	NBR1
Q13868	EXOSC2
Q15024	EXOSC7
Q5RKV6	EXOSC6
Q96B26	EXOSC8	Pontocerebellar hypoplasia, type 1C, 616081 (3)
Q9NPD3	EXOSC4
Q9NQT4	EXOSC5
Q9NQT5	EXOSC3	Pontocerebellar hypoplasia, type 1B, 614678 (3)
Q9Y3B2	EXOSC1
O43752	STX6
P07711	CTSL
O95486	SEC24A
Q15436	SEC23A	Craniolenticulosutural dysplasia, 607812 (3)
P61081	UBE2M
Q9NZI2	KCNIP1
Q9UK17	KCND3	Spinocerebellar ataxia 19, 607346 (3); Brugada syndrome 9, 616399 (3)
O75962	TRIO
P19838	NFKB1	Immunodeficiency, common variable, 12, 616576 (3)
Q04206	RELA
Q92985	IRF7	?Immunodeficiency 39, 616345 (3)
P43246	MSH2	Colorectal cancer, hereditary nonpolyposis, type 1, 120435 (3); Muir-Torre syndrome, 158320 (3); Mismatch repair cancer syndrome, 276300 (3)
P52701	MSH6	Colorectal cancer, hereditary nonpolyposis, type 5, 614350 (3); Endometrial cancer, familial, 608089 (3); Mismatch repair cancer syndrome, 276300 (3)
P60953	CDC42	Takenouchi-Kosaki syndrome, 616737 (3)
Q9NQU5	PAK6
P12830	CDH1	Endometrial carcinoma, somatic, 608089 (3); Ovarian carcinoma, somatic, 167000 (3); {Breast cancer, lobular}, 114480 (3); Gastric cancer, familial diffuse, with or without cleft lip and/or palate, 137215 (3); {Prostate cancer, susceptibility to}, 176807 (3)
P20963	CD247	?Immunodeficiency 25, 610163 (3)
P43403	ZAP70	Selective T-cell defect, 269840 (3)
P49137	MAPKAPK2
P07737	PFN1	Amyotrophic lateral sclerosis 18, 614808 (3)
P50552	VASP
O75533	SF3B1	Myelodysplastic syndrome, somatic, 614286 (3)
Q96I25	RBM17
Q13164	MAPK7
Q9Y248	GINS2
Q14141	SEPT6
Q15019	SEPT2
Q16181	SEPT7
O15392	BIRC5
Q53HL2	CDCA8
Q9NQS7	INCENP
P09681	GIP	Pituitary ACTH-secreting adenoma (3); Ventricular tachycardia, idiopathic, 192605 (3)
P48546	GIPR	[Plasma glucose, 2-hour, QTL 2] (2)
P60763	RAC3
Q13153	PAK1
P07357	C8A	C8 deficiency, type I, 613790 (3)
Q13257	MAD2L1
Q15013	MAD2L1BP
P07477	PRSS1	Pancreatitis, hereditary, 167800 (3); Trypsinogen deficiency, 614044 (1)
P27986	PIK3R1	?Agammaglobulinemia 7, autosomal recessive, 615214 (3); SHORT syndrome, 269880 (3); Immunodeficiency 36, 616005 (3)
P42336	PIK3CA	Ovarian cancer, somatic, 167000 (3); Breast cancer, somatic, 114480 (3); Colorectal cancer, somatic, 114500 (3); Gastric cancer, somatic, 613659 (3); Hepatocellular carcinoma, somatic, 114550 (3); Nonsmall cell lung cancer, somatic, 211980 (3); Keratosis, seborrheic, somatic, 182000 (3); Nevus, epidermal, somatic, 162900 (3); CLOVE syndrome, somatic, 612918 (3); Megalencephaly-capillary malformat…
P07360	C8G
P16401	HIST1H1B
Q9Y468	L3MBTL1
O95639	CPSF4
Q12830	BPTF
Q06830	PRDX1
Q9BYN0	SRXN1
P11940	PABPC1
Q92556	ELMO1
Q92608	DOCK2	Immunodeficiency 40, 616433 (3)
Q9ULH1	ASAP1
P55201	BRPF1
Q9NPA0	EMC7
O60341	KDM1A	Cleft palate, psychomotor retardation, and distinctive facial features, 616728 (3)
Q16695	HIST3H3
Q9UKL0	RCOR1
P02461	COL3A1	Ehlers-Danlos syndrome, type IV, 130050 (3)
P09486	SPARC	Osteogenesis imperfecta, type XVII, 616507 (3)
P61587	RND3
P39905	GDNF	Central hypoventilation syndrome, 209880 (3); {Pheochromocytoma, modifier of}, 171300 (3); {Hirschsprung disease, susceptibility to, 3}, 613711 (3)
Q13698	CACNA1S	Hypokalemic periodic paralysis, type 1, 170400 (3); {Malignant hyperthermia susceptibility 5}, 601887 (3); {Thyrotoxic periodic paralysis, susceptibility to, 1}, 188580 (3)
P05106	ITGB3	Glanzmann thrombasthenia, 273800 (3); Thrombocytopenia, neonatal alloimmune (3); {Myocardial infarction, susceptibility to}, 608446 (3); Purpura, posttransfusion (3); Bleeding disorder, platelet-type, 16, autosomal dominant, 187800 (3)
P08514	ITGA2B	Glanzmann thrombasthenia, 273800 (3); Thrombocytopenia, neonatal alloimmune, BAK antigen related (3); Bleeding disorder, platelet-type, 16, autosomal dominant, 187800 (3)
O14777	NDC80
Q9HBM1	SPC25
P06731	CEACAM5
O14544	SOCS6
Q8NBP7	PCSK9	Hypercholesterolemia, familial, 3, 603776 (3); {Low density lipoprotein cholesterol level QTL 1}, 603776 (3)
P11802	CDK4	{Melanoma, cutaneous malignant, 3}, 609048 (3)
P24385	CCND1	{Colorectal cancer, susceptibility to}, 114500 (3); {von Hippel-Lindau syndrome, modifier of}, 193300 (3); {Multiple myeloma, susceptibility to}, 254500 (3)
P06730	EIF4E	{Autism, susceptibility to, 19}, 615091 (3)
Q96QV1	HHIP
P54764	EPHA4
O43921	EFNA2
P49765	VEGFB
P04439	HLA-A	{Hypersensitivity syndrome, carbamazepine-induced, susceptibility to}, 608579 (3)
P60201	PLP1	Pelizaeus-Merzbacher disease, 312080 (3); Spastic paraplegia 2, X-linked, 312920 (3)
Q9UGI8	TES
Q9Y615	ACTL7A
P08603	CFH	{Hemolytic uremic syndrome, atypical, susceptibility to, 1}, 235400 (3); Complement factor H deficiency, 609814 (3); {Macular degeneration, age-related, 4}, 610698 (3); Basal laminar drusen, 126700 (3)
Q12968	NFATC3
O95863	SNAI1
P0CG47	UBB	Cleft palate, isolated, 119540 (2)
Q9UK80	USP21
P52564	MAP2K6
Q16539	MAPK14
P14678	SNRPB	Cerebrocostomandibular syndrome, 117650 (3)
P62318	SNRPD3
P28482	MAPK1
Q9BUB5	MKNK1
O60502	MGEA5
Q15750	TAB1
P51668	UBE2D1
Q8WY64	MYLIP
P14416	DRD2
P40933	IL15
Q13261	IL15RA
O00206	TLR4	Endotoxin hyporesponsiveness (3); {Macular degeneration, age-related, 10}, 611488 (3); {Colorectal cancer, susceptibility to}, 114500 (3)
P03973	SLPI
O60603	TLR2	{Leprosy, susceptibility to}, 246300 (3); {Colorectal cancer, susceptibility to}, 114500 (3); {Mycobacterium tuberculosis, susceptibility to}, 607948 (3)
Q15399	TLR1	{Leprosy, protection against}, 613223 (3); {Leprosy, susceptibility to, 5}, 613223 (3)
Q86VN1	VPS36
Q96H20	SNF8
Q9BRG1	VPS25
Q9Y6K1	DNMT3A	Tatton-Brown-Rahman syndrome, 615879 (3)
P49257	LMAN1	Combined factor V and VIII deficiency, 227300 (3)
Q8NI22	MCFD2	Factor V and factor VIII, combined deficiency of, 613625 (3)
P04908	HIST1H2AB
P06899	HIST1H2BJ
Q14114	LRP8	{Myocardial infarction, susceptibility to}, 608446 (3)
P21675	TAF1	Dystonia-Parkinsonism, X-linked, 314250 (3)
Q9Y294	ASF1A
P40855	PEX19	Peroxisome biogenesis disorder 12A (Zellweger), 614886 (3)
Q13542	EIF4EBP2
P17612	PRKACA	Cushing syndrome, ACTH-independent adrenal, somatic, 615830 (3)
P49450	CENPA
O60895	RAMP2
Q16602	CALCRL
P84243	H3F3B
P13645	KRT10	Epidermolytic hyperkeratosis, 113800 (3); Ichthyosis, cyclic, with epidermolytic hyperkeratosis, 607602 (3); Ichthyosis with confetti, 609165 (3)
P43146	DCC	Mirror movements 1, 157600 (3); Colorectal cancer, somatic, 114500 (3); Esophageal carcinoma, somatic 133239 (3)
Q9HD67	MYO10
Q71DI3	HIST2H3D
O95711	LY86
Q99467	CD180
O95633	FSTL3
P20340	RAB6A
Q8IWJ2	GCC2
P26715	KLRC1
Q13241	KLRD1
Q9BZL6	PRKD2
Q8WVV4	POF1B	Premature ovarian failure 2B, 300604 (3)
Q86UW6	N4BP2
P20701	ITGAL
Q9UMF0	ICAM5
P78552	IL13RA1
O14920	IKBKB	Immunodeficiency 15, 615592 (3)
O15111	CHUK	Cocoon syndrome, 613630 (3)
Q9Y6K9	IKBKG	Incontinentia pigmenti, 308300 (3); Ectodermal dysplasia, hypohidrotic, with immune deficiency, 300291 (3); Ectodermal, dysplasia, anhidrotic, lymphedema and immunodeficiency, 300301 (3); Immunodeficiency, isolated, 300584 (3); Immunodeficiency 33, 300636 (3); Invasive pneumococcal disease, recurrent isolated, 2, 300640 (3)
P00749	PLAU	{Alzheimer disease, late-onset, susceptibility to}, 104300 (3); Quebec platelet disorder, 601709 (3)
P04004	VTN
Q03405	PLAUR
P10321	HLA-C	{Psoriasis susceptibility 1}, 177900 (3); {HIV-1 viremia, susceptibility to}, 609423 (3)
P30307	CDC25C
P53350	PLK1
Q8WUM4	PDCD6IP
Q96CF2	CHMP4C
Q03431	PTH1R
P07858	CTSB
P03372	ESR1	Estrogen resistance, 615363 (3); {HDL response to hormone replacement, augmented} (3); {Migraine, susceptibility to}, 157300 (3); {Atherosclerosis, susceptibility to} (3); {Myocardial infarction, susceptibility to}, 608446 (3); {Breast cancer}, 114480 (1)
Q8WTS6	SETD7
Q16576	RBBP7
P25098	ADRBK1
P01833	PIGR
P63104	YWHAZ
P08621	SNRNP70
P09234	SNRPC
P04141	CSF2
P15509	CSF2RA	Surfactant metabolism dysfunction, pulmonary, 4, 300770 (3)
P32927	CSF2RB	Surfactant metabolism dysfunction, pulmonary, 5, 614370 (3)
P47871	GCGR	{Diabetes mellitus, noninsulin-dependent}, 125853 (3)
P20827	EFNA1
P60709	ACTB	?Dystonia, juvenile-onset, 607371 (3); Baraitser-Winter syndrome 1, 243310 (3)
P35236	PTPN7
P01236	PRL
P02743	APCS	{?Amyloidosis, secondary, susceptibility to} (1)
P12318	FCGR2A	{Lupus nephritis, susceptibility to}, 152700 (3); {Malaria, severe, susceptibility to}, 611162 (3); {Pseudomonas aeruginosa, susceptibility to chronic infection by, in cystic fibrosis}, 219700 (3)
O15151	MDM4
Q9GZX6	IL22
P13232	IL7
P16871	IL7R	Severe combined immunodeficiency, T-cell negative, B-cell/natural killer cell-positive type, 608971 (3)
Q8N6P7	IL22RA1
Q13185	CBX3
Q96KQ7	EHMT2
O95166	GABARAP
Q53EZ4	CEP55
Q03164	KMT2A	Wiedemann-Steiner syndrome, 605130 (3); Leukemia, myeloid/lymphoid or mixed-lineage (2)
P06850	CRH
P34998	CRHR1
P29274	ADORA2A
P11142	HSPA8
P31948	STIP1
P25445	FAS	{Autoimmune lymphoproliferative syndrome}, 601859 (3); Squamous cell carcinoma, burn scar-related, somatic (3); Autoimmune lymphoproliferative syndrome, type IA, 601859 (3)
P08138	NGFR
Q92783	STAM
Q99523	SORT1	[Low density lipoprotein cholesterol level QTL6], 613589 (3)
P48059	LIMS1
Q13418	ILK
O15533	TAPBP	Bare lymphocyte syndrome, type I, 604571 (3)
P30101	PDIA3
Q96E93	KLRG1
P67775	PPP2CA
Q13362	PPP2R5C
Q5FBB7	SGOL1	Chronic atrial and intestinal dysrhythmia, 616201 (3)
P15085	CPA1
P10147	CCL3	{HIV infection, resistance to}, 609423 (2)
Q9Y6Y9	LY96
Q9NTG7	SIRT3
Q9NUB1	ACSS1
P49023	PXN	Corneal opacification and other ocular anomalies, 269400 (3)
Q14289	PTK2B
Q13557	CAMK2D
P21266	GSTM3
P28161	GSTM2
P12272	PTHLH	Humoral hypercalcemia of malignancy (1); Brachydactyly, type E2, 613382 (3)
P14735	IDE
O00267	SUPT5H
P63272	SUPT4H1
Q04771	ACVR1	Fibrodysplasia ossificans progressiva, 135100 (3)
P19544	WT1	Wilms tumor, type 1, 194070 (3); Denys-Drash syndrome, 194080 (3); Nephrotic syndrome, type 4, 256370 (3); Frasier syndrome, 136680 (3); Meacham syndrome, 608978 (3); Mesothelioma, somatic, 156240 (3)
P00751	CFB	{Macular degeneration, age-related, 14, reduced risk of}, 615489 (3); {Hemolytic uremic syndrome, atypical, susceptibility to, 4}, 612924 (3); ?Complement factor B deficiency, 615561 (3)
Q96FZ7	CHMP6
P15813	CD1D
Q16531	DDB1
Q96JK2	DCAF5
Q8WV16	DCAF4
P15529	CD46	{Hemolytic uremic syndrome, atypical, susceptibility to, 2}, 612922 (3)
P42858	HTT	Huntington disease, 143100 (3); {Anxiety-related personality traits}, 607834 (3); {Obsessive-compulsive disorder}, 164230 (3)
P31947	SFN
P21333	FLNA	Heterotopia, periventricular, 300049 (3); Otopalatodigital syndrome, type I, 311300 (3); Otopalatodigital syndrome, type II, 304120 (3); Intestinal pseudoobstruction, neuronal, 300048 (3); Melnick-Needles syndrome, 309350 (3); Frontometaphyseal dysplasia, 305620 (3); Heterotopia, periventricular, ED variant, 300537 (3); FG syndrome 2, 300321 (3); Cardiac valvular dysplasia, X-linked, 314400 (3); …
O43791	SPOP
O75394	MRPL33
Q5T653	MRPL2
Q96A35	MRPL24
Q9BYD3	MRPL4
Q9NRX2	MRPL17
Q9NWU5	MRPL22
Q9NX20	MRPL16
Q9P0M9	MRPL27
Q9Y3B7	MRPL11
P08708	RPS17	Diamond-Blackfan anemia 4, 612527 (3)
P08865	RPSA	Asplenia, isolated congenital, 271400 (3)
P13639	EEF2	?Spinocerebellar ataxia 26, 609306 (3)
P15880	RPS2
P23396	RPS3
P25398	RPS12
P39019	RPS19	Diamond-Blackfan anemia 1, 105650 (3)
P42677	RPS27
P46781	RPS9
P46782	RPS5
P46783	RPS10	Diamond-Blackfan anemia 9, 613308 (3)
P60866	RPS20
P61247	RPS3A
P62081	RPS7	Diamond-Blackfan anemia 8, 612563 (3)
P62241	RPS8
P62244	RPS15A
P62249	RPS16
P62263	RPS14	Macrocytic anemia, refractory, due to 5q deletion, somatic, 153550 (3)
P62266	RPS23
P62269	RPS18
P62273	RPS29	Diamond-Blackfan anemia 13, 615909 (3)
P62277	RPS13
P62280	RPS11
P62701	RPS4X
P62753	RPS6
P62841	RPS15
P62847	RPS24	Diamond-blackfan anemia 3, 610629 (3)
P62851	RPS25
P62854	RPS26	Diamond-Blackfan anemia 10, 613309 (3)
P62857	RPS28	Diamond Blackfan anemia 15 with mandibulofacial dysostosis, 606164 (3)
P62861	FAU
P62979	RPS27A
P63220	RPS21
P63244	GNB2L1
Q8NC51	SERBP1
P05386	RPLP1
P05387	RPLP2
P05388	RPLP0
P18077	RPL35A	Diamond-Blackfan anemia 5, 612528 (3)
P18124	RPL7
P18621	RPL17
P26373	RPL13
P30050	RPL12
P32969	RPL9
P35268	RPL22
P36578	RPL4
P39023	RPL3
P40429	RPL13A
P42766	RPL35
P46776	RPL27A
P46777	RPL5	Diamond-Blackfan anemia 6, 612561 (3)
P46778	RPL21	Hypotrichosis 12, 615885 (3)
P46779	RPL28
P47914	RPL29
P49207	RPL34
P50914	RPL14
P61254	RPL26	?Diamond-Blackfan anemia 11, 614900 (3)
P61313	RPL15	?Diamond-Blackfan anemia 12, 615550 (3)
P61353	RPL27
P61513	RPL37A
P61927	RPL37
P62424	RPL7A
P62750	RPL23A
P62829	RPL23
P62888	RPL30
P62891	RPL39
P62899	RPL31
P62906	RPL10A
P62910	RPL32
P62913	RPL11	Diamond-Blackfan anemia 7, 612562 (3)
P62917	RPL8
P62945	RPL41
P62987	UBA52
P63173	RPL38
P83731	RPL24
P83881	RPL36A
P84098	RPL19
Q02543	RPL18A
Q02878	RPL6
Q07020	RPL18
Q96L21	RPL10L
Q9Y3U8	RPL36
Q96F46	IL17RA	?Candidiasis, familial, 5, autosomal recessive, 613953 (3)
Q96PD4	IL17F	?Candidiasis, familial, 6, autosomal dominant, 613956 (3)
P51160	PDE6C	Cone dystrophy 4, 613093 (3)
Q495M9	USH1G	Usher syndrome, type 1G, 606943 (3)
Q9Y6N9	USH1C	Usher syndrome, type 1C, 276904 (3); Deafness, autosomal recessive 18A, 602092 (3)
P01040	CSTA	Exfoliative ichthyosis, autosomal recessive, ichthyosis bullosa of Siemens-like, 607936 (3)
P01137	TGFB1	Camurati-Engelmann disease, 131300 (3); {Cystic fibrosis lung disease, modifier of}, 219700 (3)
P01031	C5	C5 deficiency, 609536 (3); [Eculizumab, poor response to], 615749 (3)
O60494	CUBN	Megaloblastic anemia-1, Finnish type, 261100 (3)
P27352	GIF	Intrinsic factor deficiency, 261000 (3)
O75151	PHF2
Q9HCJ0	TNRC6C
Q99700	ATXN2	Spinocerebellar ataxia 2, 183090 (3); {Amyotrophic lateral sclerosis, susceptibility to, 13}, 183090 (3); {Parkinson disease, late-onset, susceptibility to}, 168600 (3)
Q6NXT2	H3F3C
Q9UPP1	PHF8	Mental retardation syndrome, X-linked, Siderius type, 300263 (3)
Q86SZ2	TRAPPC6B
Q9NSD9	FARSB
Q9Y285	FARSA
O00189	AP4M1	Spastic paraplegia 50, autosomal recessive, 612936 (3)
P35225	IL13	{Asthma, susceptibility to}, 600807 (3); {Allergic rhinitis, susceptibility to}, 607154 (3)
P02549	SPTA1	Elliptocytosis-2, 130600 (3); Pyropoikilocytosis, 266140 (3); Spherocytosis, type 3, 270970 (3)
P11277	SPTB	Elliptocytosis-3 (3); Spherocytosis, type 2, 616649 (3); Anemia, neonatal hemolytic, fatal and near-fatal (3)
Q96IY4	CPB2
P07910	HNRNPC
P30479	HLA-B	{Spondyloarthropathy, susceptibility to, 1}, 106300 (3); {Abacavir hypersensitivity, susceptibility to} (3); {Synovitis, chronic, susceptibility to} (3); {Drug-induced liver injury due to flucloxacillin} (3); {Toxic epidermal necrolysis, susceptibility to}, 608579 (3); {Stevens-Johnson syndrome, susceptibility to}, 608579 (3)
Q13126	MTAP	Diaphyseal medullary stenosis with malignant fibrous histiocytoma, 112250 (3)
Q01668	CACNA1D	Sinoatrial node dysfunction and deafness, 614896 (3); Primary aldosteronism, seizures, and neurologic abnormalities, 615474 (3)
Q9GZY6	LAT2
Q9ULZ2	STAP1
Q96ES7	CCDC101
P01127	PDGFB	Meningioma, SIS-related, 607174 (3); Dermatofibrosarcoma protuberans, 607907 (3); Basal ganglia calcification, idiopathic, 5, 615483 (3)
P09619	PDGFRB	Myeloproliferative disorder with eosinophilia, 131440 (4); Basal ganglia calcification, idiopathic, 4, 615007 (3); Myofibromatosis, infantile, 1, 228550 (3); Premature aging syndrome, Penttinen type, 601812 (3); Kosaki overgrowth syndrome, 616592 (3)
P56589	PEX3	Peroxisome biogenesis disorder 10A (Zellweger), 614882 (3)
O43187	IRAK2
Q99836	MYD88	Pyogenic bacterial infections, recurrent, due to MYD88 deficiency, 612260 (3); Macroglobulinemia, Waldenstrom, somatic, 153600 (3)
Q9NWZ3	IRAK4	IRAK4 deficiency, 607676 (3); Invasive pneumococcal disease, recurrent isolated, 1, 610799 (3)
Q10589	BST2
P02771	AFP	[Hereditary persistence of alpha-fetoprotein], 615970 (3); Alpha-fetoprotein deficiency, 615969 (3)
Q92959	SLCO2A1	Hypertrophic osteoarthropathy, primary, autosomal recessive 2, 614441 (3)
P52803	EFNA5
Q96E14	RMI2
Q9H9A7	RMI1
O43323	DHH	46XY partial gonadal dysgenesis, with minifascicular neuropathy, 607080 (3); 46XY sex reversal 7, 233420 (3)
Q9BWV1	BOC
Q14623	IHH	Acrocapitofemoral dysplasia, 607778 (3); Brachydactyly, type A1, 112500 (3)
P62136	PPP1CA
O43809	NUDT21
Q8N684	CPSF7
Q9NR80	ARHGEF4
Q9H074	PAIP1
O60486	PLXNC1
O75326	SEMA7A	[Blood group, John-Milton-Hagen system], 614745 (3)
Q8WV22	NSMCE1
Q96MG7	NDNL2
Q92743	HTRA1	{Macular degeneration, age-related, 7}, 610149 (3); {Macular degeneration, age-related, neovascular type}, 610149 (3); CARASIL syndrome, 600142 (3)
Q92797	SYMPK
Q9NP77	SSU72
O15164	TRIM24
P27930	IL1R2
Q9NPH3	IL1RAP
Q9H3M9	ATXN3L
O43597	SPRY2
Q99816	TSG101	Breast cancer, somatic, 114480 (3)
Q8IU54	IFNL1
P21580	TNFAIP3
P07358	C8B	C8 deficiency, type II, 613789 (3)
O43157	PLXNB1
Q92854	SEMA4D
P29017	CD1C
P53779	MAPK10
Q9NPC2	KCNK9	Birk-Barel mental retardation dysmorphism syndrome, 612292 (3)
O75792	RNASEH2A	Aicardi-Goutieres syndrome 4, 610333 (3)
Q5TBB1	RNASEH2B	Aicardi-Goutieres syndrome 2, 610181 (3)
Q8TDP1	RNASEH2C	Aicardi-Goutieres syndrome 3, 610329 (3)
P12259	F5	Factor V deficiency, 227400 (3); {Thrombophilia, susceptibility to, due to factor V Leiden}, 188055 (3); {Stroke, ischemic, susceptibility to}, 601367 (3); {Budd-Chiari syndrome}, 600880 (3); Thrombophilia due to activated protein C resistance, 188055 (3); {Pregnancy loss, recurrent, susceptibility to, 1}, 614389 (3)
P12004	PCNA	?Ataxia-telangiectasia-like disorder, 615919 (3)
P35462	DRD3	{Schizophrenia, susceptibility to}, 181500 (3); {Essential tremor, susceptibility to}, 190300 (3)
O15294	OGT
P09012	SNRPA
P05161	ISG15	Immunodeficiency 38, 616126 (3)
Q71RC2	LARP4
Q9UQF2	MAPK8IP1	{Diabetes mellitus, noninsulin-dependent}, 125853 (3)
Q92615	LARP4B
O14931	NCR3	{Malaria, mild, susceptibility to}, 609148 (3)
Q68D85	NCR3LG1
O14776	TCERG1
Q16630	CPSF6
Q9NRQ2	PLSCR4
P43026	GDF5	?Acromesomelic dysplasia, Hunter-Thompson type, 201250 (3); Brachydactyly, type C, 113100 (3); Chondrodysplasia, Grebe type, 200700 (3); Du Pan syndrome, 228900 (3); Brachydactyly, type A2, 112600 (3); Symphalangism, proximal, 1B, 615298 (3); Multiple synostoses syndrome 2, 610017 (3); {Osteoarthritis-5}, 612400 (3); Brachydactyly, type A1, C, 615072 (3)
Q15631	TSN
Q99598	TSNAX
Q15811	ITSN1
Q07666	KHDRBS1
Q01968	OCRL	Lowe syndrome, 309000 (3); Dent disease 2, 300555 (3)
Q8N4B1	FAM109A
Q9BZS1	FOXP3	Immunodysregulation, polyendocrinopathy, and enteropathy, X-linked, 304790 (3); {Diabetes mellitus, type I, susceptibility to}, 222100 (3)
P05113	IL5
Q01344	IL5RA
Q8NCD3	HJURP
P24863	CCNC
P49336	CDK8
Q12959	DLG1
P35367	HRH1
P15812	CD1E
Q15233	NONO
Q8WXF1	PSPC1
P17181	IFNAR1
P48551	IFNAR2	{Hepatitis B virus, susceptibility to}, 610424 (3); ?Immunodeficiency 45, 616669 (3)
P05000	IFNW1
P36383	GJC1
P55769	NHP2L1
Q8WWY3	PRPF31	Retinitis pigmentosa 11, 600138 (3)
Q99549	MPHOSPH8
Q09472	EP300	Rubinstein-Taybi syndrome 2, 613684 (3); Colorectal cancer, somatic, 114500 (3)
Q15744	CEBPE	Specific granule deficiency, 245480 (3)
P05362	ICAM1	{Malaria, cerebral, susceptibility to}, 611162 (3)
Q96GG9	DCUN1D1
Q15418	RPS6KA1
Q9NRG4	SMYD2
P55072	VCP	Inclusion body myopathy with early-onset Paget disease and frontotemporal dementia 1, 167320 (3); Amyotrophic lateral sclerosis 14, with or without frontotemporal dementia, 613954 (3); Charcot-Marie-Tooth disease, type 2Y, 616687 (3)
P52294	KPNA1
Q9UKX7	NUP50
O43572	AKAP10	{Cardiac conduction defect, susceptibility to}, 115080 (3)
Q5T2W1	PDZK1
Q96G74	OTUD5
P02533	KRT14	Epidermolysis bullosa simplex, Dowling-Meara type, 131760 (3); Epidermolysis bullosa simplex, Koebner type, 131900 (3); Epidermolysis bullosa simplex, recessive 1, 601001 (3); Naegeli-Franceschetti-Jadassohn syndrome, 161000 (3); Dermatopathia pigmentosa reticularis, 125595 (3); Epidermolysis bullosa simplex, Weber-Cockayne type, 131800 (3)
P13647	KRT5	Epidermolysis bullosa simplex, Dowling-Meara type, 131760 (3); Epidermolysis bullosa simplex, Koebner type, 131900 (3); Epidermolysis bullosa simplex, Weber-Cockayne type, 131800 (3); Epidermolysis bullosa simplex-MP, 131960 (3); Dowling-Degos disease 1, 179850 (3); Epidermylysis bullosa simplex-MCR, 609352 (3); Epidermolysis bullosa simplex, recessive 1, 601001 (3)
Q9UPY8	MAPRE3
P57735	RAB25
Q9Y624	F11R
O00187	MASP2	MASP2 deficiency, 613791 (3)
O00482	NR5A2
P10412	HIST1H1E
Q8TB24	RIN3
Q9UPN9	TRIM33
Q15223	PVRL1	Cleft lip/palate-ectodermal dysplasia syndrome, 225060 (3); Orofacial cleft 7, 225060 (3)
P19784	CSNK2A2
Q495A1	TIGIT
P09603	CSF1
P61077	UBE2D3
Q8N3R9	MPP5
Q5VW32	BROX
P08172	CHRM2
P01308	INS	Hyperproinsulinemia, 616214 (3); Maturity-onset diabetes of the young, type 10, 613370 (3); Diabetes mellitus, permanent neonatal, 606176 (3); Diabetes mellitus, insulin-dependent, 2, 125852 (3)
Q02108	GUCY1A3	Moyamoya 6 with achalasia, 615750 (3)
Q02153	GUCY1B3
O14686	KMT2D	Kabuki syndrome 1, 147920 (3)
Q8NEZ4	KMT2C
O15047	SETD1A
Q9UPS6	SETD1B
O14593	RFXANK	MHC class II deficiency, complementation group B, 209920 (3)
P56524	HDAC4
P61981	YWHAG
Q9H9E1	ANKRA2
P21453	S1PR1
Q92794	KAT6A	Mental retardation, autosomal dominant 32, 616268 (3)
P35968	KDR	Hemangioma, capillary infantile, somatic, 602089 (3); {Hemangioma, capillary infantile, susceptibility to}, 602089 (3)
O75604	USP2
O96017	CHEK2	Li-Fraumeni syndrome, 609265 (3); Osteosarcoma, somatic, 259500 (3); {Breast cancer, susceptibility to}, 114480 (3); {Prostate cancer, familial, susceptibility to}, 176807 (3); {Breast and colorectal cancer, susceptibility to} (3)
O14862	AIM2
P01834	IGKC	Kappa light chain deficiency, 614102 (3)
P43629	KIR3DL1	{AIDS, delayed/rapid progression to}, 609423 (3)
P12931	SRC	Colon cancer, advanced, somatic (3)
Q9ULV8	CBLC
O60673	REV3L
Q9UI95	MAD2L2
Q13137	CALCOCO2
Q9BXW4	MAP1LC3C
P30490	HLA-B	{Spondyloarthropathy, susceptibility to, 1}, 106300 (3); {Abacavir hypersensitivity, susceptibility to} (3); {Synovitis, chronic, susceptibility to} (3); {Drug-induced liver injury due to flucloxacillin} (3); {Toxic epidermal necrolysis, susceptibility to}, 608579 (3); {Stevens-Johnson syndrome, susceptibility to}, 608579 (3)
P02008	HBZ
O00506	STK25
Q9BUL8	PDCD10	Cerebral cavernous malformations 3, 603285 (3)
P0C0S5	H2AFZ
Q71UI9	H2AFV
O75143	ATG13
Q8IZQ1	WDFY3
Q96A08	HIST1H2BA
O75843	AP1G2
P63167	DYNLL1
Q96DX5	ASB9
Q01101	INSM1
P62837	UBE2D2
Q96BN8	FAM105B
O00161	SNAP23
Q96CW9	NTNG2
Q9HBW1	LRRC4
Q9HCJ2	LRRC4C
Q9Y2I2	NTNG1
P13671	C6	C6 deficiency, 612446 (3); Combined C6/C7 deficiency (3)
Q15287	RNPS1
O14617	AP3D1
Q8IX90	SKA3
Q8WVK7	SKA2
Q96BD8	SKA1
Q13618	CUL3	Pseudohypoaldosteronism, type IIE, 614496 (3)
Q9NVR0	KLHL11
P12821	ACE	{Myocardial infarction, susceptibility to} (3); {Alzheimer disease, susceptibility to}, 104300 (3); {Microvascular complications of diabetes 3}, 612624 (3); [Angiotensin I-converting enzyme, benign serum increase] (3); {SARS, progression of} (3); Renal tubular dysgenesis, 267430 (3); {Stroke, hemorrhagic}, 614519 (3)
Q96CA5	BIRC7
Q5T6S3	PHF19
P13987	CD59	Hemolytic anemia, CD59-mediated, with or without immune-mediated polyneuropathy, 612300 (3)
Q15768	EFNB3
Q13330	MTA1
Q13547	HDAC1
Q5VVQ6	YOD1
O75473	LGR5
Q2MKA7	RSPO1	Palmoplantar hyperkeratosis with squamous cell carcinoma of skin and sex reversal, 610644 (3); Palmoplantar hyperkeratosis and true hermaphroditism, 610644 (3)
O60828	PQBP1	Renpenning syndrome, 309500 (3)
O95400	CD2BP2
P83876	TXNL4A	Burn-McKeown syndrome, 608572 (3)
Q8IYD8	FANCM
Q9BTP7	C19orf40
O75381	PEX14	Peroxisome biogenesis disorder 13A (Zellweger), 614887 (3)
P50542	PEX5	Peroxisome biogenesis disorder 2A (Zellweger), 214110 (3); Peroxisome biogenesis disorder 2B, 202370 (3); Rhizomelic chondrodysplasia punctata, type 5, 616716 (3)
P68106	FKBP1B
A5YKK6	CNOT1
O75175	CNOT3
Q9NZN8	CNOT2
Q9BTT0	ANP32E
Q6XZF7	DNMBP
Q9Y3Z3	SAMHD1	Aicardi-Goutieres syndrome 5, 612952 (3); ?Chilblain lupus 2, 614415 (3)
Q9Y4B6	VPRBP
Q13472	TOP3A
P78324	SIRPA
Q08722	CD47
Q7Z3B3	KANSL1	Koolen-De Vries syndrome, 610443 (3)
Q9H9L4	KANSL2
P00746	CFD	Complement factor D deficiency, 613912 (3)
P01857	IGHG1
Q96EP0	RNF31
Q9BYM8	RBCK1	Polyglucosan body myopathy 1 with or without immunodeficiency, 615895 (3)
Q14524	SCN5A	Long QT syndrome-3, 603830 (3); Brugada syndrome 1, 601144 (3); Heart block, progressive, type IA, 113900 (3); Heart block, nonprogressive, 113900 (3); Ventricular fibrillation, familial, 1, 603829 (3); Sick sinus syndrome 1, 608567 (3); Cardiomyopathy, dilated, 1E, 601154 (3); {Sudden infant death syndrome, susceptibility to}, 272120 (3); Atrial fibrillation, familial, 10, 614022 (3)
Q92913	FGF13
P40616	ARL1
Q96FW1	OTUB1
P31321	PRKAR1B
P41145	OPRK1
P07333	CSF1R	Leukoencephalopathy, diffuse hereditary, with spheroids, 221820 (3)
Q6ZMJ4	IL34
Q6UXL0	IL20RB
Q9NYY1	IL20
Q9UHF4	IL20RA
Q8N2Z9	APITD1
Q13451	FKBP5	{Major depressive disorder and accelerated response to antidepressant drug treatment}, 608516 (3)
Q02790	FKBP4
P07355	ANXA2
Q8NF91	SYNE1	Spinocerebellar ataxia, autosomal recessive 8, 610743 (3); Emery-Dreifuss muscular dystrophy 4, autosomal dominant, 612998 (3)
Q9UH99	SUN2
Q8WXH0	SYNE2	Emery-Dreifuss muscular dystrophy 5, autosomal dominant, 612999 (3)
P07093	SERPINE2
O00167	EYA2
Q15475	SIX1	Brachiootic syndrome 3, 608389 (3); Deafness, autosomal dominant 23, 605192 (3)
P35221	CTNNA1
P00450	CP	[Hypoceruloplasminemia, hereditary], 604290 (3); Cerebellar ataxia, 604290 (3); Hemosiderosis, systemic, due to aceruloplasminemia, 604290 (3)
P05164	MPO	Myeloperoxidase deficiency, 254600 (3); {Alzheimer disease, susceptibility to}, 104300 (3); {Lung cancer, protection against, in smokers} (3)
O00311	CDC7
Q9UBU7	DBF4
P37023	ACVRL1	Telangiectasia, hereditary hemorrhagic, type 2, 600376 (3)
Q13705	ACVR2B	Heterotaxy, visceral, 4, autosomal, 613751 (3)
Q9UK05	GDF2	Telangiectasia, hereditary hemorrhagic, type 5, 615506 (3)
Q96DC9	OTUB2
P10636	MAPT	Dementia, frontotemporal, with or without parkinsonism, 600274 (3); Pick disease, 172700 (3); Supranuclear palsy, progressive, 601104 (3); Supranuclear palsy, progressive atypical, 260540 (3); {Parkinson disease, susceptibility to}, 168600 (3)
Q09666	AHNAK
Q8NB78	KDM1B
P01019	AGT	{Hypertension, essential, susceptibility to}, 145500 (3); {Preeclampsia, susceptibility to} (3); Renal tubular dysgenesis, 267430 (3)
P15144	ANPEP
Q7Z6M4	MTERFD2
Q96CB9	NSUN4
O94817	ATG12
Q676U5	ATG16L1	{Inflammatory bowel disease 10}, 611081 (3)
Q9H1Y0	ATG5
P05109	S100A8
P06702	S100A9
Q9BZ95	WHSC1L1	Leukemia, acute myeloid, 601626 (3)
P56696	KCNQ4	Deafness, autosomal dominant 2A, 600101 (3)
O14744	PRMT5
Q9BQA1	WDR77
Q95460	MR1	Paroxysmal nonkinesigenic dyskinesia, 118800 (3)
Q49A26	GLYR1
P18827	SDC1
Q13009	TIAM1
O60239	SH3BP5
P36507	MAP2K2	Cardiofaciocutaneous syndrome 4, 615280 (3)
Q99895	CTRC	{Pancreatitis, chronic, susceptibility to}, 167800 (3)
O95727	CRTAM
Q9BY67	CADM1
Q9Y657	SPIN1
Q9UER7	DAXX
Q96BZ9	TBC1D20	Warburg micro syndrome 4, 615663 (3)
Q9H0U4	RAB1B
P84077	ARF1
Q10567	AP1B1
Q96PC3	AP1S3	{Psoriasis 15, pustular, susceptibility to}, 616106 (3)
P33176	KIF5B
Q14527	HLTF
Q16552	IL17A
Q9UH77	KLHL3	Pseudohypoaldosteronism, type IID, 614495 (3)
P06340	HLA-DOA
P13765	HLA-DOB
P28222	HTR1B
P13760	HLA-DRB1	{Pemphigoid, susceptibility to} (2); {Sarcoidosis, susceptibility to, 1}, 181000 (3); {Multiple sclerosis, susceptibility to, 1}, 126200 (3); {Rheumatoid arthritis, susceptibility to}, 180300 (3)
P48740	MASP1	3MC syndrome 1, 257920 (3)
Q9UID3	VPS51
Q12962	TAF10
Q99250	SCN2A	Seizures, benign familial infantile, 3, 607745 (3); Epileptic encephalopathy, early infantile, 11, 613721 (3)
P61328	FGF12
P30466	HLA-B	{Spondyloarthropathy, susceptibility to, 1}, 106300 (3); {Abacavir hypersensitivity, susceptibility to} (3); {Synovitis, chronic, susceptibility to} (3); {Drug-induced liver injury due to flucloxacillin} (3); {Toxic epidermal necrolysis, susceptibility to}, 608579 (3); {Stevens-Johnson syndrome, susceptibility to}, 608579 (3)
Q9Y239	NOD1
Q9BVC4	MLST8
Q96P16	RPRD1A
O95760	IL33
Q01638	IL1RL1
Q9NP55	BPIFA1
Q9BTE3	MCMBP
O75643	SNRNP200	Retinitis pigmentosa 33, 610359 (3)
Q6P2Q9	PRPF8	Retinitis pigmentosa 13, 600059 (3)
Q9BXB1	LGR4	{Bone mineral density, low, susceptibility to}, 615311 (3)
P00709	LALBA
P15291	B4GALT1	Congenital disorder of glycosylation, type IId, 607091 (3)
Q14493	SLBP
Q8IV48	ERI1
Q9H0W5	CCDC8	3-M syndrome 3, 614205 (3)
P10599	TXN
Q9H3M7	TXNIP
Q9ULV0	MYO5B	Microvillus inclusion disease, 251850 (3)
Q9Y4I1	MYO5A	Griscelli syndrome, type 1, 214450 (3)
Q9H095	IQCG
P11215	ITGAM	{Systemic lupus erythematous, association with susceptibility to, 6}, 609939 (3)
Q15554	TERF2
Q8IY92	SLX4	Fanconi anemia, complementation group P, 613951 (3)
Q13454	TUSC3	Mental retardation, autosomal recessive 7, 611093 (3)
Q96SW2	CRBN	Mental retardation, autosomal recessive 2, 607417 (3)
Q14315	FLNC	Myopathy, myofibrillar, 5, 609524 (3); Myopathy, distal, 4, 614065 (3)
O75899	GABBR2	{Nicotine dependence, susceptibility to}, 188890 (3); {Nicotine dependence, protection against}, 188890 (3)
Q9UBS5	GABBR1
P01225	FSHB	Hypogonadotropic hypogonadism 24 without anosmia, 229070 (3)
P01374	LTA	{Myocardial infarction, susceptibility to}, 608446 (3); {Psoriatic arthritis, susceptibility to}, 607507 (3); {Leprosy, susceptibility to, 4}, 610988 (3)
P36941	LTBR
Q06643	LTB
P41143	OPRD1
Q7L576	CYFIP1
Q8WUW1	BRK1
Q92558	WASF1
Q9Y2A7	NCKAP1
Q96B67	ARRDC3
P43631	KIR2DS2
Q13951	CBFB	Myeloid leukemia, acute, M4/M4Eo subtype, somatic, 601626 (1)
Q93034	CUL5
Q9NT62	ATG3
Q16778	HIST2H2BE
Q5JRX3	PITRM1
O95786	DDX58	Singleton-Merten syndrome 2, 616298 (3)
Q9H244	P2RY12	Bleeding disorder, platelet-type, 8, 609821 (3)
P60484	PTEN	Cowden syndrome 1, 158350 (3); Lhermitte-Duclos syndrome, 158350 (3); Bannayan-Riley-Ruvalcaba syndrome, 153480 (3); {Meningioma}, 607174 (3); {Glioma susceptibility 2}, 613028 (3); Macrocephaly/autism syndrome, 605309 (3); PTEN hamartoma tumor syndrome (3); VATER association with macrocephaly and ventriculomegaly, 276950 (3); {Prostate cancer, somatic}, 176807 (3); Malignant melanoma, somatic, 1…
Q14498	RBM39
Q92973	TNPO1
Q13255	GRM1	Spinocerebellar ataxia, autosomal recessive 13, 614831 (3)
Q8TF76	GSG2
Q9BQ15	NABP2
Q9NRY2	INIP
Q15599	SLC9A3R2
Q9HBW0	LPAR2
P61966	AP1S1	MEDNIK syndrome, 609313 (3)
P12883	MYH7	Cardiomyopathy, hypertrophic, 1, 192600 (3); Cardiomyopathy, dilated, 1S, 613426 (3); Myopathy, myosin storage, autosomal dominant, 608358 (3); Liang distal myopathy, 160500 (3); Scapuloperoneal syndrome, myopathic type, 181430 (3); Left ventricular noncompaction 5, 613426 (3); Myopathy, myosin storage, autosomal recessive, 255160 (3)
P25025	CXCR2

## Sheet: Structure_OMIM
structure	uniprotID	gene	OMIM.disorder
1A00	P68871	HBB	Sickle cell anemia, 603903 (3); Thalassemias, beta-, 613985 (3); Erythremias, beta- (3); Methemoglobinemias, beta- (3); Heinz body anemias, beta-, 140700 (3); Thalassemia-beta, dominant inclusion-body, 603902 (3); Hereditary persistence of fetal hemoglobin, 141749 (3); Delta-beta thalassemia, 141749 (3); {Malaria, resistance to}, 611162 (3)
1A00	P69905	HBA2	Thalassemia, alpha-, 604131 (3); Heinz body anemia, 140700 (3); Erythrocytosis (3); Hypochromic microcytic anemia (3); Hemoglobin H disease, nondeletional, 613978 (3)
1A01	P68871	HBB	Sickle cell anemia, 603903 (3); Thalassemias, beta-, 613985 (3); Erythremias, beta- (3); Methemoglobinemias, beta- (3); Heinz body anemias, beta-, 140700 (3); Thalassemia-beta, dominant inclusion-body, 603902 (3); Hereditary persistence of fetal hemoglobin, 141749 (3); Delta-beta thalassemia, 141749 (3); {Malaria, resistance to}, 611162 (3)
1A01	P69905	HBA2	Thalassemia, alpha-, 604131 (3); Heinz body anemia, 140700 (3); Erythrocytosis (3); Hypochromic microcytic anemia (3); Hemoglobin H disease, nondeletional, 613978 (3)
1A02	P01100	FOS
1A02	P05412	JUN
1A02	Q13469	NFATC2
1A0U	P68871	HBB	Sickle cell anemia, 603903 (3); Thalassemias, beta-, 613985 (3); Erythremias, beta- (3); Methemoglobinemias, beta- (3); Heinz body anemias, beta-, 140700 (3); Thalassemia-beta, dominant inclusion-body, 603902 (3); Hereditary persistence of fetal hemoglobin, 141749 (3); Delta-beta thalassemia, 141749 (3); {Malaria, resistance to}, 611162 (3)
1A0U	P69905	HBA2	Thalassemia, alpha-, 604131 (3); Heinz body anemia, 140700 (3); Erythrocytosis (3); Hypochromic microcytic anemia (3); Hemoglobin H disease, nondeletional, 613978 (3)
1A0Z	P68871	HBB	Sickle cell anemia, 603903 (3); Thalassemias, beta-, 613985 (3); Erythremias, beta- (3); Methemoglobinemias, beta- (3); Heinz body anemias, beta-, 140700 (3); Thalassemia-beta, dominant inclusion-body, 603902 (3); Hereditary persistence of fetal hemoglobin, 141749 (3); Delta-beta thalassemia, 141749 (3); {Malaria, resistance to}, 611162 (3)
1A0Z	P69905	HBA2	Thalassemia, alpha-, 604131 (3); Heinz body anemia, 140700 (3); Erythrocytosis (3); Hypochromic microcytic anemia (3); Hemoglobin H disease, nondeletional, 613978 (3)
1A1M	P30491	HLA-B	{Spondyloarthropathy, susceptibility to, 1}, 106300 (3); {Abacavir hypersensitivity, susceptibility to} (3); {Synovitis, chronic, susceptibility to} (3); {Drug-induced liver injury due to flucloxacillin} (3); {Toxic epidermal necrolysis, susceptibility to}, 608579 (3); {Stevens-Johnson syndrome, susceptibility to}, 608579 (3)
1A1M	P61769	B2M	Immunodeficiency 43, 241600 (3); ?Amyloidosis, familial visceral, 105200 (3)
1A1N	P30685	HLA-B	{Spondyloarthropathy, susceptibility to, 1}, 106300 (3); {Abacavir hypersensitivity, susceptibility to} (3); {Synovitis, chronic, susceptibility to} (3); {Drug-induced liver injury due to flucloxacillin} (3); {Toxic epidermal necrolysis, susceptibility to}, 608579 (3); {Stevens-Johnson syndrome, susceptibility to}, 608579 (3)
1A1N	P61769	B2M	Immunodeficiency 43, 241600 (3); ?Amyloidosis, familial visceral, 105200 (3)
1A1O	P30491	HLA-B	{Spondyloarthropathy, susceptibility to, 1}, 106300 (3); {Abacavir hypersensitivity, susceptibility to} (3); {Synovitis, chronic, susceptibility to} (3); {Drug-induced liver injury due to flucloxacillin} (3); {Toxic epidermal necrolysis, susceptibility to}, 608579 (3); {Stevens-Johnson syndrome, susceptibility to}, 608579 (3)
1A1O	P61769	B2M	Immunodeficiency 43, 241600 (3); ?Amyloidosis, familial visceral, 105200 (3)
1A22	P01241	GH1	Growth hormone deficiency, isolated, type IA, 262400 (3); Growth hormone deficiency, isolated, type IB, 612781 (3); Growth hormone deficiency, isolated, type II, 173100 (3); Kowarski syndrome, 262650 (3)
1A22	P10912	GHR	Laron dwarfism, 262500 (3); {Hypercholesterolemia, familial, modifier of}, 143890 (3); Increased responsiveness to growth hormone (3); Growth hormone insensitivity, partial, 604271 (3)
1A3B	P00734	F2	Hypoprothrombinemia, 613679 (3); Dysprothrombinemia, 613679 (3); Thrombophilia due to thrombin defect, 188050 (3); {Stroke, ischemic, susceptibility to}, 601367 (3); {Pregnancy loss, recurrent, susceptibility to, 2}, 614390 (3)
1A3E	P00734	F2	Hypoprothrombinemia, 613679 (3); Dysprothrombinemia, 613679 (3); Thrombophilia due to thrombin defect, 188050 (3); {Stroke, ischemic, susceptibility to}, 601367 (3); {Pregnancy loss, recurrent, susceptibility to, 2}, 614390 (3)
1A3N	P68871	HBB	Sickle cell anemia, 603903 (3); Thalassemias, beta-, 613985 (3); Erythremias, beta- (3); Methemoglobinemias, beta- (3); Heinz body anemias, beta-, 140700 (3); Thalassemia-beta, dominant inclusion-body, 603902 (3); Hereditary persistence of fetal hemoglobin, 141749 (3); Delta-beta thalassemia, 141749 (3); {Malaria, resistance to}, 611162 (3)
1A3N	P69905	HBA2	Thalassemia, alpha-, 604131 (3); Heinz body anemia, 140700 (3); Erythrocytosis (3); Hypochromic microcytic anemia (3); Hemoglobin H disease, nondeletional, 613978 (3)
1A3O	P68871	HBB	Sickle cell anemia, 603903 (3); Thalassemias, beta-, 613985 (3); Erythremias, beta- (3); Methemoglobinemias, beta- (3); Heinz body anemias, beta-, 140700 (3); Thalassemia-beta, dominant inclusion-body, 603902 (3); Hereditary persistence of fetal hemoglobin, 141749 (3); Delta-beta thalassemia, 141749 (3); {Malaria, resistance to}, 611162 (3)
1A3O	P69905	HBA2	Thalassemia, alpha-, 604131 (3); Heinz body anemia, 140700 (3); Erythrocytosis (3); Hypochromic microcytic anemia (3); Hemoglobin H disease, nondeletional, 613978 (3)
1A4W	P00734	F2	Hypoprothrombinemia, 613679 (3); Dysprothrombinemia, 613679 (3); Thrombophilia due to thrombin defect, 188050 (3); {Stroke, ischemic, susceptibility to}, 601367 (3); {Pregnancy loss, recurrent, susceptibility to, 2}, 614390 (3)
1A4Y	P03950	ANG	Amyotrophic lateral sclerosis 9, 611895 (3)
1A4Y	P13489	RNH1
1A6Z	P61769	B2M	Immunodeficiency 43, 241600 (3); ?Amyloidosis, familial visceral, 105200 (3)
1A6Z	Q30201	HFE	Hemochromatosis, 235200 (3); {Microvascular complications of diabetes 7}, 612635 (3); {Porphyria variegata, susceptibility to}, 176200 (3); {Porphyria cutanea tarda, susceptibility to}, 176100 (3); {Alzheimer disease, susceptibility to}, 104300 (3); [Transferrin serum level QTL2], 614193 (3)
1A9B	P30685	HLA-B	{Spondyloarthropathy, susceptibility to, 1}, 106300 (3); {Abacavir hypersensitivity, susceptibility to} (3); {Synovitis, chronic, susceptibility to} (3); {Drug-induced liver injury due to flucloxacillin} (3); {Toxic epidermal necrolysis, susceptibility to}, 608579 (3); {Stevens-Johnson syndrome, susceptibility to}, 608579 (3)
1A9B	P61769	B2M	Immunodeficiency 43, 241600 (3); ?Amyloidosis, familial visceral, 105200 (3)
1A9E	P30685	HLA-B	{Spondyloarthropathy, susceptibility to, 1}, 106300 (3); {Abacavir hypersensitivity, susceptibility to} (3); {Synovitis, chronic, susceptibility to} (3); {Drug-induced liver injury due to flucloxacillin} (3); {Toxic epidermal necrolysis, susceptibility to}, 608579 (3); {Stevens-Johnson syndrome, susceptibility to}, 608579 (3)
1A9E	P61769	B2M	Immunodeficiency 43, 241600 (3); ?Amyloidosis, familial visceral, 105200 (3)
1A9N	P08579	SNRPB2
1A9N	P09661	SNRPA1
1A9W	P02100	HBE1
1A9W	P69905	HBA2	Thalassemia, alpha-, 604131 (3); Heinz body anemia, 140700 (3); Erythrocytosis (3); Hypochromic microcytic anemia (3); Hemoglobin H disease, nondeletional, 613978 (3)
1ABI	P00734	F2	Hypoprothrombinemia, 613679 (3); Dysprothrombinemia, 613679 (3); Thrombophilia due to thrombin defect, 188050 (3); {Stroke, ischemic, susceptibility to}, 601367 (3); {Pregnancy loss, recurrent, susceptibility to, 2}, 614390 (3)
1ABW	P68871	HBB	Sickle cell anemia, 603903 (3); Thalassemias, beta-, 613985 (3); Erythremias, beta- (3); Methemoglobinemias, beta- (3); Heinz body anemias, beta-, 140700 (3); Thalassemia-beta, dominant inclusion-body, 603902 (3); Hereditary persistence of fetal hemoglobin, 141749 (3); Delta-beta thalassemia, 141749 (3); {Malaria, resistance to}, 611162 (3)
1ABW	P69905	HBA2	Thalassemia, alpha-, 604131 (3); Heinz body anemia, 140700 (3); Erythrocytosis (3); Hypochromic microcytic anemia (3); Hemoglobin H disease, nondeletional, 613978 (3)
1ABY	P68871	HBB	Sickle cell anemia, 603903 (3); Thalassemias, beta-, 613985 (3); Erythremias, beta- (3); Methemoglobinemias, beta- (3); Heinz body anemias, beta-, 140700 (3); Thalassemia-beta, dominant inclusion-body, 603902 (3); Hereditary persistence of fetal hemoglobin, 141749 (3); Delta-beta thalassemia, 141749 (3); {Malaria, resistance to}, 611162 (3)
1ABY	P69905	HBA2	Thalassemia, alpha-, 604131 (3); Heinz body anemia, 140700 (3); Erythrocytosis (3); Hypochromic microcytic anemia (3); Hemoglobin H disease, nondeletional, 613978 (3)
1AGB	P30460	HLA-B	{Spondyloarthropathy, susceptibility to, 1}, 106300 (3); {Abacavir hypersensitivity, susceptibility to} (3); {Synovitis, chronic, susceptibility to} (3); {Drug-induced liver injury due to flucloxacillin} (3); {Toxic epidermal necrolysis, susceptibility to}, 608579 (3); {Stevens-Johnson syndrome, susceptibility to}, 608579 (3)
1AGB	P61769	B2M	Immunodeficiency 43, 241600 (3); ?Amyloidosis, familial visceral, 105200 (3)
1AGC	P30460	HLA-B	{Spondyloarthropathy, susceptibility to, 1}, 106300 (3); {Abacavir hypersensitivity, susceptibility to} (3); {Synovitis, chronic, susceptibility to} (3); {Drug-induced liver injury due to flucloxacillin} (3); {Toxic epidermal necrolysis, susceptibility to}, 608579 (3); {Stevens-Johnson syndrome, susceptibility to}, 608579 (3)
1AGC	P61769	B2M	Immunodeficiency 43, 241600 (3); ?Amyloidosis, familial visceral, 105200 (3)
1AGD	P30460	HLA-B	{Spondyloarthropathy, susceptibility to, 1}, 106300 (3); {Abacavir hypersensitivity, susceptibility to} (3); {Synovitis, chronic, susceptibility to} (3); {Drug-induced liver injury due to flucloxacillin} (3); {Toxic epidermal necrolysis, susceptibility to}, 608579 (3); {Stevens-Johnson syndrome, susceptibility to}, 608579 (3)
1AGD	P61769	B2M	Immunodeficiency 43, 241600 (3); ?Amyloidosis, familial visceral, 105200 (3)
1AGE	P30460	HLA-B	{Spondyloarthropathy, susceptibility to, 1}, 106300 (3); {Abacavir hypersensitivity, susceptibility to} (3); {Synovitis, chronic, susceptibility to} (3); {Drug-induced liver injury due to flucloxacillin} (3); {Toxic epidermal necrolysis, susceptibility to}, 608579 (3); {Stevens-Johnson syndrome, susceptibility to}, 608579 (3)
1AGE	P61769	B2M	Immunodeficiency 43, 241600 (3); ?Amyloidosis, familial visceral, 105200 (3)
1AGF	P30460	HLA-B	{Spondyloarthropathy, susceptibility to, 1}, 106300 (3); {Abacavir hypersensitivity, susceptibility to} (3); {Synovitis, chronic, susceptibility to} (3); {Drug-induced liver injury due to flucloxacillin} (3); {Toxic epidermal necrolysis, susceptibility to}, 608579 (3); {Stevens-Johnson syndrome, susceptibility to}, 608579 (3)
1AGF	P61769	B2M	Immunodeficiency 43, 241600 (3); ?Amyloidosis, familial visceral, 105200 (3)
1AJ9	P68871	HBB	Sickle cell anemia, 603903 (3); Thalassemias, beta-, 613985 (3); Erythremias, beta- (3); Methemoglobinemias, beta- (3); Heinz body anemias, beta-, 140700 (3); Thalassemia-beta, dominant inclusion-body, 603902 (3); Hereditary persistence of fetal hemoglobin, 141749 (3); Delta-beta thalassemia, 141749 (3); {Malaria, resistance to}, 611162 (3)
1AJ9	P69905	HBA2	Thalassemia, alpha-, 604131 (3); Heinz body anemia, 140700 (3); Erythrocytosis (3); Hypochromic microcytic anemia (3); Hemoglobin H disease, nondeletional, 613978 (3)
1AKJ	P01732	CD8A	CD8 deficiency, familial, 608957 (3)
1AKJ	P01892	HLA-A	{Hypersensitivity syndrome, carbamazepine-induced, susceptibility to}, 608579 (3)
1AKJ	P61769	B2M	Immunodeficiency 43, 241600 (3); ?Amyloidosis, familial visceral, 105200 (3)
1AO7	P01892	HLA-A	{Hypersensitivity syndrome, carbamazepine-induced, susceptibility to}, 608579 (3)
1AO7	P61769	B2M	Immunodeficiency 43, 241600 (3); ?Amyloidosis, familial visceral, 105200 (3)
1AQD	P01892	HLA-A	{Hypersensitivity syndrome, carbamazepine-induced, susceptibility to}, 608579 (3)
1AQD	P01903	HLA-DRA
1AQD	P04229	HLA-DRB1	{Pemphigoid, susceptibility to} (2); {Sarcoidosis, susceptibility to, 1}, 181000 (3); {Multiple sclerosis, susceptibility to, 1}, 126200 (3); {Rheumatoid arthritis, susceptibility to}, 180300 (3)
1AVZ	P06241	FYN
1AXI	P01241	GH1	Growth hormone deficiency, isolated, type IA, 262400 (3); Growth hormone deficiency, isolated, type IB, 612781 (3); Growth hormone deficiency, isolated, type II, 173100 (3); Kowarski syndrome, 262650 (3)
1AXI	P10912	GHR	Laron dwarfism, 262500 (3); {Hypercholesterolemia, familial, modifier of}, 143890 (3); Increased responsiveness to growth hormone (3); Growth hormone insensitivity, partial, 604271 (3)
1B0G	P01892	HLA-A	{Hypersensitivity syndrome, carbamazepine-induced, susceptibility to}, 608579 (3)
1B0G	P61769	B2M	Immunodeficiency 43, 241600 (3); ?Amyloidosis, familial visceral, 105200 (3)
1B0R	P01892	HLA-A	{Hypersensitivity syndrome, carbamazepine-induced, susceptibility to}, 608579 (3)
1B0R	P61769	B2M	Immunodeficiency 43, 241600 (3); ?Amyloidosis, familial visceral, 105200 (3)
1B34	P62314	SNRPD1
1B34	P62316	SNRPD2
1B6C	P36897	TGFBR1	Loeys-Dietz syndrome 1, 609192 (3); {Multiple self-healing squamous epithelioma, susceptibility to}, 132800 (3)
1B6C	P62942	FKBP1A
1B72	P14653	HOXB1	Facial paresis, hereditary congenital, 3, 614744 (3)
1B72	P40424	PBX1	Leukemia, acute pre-B-cell (2)
1B86	P68871	HBB	Sickle cell anemia, 603903 (3); Thalassemias, beta-, 613985 (3); Erythremias, beta- (3); Methemoglobinemias, beta- (3); Heinz body anemias, beta-, 140700 (3); Thalassemia-beta, dominant inclusion-body, 603902 (3); Hereditary persistence of fetal hemoglobin, 141749 (3); Delta-beta thalassemia, 141749 (3); {Malaria, resistance to}, 611162 (3)
1B86	P69905	HBA2	Thalassemia, alpha-, 604131 (3); Heinz body anemia, 140700 (3); Erythrocytosis (3); Hypochromic microcytic anemia (3); Hemoglobin H disease, nondeletional, 613978 (3)
1BAB	P68871	HBB	Sickle cell anemia, 603903 (3); Thalassemias, beta-, 613985 (3); Erythremias, beta- (3); Methemoglobinemias, beta- (3); Heinz body anemias, beta-, 140700 (3); Thalassemia-beta, dominant inclusion-body, 603902 (3); Hereditary persistence of fetal hemoglobin, 141749 (3); Delta-beta thalassemia, 141749 (3); {Malaria, resistance to}, 611162 (3)
1BAB	P69905	HBA2	Thalassemia, alpha-, 604131 (3); Heinz body anemia, 140700 (3); Erythrocytosis (3); Hypochromic microcytic anemia (3); Hemoglobin H disease, nondeletional, 613978 (3)
1BBB	P68871	HBB	Sickle cell anemia, 603903 (3); Thalassemias, beta-, 613985 (3); Erythremias, beta- (3); Methemoglobinemias, beta- (3); Heinz body anemias, beta-, 140700 (3); Thalassemia-beta, dominant inclusion-body, 603902 (3); Hereditary persistence of fetal hemoglobin, 141749 (3); Delta-beta thalassemia, 141749 (3); {Malaria, resistance to}, 611162 (3)
1BBB	P69905	HBA2	Thalassemia, alpha-, 604131 (3); Heinz body anemia, 140700 (3); Erythrocytosis (3); Hypochromic microcytic anemia (3); Hemoglobin H disease, nondeletional, 613978 (3)
1BBR	P02671	FGA	Dysfibrinogenemia, congenital, 616004 (3); Hypodysfibrinogenemia, congenital, 616004 (3); Amyloidosis, familial visceral, 105200 (3); Afibrinogenemia, congenital, 202400 (3)
1BD2	P01892	HLA-A	{Hypersensitivity syndrome, carbamazepine-induced, susceptibility to}, 608579 (3)
1BD2	P61769	B2M	Immunodeficiency 43, 241600 (3); ?Amyloidosis, familial visceral, 105200 (3)
1BH8	Q15543	TAF13
1BH8	Q15544	TAF11
1BH9	Q15543	TAF13
1BH9	Q15544	TAF11
1BI7	P42771	CDKN2A	{Melanoma, cutaneous malignant, 2}, 155601 (3); Melanoma and neural system tumor syndrome, 155755 (3); Pancreatic cancer/melanoma syndrome, 606719 (3); Orolaryngeal cancer, multiple, (3)
1BI7	Q00534	CDK6	?Microcephaly 12, primary, autosomal recessive, 616080 (3)
1BI8	P55273	CDKN2D
1BI8	Q00534	CDK6	?Microcephaly 12, primary, autosomal recessive, 616080 (3)
1BIJ	P68871	HBB	Sickle cell anemia, 603903 (3); Thalassemias, beta-, 613985 (3); Erythremias, beta- (3); Methemoglobinemias, beta- (3); Heinz body anemias, beta-, 140700 (3); Thalassemia-beta, dominant inclusion-body, 603902 (3); Hereditary persistence of fetal hemoglobin, 141749 (3); Delta-beta thalassemia, 141749 (3); {Malaria, resistance to}, 611162 (3)
1BIJ	P69905	HBA2	Thalassemia, alpha-, 604131 (3); Heinz body anemia, 140700 (3); Erythrocytosis (3); Hypochromic microcytic anemia (3); Hemoglobin H disease, nondeletional, 613978 (3)
1BKD	P01112	HRAS	{Bladder cancer, somatic}, 109800 (3); Costello syndrome, 218040 (3); {Thyroid carcinoma, follicular, somatic}, 188470 (3); Congenital myopathy with excess of muscle spindles, 218040 (3); {Nevus sebaceous or woolly hair nevus, somatic}, 162900 (3); Schimmelpenning-Feuerstein-Mims syndrome, somatic mosaic, 163200 (3); {Spitz nevus or nevus spilus, somatic}, 137550 (3)
1BKD	Q07889	SOS1	?Fibromatosis, gingival, 1, 135300 (3); Noonan syndrome 4, 610733 (3)
1BLX	Q00534	CDK6	?Microcephaly 12, primary, autosomal recessive, 616080 (3)
1BML	P00747	PLG	Dysplasminogenemia, 217090 (3); Plasminogen deficiency, type I, 217090 (3)
1BMM	P00734	F2	Hypoprothrombinemia, 613679 (3); Dysprothrombinemia, 613679 (3); Thrombophilia due to thrombin defect, 188050 (3); {Stroke, ischemic, susceptibility to}, 601367 (3); {Pregnancy loss, recurrent, susceptibility to, 2}, 614390 (3)
1BMN	P00734	F2	Hypoprothrombinemia, 613679 (3); Dysprothrombinemia, 613679 (3); Thrombophilia due to thrombin defect, 188050 (3); {Stroke, ischemic, susceptibility to}, 601367 (3); {Pregnancy loss, recurrent, susceptibility to, 2}, 614390 (3)
1BP3	P01241	GH1	Growth hormone deficiency, isolated, type IA, 262400 (3); Growth hormone deficiency, isolated, type IB, 612781 (3); Growth hormone deficiency, isolated, type II, 173100 (3); Kowarski syndrome, 262650 (3)
1BP3	P16471	PRLR	Multiple fibroadenomas of the breast, 615554 (3); ?Hyperprolactinemia, 615555 (3)
1BRC	P05067	APP	Cerebral amyloid angiopathy, Dutch, Italian, Iowa, Flemish, Arctic variants, 605714 (3); Alzheimer disease 1, familial, 104300 (3)
1BT6	P60903	S100A10
1BUH	P24941	CDK2
1BUH	P61024	CKS1B
1BUI	P00747	PLG	Dysplasminogenemia, 217090 (3); Plasminogen deficiency, type I, 217090 (3)
1BUW	P69905	HBA2	Thalassemia, alpha-, 604131 (3); Heinz body anemia, 140700 (3); Erythrocytosis (3); Hypochromic microcytic anemia (3); Hemoglobin H disease, nondeletional, 613978 (3)
1BX2	P01903	HLA-DRA
1BX2	P04229	HLA-DRB1	{Pemphigoid, susceptibility to} (2); {Sarcoidosis, susceptibility to, 1}, 181000 (3); {Multiple sclerosis, susceptibility to, 1}, 126200 (3); {Rheumatoid arthritis, susceptibility to}, 180300 (3)
1BZ0	P68871	HBB	Sickle cell anemia, 603903 (3); Thalassemias, beta-, 613985 (3); Erythremias, beta- (3); Methemoglobinemias, beta- (3); Heinz body anemias, beta-, 140700 (3); Thalassemia-beta, dominant inclusion-body, 603902 (3); Hereditary persistence of fetal hemoglobin, 141749 (3); Delta-beta thalassemia, 141749 (3); {Malaria, resistance to}, 611162 (3)
1BZ0	P69905	HBA2	Thalassemia, alpha-, 604131 (3); Heinz body anemia, 140700 (3); Erythrocytosis (3); Hypochromic microcytic anemia (3); Hemoglobin H disease, nondeletional, 613978 (3)
1BZ1	P68871	HBB	Sickle cell anemia, 603903 (3); Thalassemias, beta-, 613985 (3); Erythremias, beta- (3); Methemoglobinemias, beta- (3); Heinz body anemias, beta-, 140700 (3); Thalassemia-beta, dominant inclusion-body, 603902 (3); Hereditary persistence of fetal hemoglobin, 141749 (3); Delta-beta thalassemia, 141749 (3); {Malaria, resistance to}, 611162 (3)
1BZ1	P69905	HBA2	Thalassemia, alpha-, 604131 (3); Heinz body anemia, 140700 (3); Erythrocytosis (3); Hypochromic microcytic anemia (3); Hemoglobin H disease, nondeletional, 613978 (3)
1BZZ	P68871	HBB	Sickle cell anemia, 603903 (3); Thalassemias, beta-, 613985 (3); Erythremias, beta- (3); Methemoglobinemias, beta- (3); Heinz body anemias, beta-, 140700 (3); Thalassemia-beta, dominant inclusion-body, 603902 (3); Hereditary persistence of fetal hemoglobin, 141749 (3); Delta-beta thalassemia, 141749 (3); {Malaria, resistance to}, 611162 (3)
1BZZ	P69905	HBA2	Thalassemia, alpha-, 604131 (3); Heinz body anemia, 140700 (3); Erythrocytosis (3); Hypochromic microcytic anemia (3); Hemoglobin H disease, nondeletional, 613978 (3)
1C16	P61769	B2M	Immunodeficiency 43, 241600 (3); ?Amyloidosis, familial visceral, 105200 (3)
1C1U	P00734	F2	Hypoprothrombinemia, 613679 (3); Dysprothrombinemia, 613679 (3); Thrombophilia due to thrombin defect, 188050 (3); {Stroke, ischemic, susceptibility to}, 601367 (3); {Pregnancy loss, recurrent, susceptibility to, 2}, 614390 (3)
1C1V	P00734	F2	Hypoprothrombinemia, 613679 (3); Dysprothrombinemia, 613679 (3); Thrombophilia due to thrombin defect, 188050 (3); {Stroke, ischemic, susceptibility to}, 601367 (3); {Pregnancy loss, recurrent, susceptibility to, 2}, 614390 (3)
1C1W	P00734	F2	Hypoprothrombinemia, 613679 (3); Dysprothrombinemia, 613679 (3); Thrombophilia due to thrombin defect, 188050 (3); {Stroke, ischemic, susceptibility to}, 601367 (3); {Pregnancy loss, recurrent, susceptibility to, 2}, 614390 (3)
1C1Y	P04049	RAF1	Noonan syndrome 5, 611553 (3); LEOPARD syndrome 2, 611554 (3); Cardiomyopathy, dilated, 1NN, 615916 (3)
1C1Y	P62834	RAP1A
1C4U	P00734	F2	Hypoprothrombinemia, 613679 (3); Dysprothrombinemia, 613679 (3); Thrombophilia due to thrombin defect, 188050 (3); {Stroke, ischemic, susceptibility to}, 601367 (3); {Pregnancy loss, recurrent, susceptibility to, 2}, 614390 (3)
1C5O	P00734	F2	Hypoprothrombinemia, 613679 (3); Dysprothrombinemia, 613679 (3); Thrombophilia due to thrombin defect, 188050 (3); {Stroke, ischemic, susceptibility to}, 601367 (3); {Pregnancy loss, recurrent, susceptibility to, 2}, 614390 (3)
1C7B	P68871	HBB	Sickle cell anemia, 603903 (3); Thalassemias, beta-, 613985 (3); Erythremias, beta- (3); Methemoglobinemias, beta- (3); Heinz body anemias, beta-, 140700 (3); Thalassemia-beta, dominant inclusion-body, 603902 (3); Hereditary persistence of fetal hemoglobin, 141749 (3); Delta-beta thalassemia, 141749 (3); {Malaria, resistance to}, 611162 (3)
1C7B	P69905	HBA2	Thalassemia, alpha-, 604131 (3); Heinz body anemia, 140700 (3); Erythrocytosis (3); Hypochromic microcytic anemia (3); Hemoglobin H disease, nondeletional, 613978 (3)
1C7C	P68871	HBB	Sickle cell anemia, 603903 (3); Thalassemias, beta-, 613985 (3); Erythremias, beta- (3); Methemoglobinemias, beta- (3); Heinz body anemias, beta-, 140700 (3); Thalassemia-beta, dominant inclusion-body, 603902 (3); Hereditary persistence of fetal hemoglobin, 141749 (3); Delta-beta thalassemia, 141749 (3); {Malaria, resistance to}, 611162 (3)
1C7C	P69905	HBA2	Thalassemia, alpha-, 604131 (3); Heinz body anemia, 140700 (3); Erythrocytosis (3); Hypochromic microcytic anemia (3); Hemoglobin H disease, nondeletional, 613978 (3)
1C7D	P68871	HBB	Sickle cell anemia, 603903 (3); Thalassemias, beta-, 613985 (3); Erythremias, beta- (3); Methemoglobinemias, beta- (3); Heinz body anemias, beta-, 140700 (3); Thalassemia-beta, dominant inclusion-body, 603902 (3); Hereditary persistence of fetal hemoglobin, 141749 (3); Delta-beta thalassemia, 141749 (3); {Malaria, resistance to}, 611162 (3)
1C7D	P69905	HBA2	Thalassemia, alpha-, 604131 (3); Heinz body anemia, 140700 (3); Erythrocytosis (3); Hypochromic microcytic anemia (3); Hemoglobin H disease, nondeletional, 613978 (3)
1CA0	P05067	APP	Cerebral amyloid angiopathy, Dutch, Italian, Iowa, Flemish, Arctic variants, 605714 (3); Alzheimer disease 1, familial, 104300 (3)
1CDL	P62158	CALM3
1CE6	P61769	B2M	Immunodeficiency 43, 241600 (3); ?Amyloidosis, familial visceral, 105200 (3)
1CG9	P30685	HLA-B	{Spondyloarthropathy, susceptibility to, 1}, 106300 (3); {Abacavir hypersensitivity, susceptibility to} (3); {Synovitis, chronic, susceptibility to} (3); {Drug-induced liver injury due to flucloxacillin} (3); {Toxic epidermal necrolysis, susceptibility to}, 608579 (3); {Stevens-Johnson syndrome, susceptibility to}, 608579 (3)
1CG9	P61769	B2M	Immunodeficiency 43, 241600 (3); ?Amyloidosis, familial visceral, 105200 (3)
1CGI	P00995	SPINK1	Pancreatitis, hereditary, 167800 (3); {Fibrocalculous pancreatic diabetes, susceptibility to}, 608189 (3); Tropical calcific pancreatitis, 608189 (3)
1CGJ	P00995	SPINK1	Pancreatitis, hereditary, 167800 (3); {Fibrocalculous pancreatic diabetes, susceptibility to}, 608189 (3); Tropical calcific pancreatitis, 608189 (3)
1CI6	P18848	ATF4
1CLS	P68871	HBB	Sickle cell anemia, 603903 (3); Thalassemias, beta-, 613985 (3); Erythremias, beta- (3); Methemoglobinemias, beta- (3); Heinz body anemias, beta-, 140700 (3); Thalassemia-beta, dominant inclusion-body, 603902 (3); Hereditary persistence of fetal hemoglobin, 141749 (3); Delta-beta thalassemia, 141749 (3); {Malaria, resistance to}, 611162 (3)
1CLS	P69905	HBA2	Thalassemia, alpha-, 604131 (3); Heinz body anemia, 140700 (3); Erythrocytosis (3); Hypochromic microcytic anemia (3); Hemoglobin H disease, nondeletional, 613978 (3)
1CMK	P61925	PKIA
1CMY	P68871	HBB	Sickle cell anemia, 603903 (3); Thalassemias, beta-, 613985 (3); Erythremias, beta- (3); Methemoglobinemias, beta- (3); Heinz body anemias, beta-, 140700 (3); Thalassemia-beta, dominant inclusion-body, 603902 (3); Hereditary persistence of fetal hemoglobin, 141749 (3); Delta-beta thalassemia, 141749 (3); {Malaria, resistance to}, 611162 (3)
1CMY	P69905	HBA2	Thalassemia, alpha-, 604131 (3); Heinz body anemia, 140700 (3); Erythrocytosis (3); Hypochromic microcytic anemia (3); Hemoglobin H disease, nondeletional, 613978 (3)
1CN4	P01588	EPO	{Microvascular complications of diabetes 2}, 612623 (3)
1CN4	P19235	EPOR	[Erythrocytosis, familial, 1], 133100 (3)
1COH	P68871	HBB	Sickle cell anemia, 603903 (3); Thalassemias, beta-, 613985 (3); Erythremias, beta- (3); Methemoglobinemias, beta- (3); Heinz body anemias, beta-, 140700 (3); Thalassemia-beta, dominant inclusion-body, 603902 (3); Hereditary persistence of fetal hemoglobin, 141749 (3); Delta-beta thalassemia, 141749 (3); {Malaria, resistance to}, 611162 (3)
1COH	P69905	HBA2	Thalassemia, alpha-, 604131 (3); Heinz body anemia, 140700 (3); Erythrocytosis (3); Hypochromic microcytic anemia (3); Hemoglobin H disease, nondeletional, 613978 (3)
1CXZ	P61586	RHOA
1CXZ	Q16512	PKN1
1D3D	P00734	F2	Hypoprothrombinemia, 613679 (3); Dysprothrombinemia, 613679 (3); Thrombophilia due to thrombin defect, 188050 (3); {Stroke, ischemic, susceptibility to}, 601367 (3); {Pregnancy loss, recurrent, susceptibility to, 2}, 614390 (3)
1D3P	P00734	F2	Hypoprothrombinemia, 613679 (3); Dysprothrombinemia, 613679 (3); Thrombophilia due to thrombin defect, 188050 (3); {Stroke, ischemic, susceptibility to}, 601367 (3); {Pregnancy loss, recurrent, susceptibility to, 2}, 614390 (3)
1D3Q	P00734	F2	Hypoprothrombinemia, 613679 (3); Dysprothrombinemia, 613679 (3); Thrombophilia due to thrombin defect, 188050 (3); {Stroke, ischemic, susceptibility to}, 601367 (3); {Pregnancy loss, recurrent, susceptibility to, 2}, 614390 (3)
1D3T	P00734	F2	Hypoprothrombinemia, 613679 (3); Dysprothrombinemia, 613679 (3); Thrombophilia due to thrombin defect, 188050 (3); {Stroke, ischemic, susceptibility to}, 601367 (3); {Pregnancy loss, recurrent, susceptibility to, 2}, 614390 (3)
1D4P	P00734	F2	Hypoprothrombinemia, 613679 (3); Dysprothrombinemia, 613679 (3); Thrombophilia due to thrombin defect, 188050 (3); {Stroke, ischemic, susceptibility to}, 601367 (3); {Pregnancy loss, recurrent, susceptibility to, 2}, 614390 (3)
1D4T	O60880	SH2D1A	Lymphoproliferative syndrome, X-linked, 1, 308240 (3)
1D4T	Q13291	SLAMF1
1DAN	P08709	F7	Factor VII deficiency, 227500 (3); {Myocardial infarction, decreased susceptibility to}, 608446 (3)
1DAN	P13726	F3
1DE4	P02786	TFRC	Immunodeficiency 46, 616740
1DE4	P61769	B2M	Immunodeficiency 43, 241600 (3); ?Amyloidosis, familial visceral, 105200 (3)
1DE4	Q30201	HFE	Hemochromatosis, 235200 (3); {Microvascular complications of diabetes 7}, 612635 (3); {Porphyria variegata, susceptibility to}, 176200 (3); {Porphyria cutanea tarda, susceptibility to}, 176100 (3); {Alzheimer disease, susceptibility to}, 104300 (3); [Transferrin serum level QTL2], 614193 (3)
1DGI	P15151	PVR
1DKE	P68871	HBB	Sickle cell anemia, 603903 (3); Thalassemias, beta-, 613985 (3); Erythremias, beta- (3); Methemoglobinemias, beta- (3); Heinz body anemias, beta-, 140700 (3); Thalassemia-beta, dominant inclusion-body, 603902 (3); Hereditary persistence of fetal hemoglobin, 141749 (3); Delta-beta thalassemia, 141749 (3); {Malaria, resistance to}, 611162 (3)
1DKE	P69905	HBA2	Thalassemia, alpha-, 604131 (3); Heinz body anemia, 140700 (3); Erythrocytosis (3); Hypochromic microcytic anemia (3); Hemoglobin H disease, nondeletional, 613978 (3)
1DOJ	P00734	F2	Hypoprothrombinemia, 613679 (3); Dysprothrombinemia, 613679 (3); Thrombophilia due to thrombin defect, 188050 (3); {Stroke, ischemic, susceptibility to}, 601367 (3); {Pregnancy loss, recurrent, susceptibility to, 2}, 614390 (3)
1DTD	P48052	CPA2
1DTW	P12694	BCKDHA	Maple syrup urine disease, type Ia, 248600 (3)
1DTW	P21953	BCKDHB	Maple syrup urine disease, type Ib, 248600 (3)
1DUG	P02679	FGG	Dysfibrinogenemia, congenital, 616004 (3); Hypofibrinogenemia, congenital, 202400 (3); Afibrinogenemia, congenital, 202400 (3); Hypodysfibrinogenemia, 616004 (3)
1DUY	P01892	HLA-A	{Hypersensitivity syndrome, carbamazepine-induced, susceptibility to}, 608579 (3)
1DUY	P61769	B2M	Immunodeficiency 43, 241600 (3); ?Amyloidosis, familial visceral, 105200 (3)
1DUZ	P01892	HLA-A	{Hypersensitivity syndrome, carbamazepine-induced, susceptibility to}, 608579 (3)
1DUZ	P61769	B2M	Immunodeficiency 43, 241600 (3); ?Amyloidosis, familial visceral, 105200 (3)
1DWB	P00734	F2	Hypoprothrombinemia, 613679 (3); Dysprothrombinemia, 613679 (3); Thrombophilia due to thrombin defect, 188050 (3); {Stroke, ischemic, susceptibility to}, 601367 (3); {Pregnancy loss, recurrent, susceptibility to, 2}, 614390 (3)
1DWC	P00734	F2	Hypoprothrombinemia, 613679 (3); Dysprothrombinemia, 613679 (3); Thrombophilia due to thrombin defect, 188050 (3); {Stroke, ischemic, susceptibility to}, 601367 (3); {Pregnancy loss, recurrent, susceptibility to, 2}, 614390 (3)
1DWD	P00734	F2	Hypoprothrombinemia, 613679 (3); Dysprothrombinemia, 613679 (3); Thrombophilia due to thrombin defect, 188050 (3); {Stroke, ischemic, susceptibility to}, 601367 (3); {Pregnancy loss, recurrent, susceptibility to, 2}, 614390 (3)
1DWE	P00734	F2	Hypoprothrombinemia, 613679 (3); Dysprothrombinemia, 613679 (3); Thrombophilia due to thrombin defect, 188050 (3); {Stroke, ischemic, susceptibility to}, 601367 (3); {Pregnancy loss, recurrent, susceptibility to, 2}, 614390 (3)
1DXT	P68871	HBB	Sickle cell anemia, 603903 (3); Thalassemias, beta-, 613985 (3); Erythremias, beta- (3); Methemoglobinemias, beta- (3); Heinz body anemias, beta-, 140700 (3); Thalassemia-beta, dominant inclusion-body, 603902 (3); Hereditary persistence of fetal hemoglobin, 141749 (3); Delta-beta thalassemia, 141749 (3); {Malaria, resistance to}, 611162 (3)
1DXT	P69905	HBA2	Thalassemia, alpha-, 604131 (3); Heinz body anemia, 140700 (3); Erythrocytosis (3); Hypochromic microcytic anemia (3); Hemoglobin H disease, nondeletional, 613978 (3)
1DXU	P68871	HBB	Sickle cell anemia, 603903 (3); Thalassemias, beta-, 613985 (3); Erythremias, beta- (3); Methemoglobinemias, beta- (3); Heinz body anemias, beta-, 140700 (3); Thalassemia-beta, dominant inclusion-body, 603902 (3); Hereditary persistence of fetal hemoglobin, 141749 (3); Delta-beta thalassemia, 141749 (3); {Malaria, resistance to}, 611162 (3)
1DXU	P69905	HBA2	Thalassemia, alpha-, 604131 (3); Heinz body anemia, 140700 (3); Erythrocytosis (3); Hypochromic microcytic anemia (3); Hemoglobin H disease, nondeletional, 613978 (3)
1DXV	P68871	HBB	Sickle cell anemia, 603903 (3); Thalassemias, beta-, 613985 (3); Erythremias, beta- (3); Methemoglobinemias, beta- (3); Heinz body anemias, beta-, 140700 (3); Thalassemia-beta, dominant inclusion-body, 603902 (3); Hereditary persistence of fetal hemoglobin, 141749 (3); Delta-beta thalassemia, 141749 (3); {Malaria, resistance to}, 611162 (3)
1DXV	P69905	HBA2	Thalassemia, alpha-, 604131 (3); Heinz body anemia, 140700 (3); Erythrocytosis (3); Hypochromic microcytic anemia (3); Hemoglobin H disease, nondeletional, 613978 (3)
1E0F	P00734	F2	Hypoprothrombinemia, 613679 (3); Dysprothrombinemia, 613679 (3); Thrombophilia due to thrombin defect, 188050 (3); {Stroke, ischemic, susceptibility to}, 601367 (3); {Pregnancy loss, recurrent, susceptibility to, 2}, 614390 (3)
1E8O	P37108	SRP14
1E8O	P49458	SRP9
1E8S	P37108	SRP14
1E8S	P49458	SRP9
1EAW	Q9Y5Y6	ST14	Ichthyosis, congenital, autosomal recessive 11, 602400 (3)
1EER	P01588	EPO	{Microvascular complications of diabetes 2}, 612623 (3)
1EER	P19235	EPOR	[Erythrocytosis, familial, 1], 133100 (3)
1EFN	P06241	FYN
1EFV	P13804	ETFA	Glutaric acidemia IIA, 231680 (3)
1EFV	P38117	ETFB	Glutaric acidemia IIB, 231680 (3)
1EFX	P52292	KPNA2
1EG4	P11532	DMD	Duchenne muscular dystrophy, 310200 (3); Becker muscular dystrophy, 300376 (3); Cardiomyopathy, dilated, 3B, 302045 (3)
1EG4	Q14118	DAG1	Muscular dystrophy-dystroglycanopathy (limb-girdle), type C, 9, 613818 (3); Muscular dystrophy-dystroglycanopathy (congenital with brain and eye anomalies), type A, 9, 616538 (3)
1EMU	O15169	AXIN1	Hepatocellular carcinoma, somatic, 114550 (3); ?Caudal duplication anomaly, 607864 (3)
1EMU	P25054	APC	Adenomatous polyposis coli, 175100 (3); Gastric cancer, somatic, 613659 (3); Adenoma, periampullary, somatic (3); Hepatoblastoma, somatic, 114550 (3); Desmoid disease, hereditary, 135290 (3); Colorectal cancer, somatic, 114500 (3); Brain tumor-polyposis syndrome 2, 175100 (3); Gardner syndrome, 175100 (3)
1ES0	Q05329	GAD2
1ES7	P12643	BMP2	{HFE hemochromatosis, modifier of}, 235200 (3); Brachydactyly, type A2, 112600 (3)
1ES7	P36894	BMPR1A	Polyposis, juvenile intestinal, 174900 (3); Polyposis syndrome, hereditary mixed, 2, 610069 (3); Juvenile polyposis syndrome, infantile form, 174900 (3)
1EXU	P55899	FCGRT
1EXU	P61769	B2M	Immunodeficiency 43, 241600 (3); ?Amyloidosis, familial visceral, 105200 (3)
1F5Q	P24941	CDK2
1F6A	P01854	IGHE
1F6A	P12319	FCER1A
1FAK	P08709	F7	Factor VII deficiency, 227500 (3); {Myocardial infarction, decreased susceptibility to}, 608446 (3)
1FAK	P13726	F3
1FAP	P42345	MTOR	Smith-Kingsmore syndrome, 616638 (3)
1FAP	P62942	FKBP1A
1FBV	P22681	CBL	Noonan syndrome-like disorder with or without juvenile myelomonocytic leukemia, 613563 (3)
1FBV	P68036	UBE2L3
1FG9	P01579	IFNG	{TSC2 angiomyolipomas, renal, modifier of}, 613254 (3); {Aplastic anemia}, 609135 (3); {Tuberculosis, protection against}, 607948 (3); {AIDS, rapid progression to}, 609423 (3);{Hepatitis C virus, response to therapy of}, 609532 (3)
1FG9	P15260	IFNGR1	Immunodeficiency 27A, mycobacteriosis, AR, 209950 (3); {H. pylori infection, susceptibility to}, 600263 (3); {Tuberculosis, susceptibility to}, 607948 (3); Immunodeficiency 27B, mycobacteriosis, AD, 615978 (3); {Tuberculosis infection, protection against}, 607948 (3); {Hepatitis B virus infection, susceptibility to}, 610424 (3)
1FIN	P20248	CCNA2
1FIN	P24941	CDK2
1FLE	P19957	PI3
1FN3	P68871	HBB	Sickle cell anemia, 603903 (3); Thalassemias, beta-, 613985 (3); Erythremias, beta- (3); Methemoglobinemias, beta- (3); Heinz body anemias, beta-, 140700 (3); Thalassemia-beta, dominant inclusion-body, 603902 (3); Hereditary persistence of fetal hemoglobin, 141749 (3); Delta-beta thalassemia, 141749 (3); {Malaria, resistance to}, 611162 (3)
1FN3	P69905	HBA2	Thalassemia, alpha-, 604131 (3); Heinz body anemia, 140700 (3); Erythrocytosis (3); Hypochromic microcytic anemia (3); Hemoglobin H disease, nondeletional, 613978 (3)
1FQ1	P24941	CDK2
1FQ1	Q16667	CDKN3
1FV1	P01903	HLA-DRA
1FV1	P02686	MBP
1FV1	Q30154	HLA-DRB5
1FYH	P01579	IFNG	{TSC2 angiomyolipomas, renal, modifier of}, 613254 (3); {Aplastic anemia}, 609135 (3); {Tuberculosis, protection against}, 607948 (3); {AIDS, rapid progression to}, 609423 (3);{Hepatitis C virus, response to therapy of}, 609532 (3)
1FYH	P15260	IFNGR1	Immunodeficiency 27A, mycobacteriosis, AR, 209950 (3); {H. pylori infection, susceptibility to}, 600263 (3); {Tuberculosis, susceptibility to}, 607948 (3); Immunodeficiency 27B, mycobacteriosis, AD, 615978 (3); {Tuberculosis infection, protection against}, 607948 (3); {Hepatitis B virus infection, susceptibility to}, 610424 (3)
1FZA	P02671	FGA	Dysfibrinogenemia, congenital, 616004 (3); Hypodysfibrinogenemia, congenital, 616004 (3); Amyloidosis, familial visceral, 105200 (3); Afibrinogenemia, congenital, 202400 (3)
1FZA	P02675	FGB	Dysfibrinogenemia, congenital, 616004 (3); Afibrinogenemia, congenital, 202400 (3); Hypofibrinogenemia, congenital, 202400 (3)
1FZA	P02679	FGG	Dysfibrinogenemia, congenital, 616004 (3); Hypofibrinogenemia, congenital, 202400 (3); Afibrinogenemia, congenital, 202400 (3); Hypodysfibrinogenemia, 616004 (3)
1FZB	P02671	FGA	Dysfibrinogenemia, congenital, 616004 (3); Hypodysfibrinogenemia, congenital, 616004 (3); Amyloidosis, familial visceral, 105200 (3); Afibrinogenemia, congenital, 202400 (3)
1FZB	P02675	FGB	Dysfibrinogenemia, congenital, 616004 (3); Afibrinogenemia, congenital, 202400 (3); Hypofibrinogenemia, congenital, 202400 (3)
1FZB	P02679	FGG	Dysfibrinogenemia, congenital, 616004 (3); Hypofibrinogenemia, congenital, 202400 (3); Afibrinogenemia, congenital, 202400 (3); Hypodysfibrinogenemia, 616004 (3)
1FZC	P02671	FGA	Dysfibrinogenemia, congenital, 616004 (3); Hypodysfibrinogenemia, congenital, 616004 (3); Amyloidosis, familial visceral, 105200 (3); Afibrinogenemia, congenital, 202400 (3)
1FZC	P02675	FGB	Dysfibrinogenemia, congenital, 616004 (3); Afibrinogenemia, congenital, 202400 (3); Hypofibrinogenemia, congenital, 202400 (3)
1FZC	P02679	FGG	Dysfibrinogenemia, congenital, 616004 (3); Hypofibrinogenemia, congenital, 202400 (3); Afibrinogenemia, congenital, 202400 (3); Hypodysfibrinogenemia, 616004 (3)
1FZE	P02671	FGA	Dysfibrinogenemia, congenital, 616004 (3); Hypodysfibrinogenemia, congenital, 616004 (3); Amyloidosis, familial visceral, 105200 (3); Afibrinogenemia, congenital, 202400 (3)
1FZE	P02675	FGB	Dysfibrinogenemia, congenital, 616004 (3); Afibrinogenemia, congenital, 202400 (3); Hypofibrinogenemia, congenital, 202400 (3)
1FZE	P02679	FGG	Dysfibrinogenemia, congenital, 616004 (3); Hypofibrinogenemia, congenital, 202400 (3); Afibrinogenemia, congenital, 202400 (3); Hypodysfibrinogenemia, 616004 (3)
1FZF	P02671	FGA	Dysfibrinogenemia, congenital, 616004 (3); Hypodysfibrinogenemia, congenital, 616004 (3); Amyloidosis, familial visceral, 105200 (3); Afibrinogenemia, congenital, 202400 (3)
1FZF	P02675	FGB	Dysfibrinogenemia, congenital, 616004 (3); Afibrinogenemia, congenital, 202400 (3); Hypofibrinogenemia, congenital, 202400 (3)
1FZF	P02679	FGG	Dysfibrinogenemia, congenital, 616004 (3); Hypofibrinogenemia, congenital, 202400 (3); Afibrinogenemia, congenital, 202400 (3); Hypodysfibrinogenemia, 616004 (3)
1FZG	P02671	FGA	Dysfibrinogenemia, congenital, 616004 (3); Hypodysfibrinogenemia, congenital, 616004 (3); Amyloidosis, familial visceral, 105200 (3); Afibrinogenemia, congenital, 202400 (3)
1FZG	P02675	FGB	Dysfibrinogenemia, congenital, 616004 (3); Afibrinogenemia, congenital, 202400 (3); Hypofibrinogenemia, congenital, 202400 (3)
1FZG	P02679	FGG	Dysfibrinogenemia, congenital, 616004 (3); Hypofibrinogenemia, congenital, 202400 (3); Afibrinogenemia, congenital, 202400 (3); Hypodysfibrinogenemia, 616004 (3)
1G3N	Q00534	CDK6	?Microcephaly 12, primary, autosomal recessive, 616080 (3)
1G9V	P68871	HBB	Sickle cell anemia, 603903 (3); Thalassemias, beta-, 613985 (3); Erythremias, beta- (3); Methemoglobinemias, beta- (3); Heinz body anemias, beta-, 140700 (3); Thalassemia-beta, dominant inclusion-body, 603902 (3); Hereditary persistence of fetal hemoglobin, 141749 (3); Delta-beta thalassemia, 141749 (3); {Malaria, resistance to}, 611162 (3)
1G9V	P69905	HBA2	Thalassemia, alpha-, 604131 (3); Heinz body anemia, 140700 (3); Erythrocytosis (3); Hypochromic microcytic anemia (3); Hemoglobin H disease, nondeletional, 613978 (3)
1GBU	P68871	HBB	Sickle cell anemia, 603903 (3); Thalassemias, beta-, 613985 (3); Erythremias, beta- (3); Methemoglobinemias, beta- (3); Heinz body anemias, beta-, 140700 (3); Thalassemia-beta, dominant inclusion-body, 603902 (3); Hereditary persistence of fetal hemoglobin, 141749 (3); Delta-beta thalassemia, 141749 (3); {Malaria, resistance to}, 611162 (3)
1GBU	P69905	HBA2	Thalassemia, alpha-, 604131 (3); Heinz body anemia, 140700 (3); Erythrocytosis (3); Hypochromic microcytic anemia (3); Hemoglobin H disease, nondeletional, 613978 (3)
1GBV	P68871	HBB	Sickle cell anemia, 603903 (3); Thalassemias, beta-, 613985 (3); Erythremias, beta- (3); Methemoglobinemias, beta- (3); Heinz body anemias, beta-, 140700 (3); Thalassemia-beta, dominant inclusion-body, 603902 (3); Hereditary persistence of fetal hemoglobin, 141749 (3); Delta-beta thalassemia, 141749 (3); {Malaria, resistance to}, 611162 (3)
1GBV	P69905	HBA2	Thalassemia, alpha-, 604131 (3); Heinz body anemia, 140700 (3); Erythrocytosis (3); Hypochromic microcytic anemia (3); Hemoglobin H disease, nondeletional, 613978 (3)
1GH6	P06400	RB1	Retinoblastoma, 180200 (3); Osteosarcoma, somatic, 259500 (3); Bladder cancer, somatic, 109800 (3); Small cell cancer of the lung, somatic, 182280 (3); Retinoblastoma, trilateral, 180200 (3)
1GHQ	P01024	C3	C3 deficiency, 613779 (3); {Hemolytic uremic syndrome, atypical, susceptibility to, 5}, 612925 (3); {Macular degeneration, age-related, 9}, 611378 (3)
1GHQ	P20023	CR2	{Systemic lupus erythematosus, susceptibility to, 9}, 610927 (3); Immunodeficiency, common variable, 7, 614699 (3)
1GHV	P00734	F2	Hypoprothrombinemia, 613679 (3); Dysprothrombinemia, 613679 (3); Thrombophilia due to thrombin defect, 188050 (3); {Stroke, ischemic, susceptibility to}, 601367 (3); {Pregnancy loss, recurrent, susceptibility to, 2}, 614390 (3)
1GHW	P00734	F2	Hypoprothrombinemia, 613679 (3); Dysprothrombinemia, 613679 (3); Thrombophilia due to thrombin defect, 188050 (3); {Stroke, ischemic, susceptibility to}, 601367 (3); {Pregnancy loss, recurrent, susceptibility to, 2}, 614390 (3)
1GHX	P00734	F2	Hypoprothrombinemia, 613679 (3); Dysprothrombinemia, 613679 (3); Thrombophilia due to thrombin defect, 188050 (3); {Stroke, ischemic, susceptibility to}, 601367 (3); {Pregnancy loss, recurrent, susceptibility to, 2}, 614390 (3)
1GHY	P00734	F2	Hypoprothrombinemia, 613679 (3); Dysprothrombinemia, 613679 (3); Thrombophilia due to thrombin defect, 188050 (3); {Stroke, ischemic, susceptibility to}, 601367 (3); {Pregnancy loss, recurrent, susceptibility to, 2}, 614390 (3)
1GJ4	P00734	F2	Hypoprothrombinemia, 613679 (3); Dysprothrombinemia, 613679 (3); Thrombophilia due to thrombin defect, 188050 (3); {Stroke, ischemic, susceptibility to}, 601367 (3); {Pregnancy loss, recurrent, susceptibility to, 2}, 614390 (3)
1GJ5	P00734	F2	Hypoprothrombinemia, 613679 (3); Dysprothrombinemia, 613679 (3); Thrombophilia due to thrombin defect, 188050 (3); {Stroke, ischemic, susceptibility to}, 601367 (3); {Pregnancy loss, recurrent, susceptibility to, 2}, 614390 (3)
1GLI	P68871	HBB	Sickle cell anemia, 603903 (3); Thalassemias, beta-, 613985 (3); Erythremias, beta- (3); Methemoglobinemias, beta- (3); Heinz body anemias, beta-, 140700 (3); Thalassemia-beta, dominant inclusion-body, 603902 (3); Hereditary persistence of fetal hemoglobin, 141749 (3); Delta-beta thalassemia, 141749 (3); {Malaria, resistance to}, 611162 (3)
1GLI	P69905	HBA2	Thalassemia, alpha-, 604131 (3); Heinz body anemia, 140700 (3); Erythrocytosis (3); Hypochromic microcytic anemia (3); Hemoglobin H disease, nondeletional, 613978 (3)
1GUA	P04049	RAF1	Noonan syndrome 5, 611553 (3); LEOPARD syndrome 2, 611554 (3); Cardiomyopathy, dilated, 1NN, 615916 (3)
1GUA	P62834	RAP1A
1GV7	P03950	ANG	Amyotrophic lateral sclerosis 9, 611895 (3)
1GZH	P04637	TP53	Colorectal cancer, 114500 (3); Li-Fraumeni syndrome, 151623 (3); Hepatocellular carcinoma, 114550 (3); Osteosarcoma, 259500 (3); Choroid plexus papilloma, 260500 (3); Nasopharyngeal carcinoma, 607107 (3); Pancreatic cancer, 260350 (3); Adrenal cortical carcinoma, 202300 (3); Breast cancer, 114480 (3); {Basal cell carcinoma 7}, 614740 (3); {Glioma susceptibility 1}, 137800 (3)
1GZH	Q12888	TP53BP1
1GZX	P68871	HBB	Sickle cell anemia, 603903 (3); Thalassemias, beta-, 613985 (3); Erythremias, beta- (3); Methemoglobinemias, beta- (3); Heinz body anemias, beta-, 140700 (3); Thalassemia-beta, dominant inclusion-body, 603902 (3); Hereditary persistence of fetal hemoglobin, 141749 (3); Delta-beta thalassemia, 141749 (3); {Malaria, resistance to}, 611162 (3)
1GZX	P69905	HBA2	Thalassemia, alpha-, 604131 (3); Heinz body anemia, 140700 (3); Erythrocytosis (3); Hypochromic microcytic anemia (3); Hemoglobin H disease, nondeletional, 613978 (3)
1H24	P20248	CCNA2
1H24	Q01094	E2F1
1H25	P06400	RB1	Retinoblastoma, 180200 (3); Osteosarcoma, somatic, 259500 (3); Bladder cancer, somatic, 109800 (3); Small cell cancer of the lung, somatic, 182280 (3); Retinoblastoma, trilateral, 180200 (3)
1H25	P20248	CCNA2
1H26	P04637	TP53	Colorectal cancer, 114500 (3); Li-Fraumeni syndrome, 151623 (3); Hepatocellular carcinoma, 114550 (3); Osteosarcoma, 259500 (3); Choroid plexus papilloma, 260500 (3); Nasopharyngeal carcinoma, 607107 (3); Pancreatic cancer, 260350 (3); Adrenal cortical carcinoma, 202300 (3); Breast cancer, 114480 (3); {Basal cell carcinoma 7}, 614740 (3); {Glioma susceptibility 1}, 137800 (3)
1H26	P20248	CCNA2
1H27	P20248	CCNA2
1H27	P46527	CDKN1B	Multiple endocrine neoplasia, type IV, 610755 (3)
1H28	P20248	CCNA2
1H28	P28749	RBL1
1H2T	P52298	NCBP2
1H2T	Q09161	NCBP1
1H2U	P52298	NCBP2
1H2U	Q09161	NCBP1
1H2V	P52298	NCBP2
1H2V	Q09161	NCBP1
1H6K	P52298	NCBP2
1H6K	Q09161	NCBP1
1HAB	P68871	HBB	Sickle cell anemia, 603903 (3); Thalassemias, beta-, 613985 (3); Erythremias, beta- (3); Methemoglobinemias, beta- (3); Heinz body anemias, beta-, 140700 (3); Thalassemia-beta, dominant inclusion-body, 603902 (3); Hereditary persistence of fetal hemoglobin, 141749 (3); Delta-beta thalassemia, 141749 (3); {Malaria, resistance to}, 611162 (3)
1HAB	P69905	HBA2	Thalassemia, alpha-, 604131 (3); Heinz body anemia, 140700 (3); Erythrocytosis (3); Hypochromic microcytic anemia (3); Hemoglobin H disease, nondeletional, 613978 (3)
1HAC	P68871	HBB	Sickle cell anemia, 603903 (3); Thalassemias, beta-, 613985 (3); Erythremias, beta- (3); Methemoglobinemias, beta- (3); Heinz body anemias, beta-, 140700 (3); Thalassemia-beta, dominant inclusion-body, 603902 (3); Hereditary persistence of fetal hemoglobin, 141749 (3); Delta-beta thalassemia, 141749 (3); {Malaria, resistance to}, 611162 (3)
1HAC	P69905	HBA2	Thalassemia, alpha-, 604131 (3); Heinz body anemia, 140700 (3); Erythrocytosis (3); Hypochromic microcytic anemia (3); Hemoglobin H disease, nondeletional, 613978 (3)
1HBA	P68871	HBB	Sickle cell anemia, 603903 (3); Thalassemias, beta-, 613985 (3); Erythremias, beta- (3); Methemoglobinemias, beta- (3); Heinz body anemias, beta-, 140700 (3); Thalassemia-beta, dominant inclusion-body, 603902 (3); Hereditary persistence of fetal hemoglobin, 141749 (3); Delta-beta thalassemia, 141749 (3); {Malaria, resistance to}, 611162 (3)
1HBA	P69905	HBA2	Thalassemia, alpha-, 604131 (3); Heinz body anemia, 140700 (3); Erythrocytosis (3); Hypochromic microcytic anemia (3); Hemoglobin H disease, nondeletional, 613978 (3)
1HBB	P68871	HBB	Sickle cell anemia, 603903 (3); Thalassemias, beta-, 613985 (3); Erythremias, beta- (3); Methemoglobinemias, beta- (3); Heinz body anemias, beta-, 140700 (3); Thalassemia-beta, dominant inclusion-body, 603902 (3); Hereditary persistence of fetal hemoglobin, 141749 (3); Delta-beta thalassemia, 141749 (3); {Malaria, resistance to}, 611162 (3)
1HBB	P69905	HBA2	Thalassemia, alpha-, 604131 (3); Heinz body anemia, 140700 (3); Erythrocytosis (3); Hypochromic microcytic anemia (3); Hemoglobin H disease, nondeletional, 613978 (3)
1HBS	P68871	HBB	Sickle cell anemia, 603903 (3); Thalassemias, beta-, 613985 (3); Erythremias, beta- (3); Methemoglobinemias, beta- (3); Heinz body anemias, beta-, 140700 (3); Thalassemia-beta, dominant inclusion-body, 603902 (3); Hereditary persistence of fetal hemoglobin, 141749 (3); Delta-beta thalassemia, 141749 (3); {Malaria, resistance to}, 611162 (3)
1HBS	P69905	HBA2	Thalassemia, alpha-, 604131 (3); Heinz body anemia, 140700 (3); Erythrocytosis (3); Hypochromic microcytic anemia (3); Hemoglobin H disease, nondeletional, 613978 (3)
1HCN	P01215	CGA
1HCN	P01233	CGB
1HCO	P68871	HBB	Sickle cell anemia, 603903 (3); Thalassemias, beta-, 613985 (3); Erythremias, beta- (3); Methemoglobinemias, beta- (3); Heinz body anemias, beta-, 140700 (3); Thalassemia-beta, dominant inclusion-body, 603902 (3); Hereditary persistence of fetal hemoglobin, 141749 (3); Delta-beta thalassemia, 141749 (3); {Malaria, resistance to}, 611162 (3)
1HCO	P69905	HBA2	Thalassemia, alpha-, 604131 (3); Heinz body anemia, 140700 (3); Erythrocytosis (3); Hypochromic microcytic anemia (3); Hemoglobin H disease, nondeletional, 613978 (3)
1HDM	P28067	HLA-DMA
1HDM	P28068	HLA-DMB
1HDT	P00734	F2	Hypoprothrombinemia, 613679 (3); Dysprothrombinemia, 613679 (3); Thrombophilia due to thrombin defect, 188050 (3); {Stroke, ischemic, susceptibility to}, 601367 (3); {Pregnancy loss, recurrent, susceptibility to, 2}, 614390 (3)
1HGA	P68871	HBB	Sickle cell anemia, 603903 (3); Thalassemias, beta-, 613985 (3); Erythremias, beta- (3); Methemoglobinemias, beta- (3); Heinz body anemias, beta-, 140700 (3); Thalassemia-beta, dominant inclusion-body, 603902 (3); Hereditary persistence of fetal hemoglobin, 141749 (3); Delta-beta thalassemia, 141749 (3); {Malaria, resistance to}, 611162 (3)
1HGA	P69905	HBA2	Thalassemia, alpha-, 604131 (3); Heinz body anemia, 140700 (3); Erythrocytosis (3); Hypochromic microcytic anemia (3); Hemoglobin H disease, nondeletional, 613978 (3)
1HGB	P68871	HBB	Sickle cell anemia, 603903 (3); Thalassemias, beta-, 613985 (3); Erythremias, beta- (3); Methemoglobinemias, beta- (3); Heinz body anemias, beta-, 140700 (3); Thalassemia-beta, dominant inclusion-body, 603902 (3); Hereditary persistence of fetal hemoglobin, 141749 (3); Delta-beta thalassemia, 141749 (3); {Malaria, resistance to}, 611162 (3)
1HGB	P69905	HBA2	Thalassemia, alpha-, 604131 (3); Heinz body anemia, 140700 (3); Erythrocytosis (3); Hypochromic microcytic anemia (3); Hemoglobin H disease, nondeletional, 613978 (3)
1HGC	P68871	HBB	Sickle cell anemia, 603903 (3); Thalassemias, beta-, 613985 (3); Erythremias, beta- (3); Methemoglobinemias, beta- (3); Heinz body anemias, beta-, 140700 (3); Thalassemia-beta, dominant inclusion-body, 603902 (3); Hereditary persistence of fetal hemoglobin, 141749 (3); Delta-beta thalassemia, 141749 (3); {Malaria, resistance to}, 611162 (3)
1HGC	P69905	HBA2	Thalassemia, alpha-, 604131 (3); Heinz body anemia, 140700 (3); Erythrocytosis (3); Hypochromic microcytic anemia (3); Hemoglobin H disease, nondeletional, 613978 (3)
1HHG	P01892	HLA-A	{Hypersensitivity syndrome, carbamazepine-induced, susceptibility to}, 608579 (3)
1HHG	P61769	B2M	Immunodeficiency 43, 241600 (3); ?Amyloidosis, familial visceral, 105200 (3)
1HHH	P01892	HLA-A	{Hypersensitivity syndrome, carbamazepine-induced, susceptibility to}, 608579 (3)
1HHH	P61769	B2M	Immunodeficiency 43, 241600 (3); ?Amyloidosis, familial visceral, 105200 (3)
1HHI	P01892	HLA-A	{Hypersensitivity syndrome, carbamazepine-induced, susceptibility to}, 608579 (3)
1HHI	P61769	B2M	Immunodeficiency 43, 241600 (3); ?Amyloidosis, familial visceral, 105200 (3)
1HHJ	P01892	HLA-A	{Hypersensitivity syndrome, carbamazepine-induced, susceptibility to}, 608579 (3)
1HHJ	P61769	B2M	Immunodeficiency 43, 241600 (3); ?Amyloidosis, familial visceral, 105200 (3)
1HHK	P01892	HLA-A	{Hypersensitivity syndrome, carbamazepine-induced, susceptibility to}, 608579 (3)
1HHK	P61769	B2M	Immunodeficiency 43, 241600 (3); ?Amyloidosis, familial visceral, 105200 (3)
1HHO	P68871	HBB	Sickle cell anemia, 603903 (3); Thalassemias, beta-, 613985 (3); Erythremias, beta- (3); Methemoglobinemias, beta- (3); Heinz body anemias, beta-, 140700 (3); Thalassemia-beta, dominant inclusion-body, 603902 (3); Hereditary persistence of fetal hemoglobin, 141749 (3); Delta-beta thalassemia, 141749 (3); {Malaria, resistance to}, 611162 (3)
1HHO	P69905	HBA2	Thalassemia, alpha-, 604131 (3); Heinz body anemia, 140700 (3); Erythrocytosis (3); Hypochromic microcytic anemia (3); Hemoglobin H disease, nondeletional, 613978 (3)
1HLA	P01892	HLA-A	{Hypersensitivity syndrome, carbamazepine-induced, susceptibility to}, 608579 (3)
1HLA	P61769	B2M	Immunodeficiency 43, 241600 (3); ?Amyloidosis, familial visceral, 105200 (3)
1HLT	P00734	F2	Hypoprothrombinemia, 613679 (3); Dysprothrombinemia, 613679 (3); Thrombophilia due to thrombin defect, 188050 (3); {Stroke, ischemic, susceptibility to}, 601367 (3); {Pregnancy loss, recurrent, susceptibility to, 2}, 614390 (3)
1HLT	P07204	THBD	Thrombophilia due to thrombomodulin defect, 614486 (3); {Hemolytic uremic syndrome, atypical, susceptibility to, 6}, 612926 (3)
1HQR	P01903	HLA-DRA
1HQR	P02686	MBP
1HRP	P01215	CGA
1HRP	P01233	CGB
1HSA	P03989	HLA-B	{Spondyloarthropathy, susceptibility to, 1}, 106300 (3); {Abacavir hypersensitivity, susceptibility to} (3); {Synovitis, chronic, susceptibility to} (3); {Drug-induced liver injury due to flucloxacillin} (3); {Toxic epidermal necrolysis, susceptibility to}, 608579 (3); {Stevens-Johnson syndrome, susceptibility to}, 608579 (3)
1HSA	P61769	B2M	Immunodeficiency 43, 241600 (3); ?Amyloidosis, familial visceral, 105200 (3)
1HSB	P01891	HLA-A	{Hypersensitivity syndrome, carbamazepine-induced, susceptibility to}, 608579 (3)
1HWG	P01241	GH1	Growth hormone deficiency, isolated, type IA, 262400 (3); Growth hormone deficiency, isolated, type IB, 612781 (3); Growth hormone deficiency, isolated, type II, 173100 (3); Kowarski syndrome, 262650 (3)
1HWG	P10912	GHR	Laron dwarfism, 262500 (3); {Hypercholesterolemia, familial, modifier of}, 143890 (3); Increased responsiveness to growth hormone (3); Growth hormone insensitivity, partial, 604271 (3)
1HWH	P01241	GH1	Growth hormone deficiency, isolated, type IA, 262400 (3); Growth hormone deficiency, isolated, type IB, 612781 (3); Growth hormone deficiency, isolated, type II, 173100 (3); Kowarski syndrome, 262650 (3)
1HWH	P10912	GHR	Laron dwarfism, 262500 (3); {Hypercholesterolemia, familial, modifier of}, 143890 (3); Increased responsiveness to growth hormone (3); Growth hormone insensitivity, partial, 604271 (3)
1HXE	P00734	F2	Hypoprothrombinemia, 613679 (3); Dysprothrombinemia, 613679 (3); Thrombophilia due to thrombin defect, 188050 (3); {Stroke, ischemic, susceptibility to}, 601367 (3); {Pregnancy loss, recurrent, susceptibility to, 2}, 614390 (3)
1HXF	P00734	F2	Hypoprothrombinemia, 613679 (3); Dysprothrombinemia, 613679 (3); Thrombophilia due to thrombin defect, 188050 (3); {Stroke, ischemic, susceptibility to}, 601367 (3); {Pregnancy loss, recurrent, susceptibility to, 2}, 614390 (3)
1HYR	P26718	KLRK1
1I1F	P01892	HLA-A	{Hypersensitivity syndrome, carbamazepine-induced, susceptibility to}, 608579 (3)
1I1F	P61769	B2M	Immunodeficiency 43, 241600 (3); ?Amyloidosis, familial visceral, 105200 (3)
1I1Y	P01892	HLA-A	{Hypersensitivity syndrome, carbamazepine-induced, susceptibility to}, 608579 (3)
1I1Y	P61769	B2M	Immunodeficiency 43, 241600 (3); ?Amyloidosis, familial visceral, 105200 (3)
1I4D	P53365	ARFIP2
1I4D	P63000	RAC1
1I4F	P01892	HLA-A	{Hypersensitivity syndrome, carbamazepine-induced, susceptibility to}, 608579 (3)
1I4F	P43358	MAGEA4
1I4F	P61769	B2M	Immunodeficiency 43, 241600 (3); ?Amyloidosis, familial visceral, 105200 (3)
1I4L	P53365	ARFIP2
1I4L	P63000	RAC1
1I4T	P53365	ARFIP2
1I4T	P63000	RAC1
1I5K	P00747	PLG	Dysplasminogenemia, 217090 (3); Plasminogen deficiency, type I, 217090 (3)
1I85	P16410	CTLA4	{Hashimoto thyroiditis}, 140300 (3); {Systemic lupus erythematosus, susceptibility to}, 152700 (3); {Diabetes mellitus, insulin-dependent, 12}, 601388 (3); {Celiac disease, susceptibility to, 3}, 609755 (3); Autoimmune lymphoproliferative syndrome, type V, 616100 (3)
1I85	P42081	CD86
1IAR	P05112	IL4
1IAR	P24394	IL4R	{Atopy, susceptibility to}, 147050 (3); {AIDS, slow progression to}, 609423 (3)
1IHS	P00734	F2	Hypoprothrombinemia, 613679 (3); Dysprothrombinemia, 613679 (3); Thrombophilia due to thrombin defect, 188050 (3); {Stroke, ischemic, susceptibility to}, 601367 (3); {Pregnancy loss, recurrent, susceptibility to, 2}, 614390 (3)
1IHT	P00734	F2	Hypoprothrombinemia, 613679 (3); Dysprothrombinemia, 613679 (3); Thrombophilia due to thrombin defect, 188050 (3); {Stroke, ischemic, susceptibility to}, 601367 (3); {Pregnancy loss, recurrent, susceptibility to, 2}, 614390 (3)
1IJK	P04275	VWF	von Willebrand disease, types 2A, 2B, 2M, and 2N, 613554 (3); von Willebrand disease, type 1, 193400 (3); von Willibrand disease, type 3, 277480 (3)
1IM3	P01892	HLA-A	{Hypersensitivity syndrome, carbamazepine-induced, susceptibility to}, 608579 (3)
1IM3	P61769	B2M	Immunodeficiency 43, 241600 (3); ?Amyloidosis, familial visceral, 105200 (3)
1IM9	P30504	HLA-C	{Psoriasis susceptibility 1}, 177900 (3); {HIV-1 viremia, susceptibility to}, 609423 (3)
1IM9	P43626	KIR2DL1
1IM9	P61769	B2M	Immunodeficiency 43, 241600 (3); ?Amyloidosis, familial visceral, 105200 (3)
1IRA	P14778	IL1R1
1IRA	P18510	IL1RN	{Gastric cancer risk after H. pylori infection}, 137215 (3); {Microvascular complications of diabetes 4}, 612628 (3); Interleukin 1 receptor antagonist deficiency, 612852 (3)
1IRD	P68871	HBB	Sickle cell anemia, 603903 (3); Thalassemias, beta-, 613985 (3); Erythremias, beta- (3); Methemoglobinemias, beta- (3); Heinz body anemias, beta-, 140700 (3); Thalassemia-beta, dominant inclusion-body, 603902 (3); Hereditary persistence of fetal hemoglobin, 141749 (3); Delta-beta thalassemia, 141749 (3); {Malaria, resistance to}, 611162 (3)
1IRD	P69905	HBA2	Thalassemia, alpha-, 604131 (3); Heinz body anemia, 140700 (3); Erythrocytosis (3); Hypochromic microcytic anemia (3); Hemoglobin H disease, nondeletional, 613978 (3)
1ITB	P01584	IL1B	{Gastric cancer risk after H. pylori infection}, 137215 (3)
1ITB	P14778	IL1R1
1IVO	P00533	EGFR	Nonsmall cell lung cancer, response to tyrosine kinase inhibitor in, 211980 (3); Adenocarcinoma of lung, response to tyrosine kinase inhibitor in, 211980 (3); {Nonsmall cell lung cancer, susceptibility to}, 211980 (3); ?Inflammatory skin and bowel disease, neonatal, 2, 616069 (3)
1IVO	P01133	EGF	Hypomagnesemia 4, renal, 611718 (3)
1IWQ	P62158	CALM3
1J1D	P19429	TNNI3	Cardiomyopathy, hypertrophic, 7, 613690 (3); Cardiomyopathy, familial restrictive, 1, 115210 (3); ?Cardiomyopathy, dilated, 2A, 611880 (3); Cardiomyopathy, dilated, 1FF, 613286 (3)
1J1D	P45379	TNNT2	Cardiomyopathy, hypertrophic, 2, 115195 (3); Cardiomyopathy, dilated, 1D, 601494 (3); Cardiomyopathy, familial restrictive, 3, 612422 (3); Left ventricular noncompaction 6, 601494 (3)
1J1D	P63316	TNNC1	Cardiomyopathy, dilated, 1Z, 611879 (3); Cardiomyopathy, hypertrophic, 13, 613243 (3)
1J1E	P19429	TNNI3	Cardiomyopathy, hypertrophic, 7, 613690 (3); Cardiomyopathy, familial restrictive, 1, 115210 (3); ?Cardiomyopathy, dilated, 2A, 611880 (3); Cardiomyopathy, dilated, 1FF, 613286 (3)
1J1E	P45379	TNNT2	Cardiomyopathy, hypertrophic, 2, 115195 (3); Cardiomyopathy, dilated, 1D, 601494 (3); Cardiomyopathy, familial restrictive, 3, 612422 (3); Left ventricular noncompaction 6, 601494 (3)
1J1E	P63316	TNNC1	Cardiomyopathy, dilated, 1Z, 611879 (3); Cardiomyopathy, hypertrophic, 13, 613243 (3)
1J2J	Q9UJY5	GGA1
1J2X	P35269	GTF2F1
1J2X	Q9Y5B0	CTDP1	Congenital cataracts, facial dysmorphism, and neuropathy, 604168 (3)
1J3Y	P68871	HBB	Sickle cell anemia, 603903 (3); Thalassemias, beta-, 613985 (3); Erythremias, beta- (3); Methemoglobinemias, beta- (3); Heinz body anemias, beta-, 140700 (3); Thalassemia-beta, dominant inclusion-body, 603902 (3); Hereditary persistence of fetal hemoglobin, 141749 (3); Delta-beta thalassemia, 141749 (3); {Malaria, resistance to}, 611162 (3)
1J3Y	P69905	HBA2	Thalassemia, alpha-, 604131 (3); Heinz body anemia, 140700 (3); Erythrocytosis (3); Hypochromic microcytic anemia (3); Hemoglobin H disease, nondeletional, 613978 (3)
1J3Z	P68871	HBB	Sickle cell anemia, 603903 (3); Thalassemias, beta-, 613985 (3); Erythremias, beta- (3); Methemoglobinemias, beta- (3); Heinz body anemias, beta-, 140700 (3); Thalassemia-beta, dominant inclusion-body, 603902 (3); Hereditary persistence of fetal hemoglobin, 141749 (3); Delta-beta thalassemia, 141749 (3); {Malaria, resistance to}, 611162 (3)
1J3Z	P69905	HBA2	Thalassemia, alpha-, 604131 (3); Heinz body anemia, 140700 (3); Erythrocytosis (3); Hypochromic microcytic anemia (3); Hemoglobin H disease, nondeletional, 613978 (3)
1J40	P68871	HBB	Sickle cell anemia, 603903 (3); Thalassemias, beta-, 613985 (3); Erythremias, beta- (3); Methemoglobinemias, beta- (3); Heinz body anemias, beta-, 140700 (3); Thalassemia-beta, dominant inclusion-body, 603902 (3); Hereditary persistence of fetal hemoglobin, 141749 (3); Delta-beta thalassemia, 141749 (3); {Malaria, resistance to}, 611162 (3)
1J40	P69905	HBA2	Thalassemia, alpha-, 604131 (3); Heinz body anemia, 140700 (3); Erythrocytosis (3); Hypochromic microcytic anemia (3); Hemoglobin H disease, nondeletional, 613978 (3)
1J41	P68871	HBB	Sickle cell anemia, 603903 (3); Thalassemias, beta-, 613985 (3); Erythremias, beta- (3); Methemoglobinemias, beta- (3); Heinz body anemias, beta-, 140700 (3); Thalassemia-beta, dominant inclusion-body, 603902 (3); Hereditary persistence of fetal hemoglobin, 141749 (3); Delta-beta thalassemia, 141749 (3); {Malaria, resistance to}, 611162 (3)
1J41	P69905	HBA2	Thalassemia, alpha-, 604131 (3); Heinz body anemia, 140700 (3); Erythrocytosis (3); Hypochromic microcytic anemia (3); Hemoglobin H disease, nondeletional, 613978 (3)
1J7S	P68871	HBB	Sickle cell anemia, 603903 (3); Thalassemias, beta-, 613985 (3); Erythremias, beta- (3); Methemoglobinemias, beta- (3); Heinz body anemias, beta-, 140700 (3); Thalassemia-beta, dominant inclusion-body, 603902 (3); Hereditary persistence of fetal hemoglobin, 141749 (3); Delta-beta thalassemia, 141749 (3); {Malaria, resistance to}, 611162 (3)
1J7S	P69905	HBA2	Thalassemia, alpha-, 604131 (3); Heinz body anemia, 140700 (3); Erythrocytosis (3); Hypochromic microcytic anemia (3); Hemoglobin H disease, nondeletional, 613978 (3)
1J7V	P22301	IL10	{HIV-1, susceptibility to}, 609423 (3); {Graft-versus-host disease, protection against}, 614395 (3); {Rheumatoid arthritis, progression of}, 180300 (3)
1J7V	Q13651	IL10RA	Inflammatory bowel disease 28, early onset, autosomal recessive, 613148 (3)
1J7W	P68871	HBB	Sickle cell anemia, 603903 (3); Thalassemias, beta-, 613985 (3); Erythremias, beta- (3); Methemoglobinemias, beta- (3); Heinz body anemias, beta-, 140700 (3); Thalassemia-beta, dominant inclusion-body, 603902 (3); Hereditary persistence of fetal hemoglobin, 141749 (3); Delta-beta thalassemia, 141749 (3); {Malaria, resistance to}, 611162 (3)
1J7W	P69905	HBA2	Thalassemia, alpha-, 604131 (3); Heinz body anemia, 140700 (3); Erythrocytosis (3); Hypochromic microcytic anemia (3); Hemoglobin H disease, nondeletional, 613978 (3)
1J7Y	P68871	HBB	Sickle cell anemia, 603903 (3); Thalassemias, beta-, 613985 (3); Erythremias, beta- (3); Methemoglobinemias, beta- (3); Heinz body anemias, beta-, 140700 (3); Thalassemia-beta, dominant inclusion-body, 603902 (3); Hereditary persistence of fetal hemoglobin, 141749 (3); Delta-beta thalassemia, 141749 (3); {Malaria, resistance to}, 611162 (3)
1J7Y	P69905	HBA2	Thalassemia, alpha-, 604131 (3); Heinz body anemia, 140700 (3); Erythrocytosis (3); Hypochromic microcytic anemia (3); Hemoglobin H disease, nondeletional, 613978 (3)
1J9C	P08709	F7	Factor VII deficiency, 227500 (3); {Myocardial infarction, decreased susceptibility to}, 608446 (3)
1J9C	P13726	F3
1JCQ	P49354	FNTA
1JCQ	P49356	FNTB
1JDH	P35222	CTNNB1	Mental retardation, autosomal dominant 19, 615075 (3); Colorectal cancer, somatic, 114500 (3); Pilomatricoma, somatic, 132600 (3); Ovarian cancer, somatic, 167000 (3); Hepatocellular carcinoma, somatic, 114550 (3)
1JDH	Q9NQB0	TCF7L2	{Diabetes mellitus, type 2, susceptibility to}, 125853 (3)
1JF1	P01892	HLA-A	{Hypersensitivity syndrome, carbamazepine-induced, susceptibility to}, 608579 (3)
1JF1	P61769	B2M	Immunodeficiency 43, 241600 (3); ?Amyloidosis, familial visceral, 105200 (3)
1JFI	P20226	TBP	Spinocerebellar ataxia 17, 607136 (3); {Parkinson disease, susceptibility to}, 168600 (3)
1JFI	Q01658	DR1
1JFI	Q14919	DRAP1
1JGD	P03989	HLA-B	{Spondyloarthropathy, susceptibility to, 1}, 106300 (3); {Abacavir hypersensitivity, susceptibility to} (3); {Synovitis, chronic, susceptibility to} (3); {Drug-induced liver injury due to flucloxacillin} (3); {Toxic epidermal necrolysis, susceptibility to}, 608579 (3); {Stevens-Johnson syndrome, susceptibility to}, 608579 (3)
1JGD	P61769	B2M	Immunodeficiency 43, 241600 (3); ?Amyloidosis, familial visceral, 105200 (3)
1JGE	P03989	HLA-B	{Spondyloarthropathy, susceptibility to, 1}, 106300 (3); {Abacavir hypersensitivity, susceptibility to} (3); {Synovitis, chronic, susceptibility to} (3); {Drug-induced liver injury due to flucloxacillin} (3); {Toxic epidermal necrolysis, susceptibility to}, 608579 (3); {Stevens-Johnson syndrome, susceptibility to}, 608579 (3)
1JGE	P61769	B2M	Immunodeficiency 43, 241600 (3); ?Amyloidosis, familial visceral, 105200 (3)
1JHT	P01892	HLA-A	{Hypersensitivity syndrome, carbamazepine-induced, susceptibility to}, 608579 (3)
1JHT	P61769	B2M	Immunodeficiency 43, 241600 (3); ?Amyloidosis, familial visceral, 105200 (3)
1JKG	Q9UBU9	NXF1
1JKG	Q9UKK6	NXT1
1JMO	P00734	F2	Hypoprothrombinemia, 613679 (3); Dysprothrombinemia, 613679 (3); Thrombophilia due to thrombin defect, 188050 (3); {Stroke, ischemic, susceptibility to}, 601367 (3); {Pregnancy loss, recurrent, susceptibility to, 2}, 614390 (3)
1JMO	P05546	SERPIND1	Thrombophilia due to heparin cofactor II deficiency, 612356 (3)
1JMT	P26368	U2AF2
1JMT	Q01081	U2AF1
1JN5	Q9UBU9	NXF1
1JN5	Q9UKK6	NXT1
1JOW	Q00534	CDK6	?Microcephaly 12, primary, autosomal recessive, 616080 (3)
1JST	P20248	CCNA2
1JST	P24941	CDK2
1JSU	P20248	CCNA2
1JSU	P24941	CDK2
1JSU	P46527	CDKN1B	Multiple endocrine neoplasia, type IV, 610755 (3)
1JWG	P11717	IGF2R	Hepatocellular carcinoma, somatic, 114550 (3)
1JWG	Q9UJY5	GGA1
1JWH	P67870	CSNK2B
1JWH	P68400	CSNK2A1
1K0Y	P68871	HBB	Sickle cell anemia, 603903 (3); Thalassemias, beta-, 613985 (3); Erythremias, beta- (3); Methemoglobinemias, beta- (3); Heinz body anemias, beta-, 140700 (3); Thalassemia-beta, dominant inclusion-body, 603902 (3); Hereditary persistence of fetal hemoglobin, 141749 (3); Delta-beta thalassemia, 141749 (3); {Malaria, resistance to}, 611162 (3)
1K0Y	P69905	HBA2	Thalassemia, alpha-, 604131 (3); Heinz body anemia, 140700 (3); Erythrocytosis (3); Hypochromic microcytic anemia (3); Hemoglobin H disease, nondeletional, 613978 (3)
1K1K	P68871	HBB	Sickle cell anemia, 603903 (3); Thalassemias, beta-, 613985 (3); Erythremias, beta- (3); Methemoglobinemias, beta- (3); Heinz body anemias, beta-, 140700 (3); Thalassemia-beta, dominant inclusion-body, 603902 (3); Hereditary persistence of fetal hemoglobin, 141749 (3); Delta-beta thalassemia, 141749 (3); {Malaria, resistance to}, 611162 (3)
1K1K	P69905	HBA2	Thalassemia, alpha-, 604131 (3); Heinz body anemia, 140700 (3); Erythrocytosis (3); Hypochromic microcytic anemia (3); Hemoglobin H disease, nondeletional, 613978 (3)
1K3A	P08069	IGF1R	Insulin-like growth factor I, resistance to, 270450 (3)
1K3A	P35568	IRS1	{Diabetes mellitus, noninsulin-dependent}, 125853 (3); {Coronary artery disease, susceptibility to} (3)
1K5N	P03989	HLA-B	{Spondyloarthropathy, susceptibility to, 1}, 106300 (3); {Abacavir hypersensitivity, susceptibility to} (3); {Synovitis, chronic, susceptibility to} (3); {Drug-induced liver injury due to flucloxacillin} (3); {Toxic epidermal necrolysis, susceptibility to}, 608579 (3); {Stevens-Johnson syndrome, susceptibility to}, 608579 (3)
1K5N	P61769	B2M	Immunodeficiency 43, 241600 (3); ?Amyloidosis, familial visceral, 105200 (3)
1K8R	P01112	HRAS	{Bladder cancer, somatic}, 109800 (3); Costello syndrome, 218040 (3); {Thyroid carcinoma, follicular, somatic}, 188470 (3); Congenital myopathy with excess of muscle spindles, 218040 (3); {Nevus sebaceous or woolly hair nevus, somatic}, 162900 (3); Schimmelpenning-Feuerstein-Mims syndrome, somatic mosaic, 163200 (3); {Spitz nevus or nevus spilus, somatic}, 137550 (3)
1KCG	P26718	KLRK1
1KCG	Q9BZM4	ULBP3
1KD2	P68871	HBB	Sickle cell anemia, 603903 (3); Thalassemias, beta-, 613985 (3); Erythremias, beta- (3); Methemoglobinemias, beta- (3); Heinz body anemias, beta-, 140700 (3); Thalassemia-beta, dominant inclusion-body, 603902 (3); Hereditary persistence of fetal hemoglobin, 141749 (3); Delta-beta thalassemia, 141749 (3); {Malaria, resistance to}, 611162 (3)
1KD2	P69905	HBA2	Thalassemia, alpha-, 604131 (3); Heinz body anemia, 140700 (3); Erythrocytosis (3); Hypochromic microcytic anemia (3); Hemoglobin H disease, nondeletional, 613978 (3)
1KFU	P04632	CAPNS1
1KFU	P17655	CAPN2
1KFX	P04632	CAPNS1
1KFX	P17655	CAPN2
1KPR	P13747	HLA-E
1KPR	P61769	B2M	Immunodeficiency 43, 241600 (3); ?Amyloidosis, familial visceral, 105200 (3)
1KTZ	P10600	TGFB3	Arrhythmogenic right ventricular dysplasia 1, 107970 (3); Loeys-Dietz syndrome 5, 615582 (3)
1KTZ	P37173	TGFBR2	Colorectal cancer, hereditary nonpolyposis, type 6, 614331 (3); Esophageal cancer, somatic, 133239 (3); Loeys-Dietz syndrome 2, 610168 (3)
1KXP	P02774	GC
1KY7	P49418	AMPH
1L4D	P00747	PLG	Dysplasminogenemia, 217090 (3); Plasminogen deficiency, type I, 217090 (3)
1L4Z	P00747	PLG	Dysplasminogenemia, 217090 (3); Plasminogen deficiency, type I, 217090 (3)
1LBK	P08263	GSTA1
1LBK	P09211	GSTP1
1LCJ	P06239	LCK	?Immunodeficiency 22, 615758 (3)
1LD7	P49354	FNTA
1LD7	P49356	FNTB
1LD8	P49354	FNTA
1LD8	P49356	FNTB
1LFD	P01112	HRAS	{Bladder cancer, somatic}, 109800 (3); Costello syndrome, 218040 (3); {Thyroid carcinoma, follicular, somatic}, 188470 (3); Congenital myopathy with excess of muscle spindles, 218040 (3); {Nevus sebaceous or woolly hair nevus, somatic}, 162900 (3); Schimmelpenning-Feuerstein-Mims syndrome, somatic mosaic, 163200 (3); {Spitz nevus or nevus spilus, somatic}, 137550 (3)
1LFQ	P68871	HBB	Sickle cell anemia, 603903 (3); Thalassemias, beta-, 613985 (3); Erythremias, beta- (3); Methemoglobinemias, beta- (3); Heinz body anemias, beta-, 140700 (3); Thalassemia-beta, dominant inclusion-body, 603902 (3); Hereditary persistence of fetal hemoglobin, 141749 (3); Delta-beta thalassemia, 141749 (3); {Malaria, resistance to}, 611162 (3)
1LFQ	P69905	HBA2	Thalassemia, alpha-, 604131 (3); Heinz body anemia, 140700 (3); Erythrocytosis (3); Hypochromic microcytic anemia (3); Hemoglobin H disease, nondeletional, 613978 (3)
1LFT	P68871	HBB	Sickle cell anemia, 603903 (3); Thalassemias, beta-, 613985 (3); Erythremias, beta- (3); Methemoglobinemias, beta- (3); Heinz body anemias, beta-, 140700 (3); Thalassemia-beta, dominant inclusion-body, 603902 (3); Hereditary persistence of fetal hemoglobin, 141749 (3); Delta-beta thalassemia, 141749 (3); {Malaria, resistance to}, 611162 (3)
1LFT	P69905	HBA2	Thalassemia, alpha-, 604131 (3); Heinz body anemia, 140700 (3); Erythrocytosis (3); Hypochromic microcytic anemia (3); Hemoglobin H disease, nondeletional, 613978 (3)
1LFV	P68871	HBB	Sickle cell anemia, 603903 (3); Thalassemias, beta-, 613985 (3); Erythremias, beta- (3); Methemoglobinemias, beta- (3); Heinz body anemias, beta-, 140700 (3); Thalassemia-beta, dominant inclusion-body, 603902 (3); Hereditary persistence of fetal hemoglobin, 141749 (3); Delta-beta thalassemia, 141749 (3); {Malaria, resistance to}, 611162 (3)
1LFV	P69905	HBA2	Thalassemia, alpha-, 604131 (3); Heinz body anemia, 140700 (3); Erythrocytosis (3); Hypochromic microcytic anemia (3); Hemoglobin H disease, nondeletional, 613978 (3)
1LFY	P68871	HBB	Sickle cell anemia, 603903 (3); Thalassemias, beta-, 613985 (3); Erythremias, beta- (3); Methemoglobinemias, beta- (3); Heinz body anemias, beta-, 140700 (3); Thalassemia-beta, dominant inclusion-body, 603902 (3); Hereditary persistence of fetal hemoglobin, 141749 (3); Delta-beta thalassemia, 141749 (3); {Malaria, resistance to}, 611162 (3)
1LFY	P69905	HBA2	Thalassemia, alpha-, 604131 (3); Heinz body anemia, 140700 (3); Erythrocytosis (3); Hypochromic microcytic anemia (3); Hemoglobin H disease, nondeletional, 613978 (3)
1LFZ	P68871	HBB	Sickle cell anemia, 603903 (3); Thalassemias, beta-, 613985 (3); Erythremias, beta- (3); Methemoglobinemias, beta- (3); Heinz body anemias, beta-, 140700 (3); Thalassemia-beta, dominant inclusion-body, 603902 (3); Hereditary persistence of fetal hemoglobin, 141749 (3); Delta-beta thalassemia, 141749 (3); {Malaria, resistance to}, 611162 (3)
1LFZ	P69905	HBA2	Thalassemia, alpha-, 604131 (3); Heinz body anemia, 140700 (3); Erythrocytosis (3); Hypochromic microcytic anemia (3); Hemoglobin H disease, nondeletional, 613978 (3)
1LI1	P02462	COL4A1	Porencephaly 1, 175780 (3); Brain small vessel disease with or without ocular anomalies, 607595 (3); Angiopathy, hereditary, with nephropathy, aneurysms, and muscle cramps, 611773 (3); {Hemorrhage, intracerebral, susceptibility to}, 614519 (3); ?Retinal arteries, tortuosity of, 180000 (3)
1LI1	P08572	COL4A2	Porencephaly 2, 614483 (3); {Hemorrhage, intracerebral, susceptibility to}, 614519 (3)
1LJ2	Q04637	EIF4G1	{Parkinson disease 18}, 614251 (3)
1LJW	P68871	HBB	Sickle cell anemia, 603903 (3); Thalassemias, beta-, 613985 (3); Erythremias, beta- (3); Methemoglobinemias, beta- (3); Heinz body anemias, beta-, 140700 (3); Thalassemia-beta, dominant inclusion-body, 603902 (3); Hereditary persistence of fetal hemoglobin, 141749 (3); Delta-beta thalassemia, 141749 (3); {Malaria, resistance to}, 611162 (3)
1LJW	P69905	HBA2	Thalassemia, alpha-, 604131 (3); Heinz body anemia, 140700 (3); Erythrocytosis (3); Hypochromic microcytic anemia (3); Hemoglobin H disease, nondeletional, 613978 (3)
1LM8	P40337	VHL	von Hippel-Lindau syndrome, 193300 (3); Renal cell carcinoma, somatic, 144700 (3); Pheochromocytoma, 171300 (3); Hemangioblastoma, cerebellar, somatic (3); Erythrocytosis, familial, 2, 263400 (3)
1LM8	Q15369	TCEB1
1LM8	Q15370	TCEB2
1LM8	Q16665	HIF1A
1LOT	P02774	GC
1LP9	P01892	HLA-A	{Hypersensitivity syndrome, carbamazepine-induced, susceptibility to}, 608579 (3)
1LP9	P61769	B2M	Immunodeficiency 43, 241600 (3); ?Amyloidosis, familial visceral, 105200 (3)
1LPA	P16233	PNLIP	Pancreatic lipase deficiency, 614338 (1)
1LPB	P16233	PNLIP	Pancreatic lipase deficiency, 614338 (1)
1LQB	P40337	VHL	von Hippel-Lindau syndrome, 193300 (3); Renal cell carcinoma, somatic, 144700 (3); Pheochromocytoma, 171300 (3); Hemangioblastoma, cerebellar, somatic (3); Erythrocytosis, familial, 2, 263400 (3)
1LQB	Q15369	TCEB1
1LQB	Q15370	TCEB2
1LQB	Q16665	HIF1A
1LQS	Q13651	IL10RA	Inflammatory bowel disease 28, early onset, autosomal recessive, 613148 (3)
1LT9	P02671	FGA	Dysfibrinogenemia, congenital, 616004 (3); Hypodysfibrinogenemia, congenital, 616004 (3); Amyloidosis, familial visceral, 105200 (3); Afibrinogenemia, congenital, 202400 (3)
1LT9	P02675	FGB	Dysfibrinogenemia, congenital, 616004 (3); Afibrinogenemia, congenital, 202400 (3); Hypofibrinogenemia, congenital, 202400 (3)
1LT9	P02679	FGG	Dysfibrinogenemia, congenital, 616004 (3); Hypofibrinogenemia, congenital, 202400 (3); Afibrinogenemia, congenital, 202400 (3); Hypodysfibrinogenemia, 616004 (3)
1LTJ	P02671	FGA	Dysfibrinogenemia, congenital, 616004 (3); Hypodysfibrinogenemia, congenital, 616004 (3); Amyloidosis, familial visceral, 105200 (3); Afibrinogenemia, congenital, 202400 (3)
1LTJ	P02679	FGG	Dysfibrinogenemia, congenital, 616004 (3); Hypofibrinogenemia, congenital, 202400 (3); Afibrinogenemia, congenital, 202400 (3); Hypodysfibrinogenemia, 616004 (3)
1LUJ	P35222	CTNNB1	Mental retardation, autosomal dominant 19, 615075 (3); Colorectal cancer, somatic, 114500 (3); Pilomatricoma, somatic, 132600 (3); Ovarian cancer, somatic, 167000 (3); Hepatocellular carcinoma, somatic, 114550 (3)
1LUJ	Q9NSA3	CTNNBIP1
1M05	P30460	HLA-B	{Spondyloarthropathy, susceptibility to, 1}, 106300 (3); {Abacavir hypersensitivity, susceptibility to} (3); {Synovitis, chronic, susceptibility to} (3); {Drug-induced liver injury due to flucloxacillin} (3); {Toxic epidermal necrolysis, susceptibility to}, 608579 (3); {Stevens-Johnson syndrome, susceptibility to}, 608579 (3)
1M05	P61769	B2M	Immunodeficiency 43, 241600 (3); ?Amyloidosis, familial visceral, 105200 (3)
1M10	P04275	VWF	von Willebrand disease, types 2A, 2B, 2M, and 2N, 613554 (3); von Willebrand disease, type 1, 193400 (3); von Willibrand disease, type 3, 277480 (3)
1M10	P07359	GP1BA	Bernard-Soulier syndrome, type A1 (recessive), 231200 (3); {Nonarteritic anterior ischemic optic neuropathy, susceptibility to}, 258660 (3); Bernard-Soulier syndrome, type A2 (dominant), 153670 (3); von Willebrand disease, platelet-type, 177820 (3)
1M27	O60880	SH2D1A	Lymphoproliferative syndrome, X-linked, 1, 308240 (3)
1M27	P06241	FYN
1M27	Q13291	SLAMF1
1M63	P62937	PPIA
1M63	P63098	PPP3R1
1M63	Q08209	PPP3CA
1M6O	P30481	HLA-B	{Spondyloarthropathy, susceptibility to, 1}, 106300 (3); {Abacavir hypersensitivity, susceptibility to} (3); {Synovitis, chronic, susceptibility to} (3); {Drug-induced liver injury due to flucloxacillin} (3); {Toxic epidermal necrolysis, susceptibility to}, 608579 (3); {Stevens-Johnson syndrome, susceptibility to}, 608579 (3)
1M9P	P68871	HBB	Sickle cell anemia, 603903 (3); Thalassemias, beta-, 613985 (3); Erythremias, beta- (3); Methemoglobinemias, beta- (3); Heinz body anemias, beta-, 140700 (3); Thalassemia-beta, dominant inclusion-body, 603902 (3); Hereditary persistence of fetal hemoglobin, 141749 (3); Delta-beta thalassemia, 141749 (3); {Malaria, resistance to}, 611162 (3)
1M9P	P69905	HBA2	Thalassemia, alpha-, 604131 (3); Heinz body anemia, 140700 (3); Erythrocytosis (3); Hypochromic microcytic anemia (3); Hemoglobin H disease, nondeletional, 613978 (3)
1MA3	P04637	TP53	Colorectal cancer, 114500 (3); Li-Fraumeni syndrome, 151623 (3); Hepatocellular carcinoma, 114550 (3); Osteosarcoma, 259500 (3); Choroid plexus papilloma, 260500 (3); Nasopharyngeal carcinoma, 607107 (3); Pancreatic cancer, 260350 (3); Adrenal cortical carcinoma, 202300 (3); Breast cancer, 114480 (3); {Basal cell carcinoma 7}, 614740 (3); {Glioma susceptibility 1}, 137800 (3)
1MA9	P02774	GC
1MF8	P62937	PPIA
1MF8	P63098	PPP3R1
1MF8	Q08209	PPP3CA
1MFQ	P09132	SRP19
1MFQ	P61011	SRP54
1MHE	P13747	HLA-E
1MHE	P61769	B2M	Immunodeficiency 43, 241600 (3); ?Amyloidosis, familial visceral, 105200 (3)
1MI5	P30460	HLA-B	{Spondyloarthropathy, susceptibility to, 1}, 106300 (3); {Abacavir hypersensitivity, susceptibility to} (3); {Synovitis, chronic, susceptibility to} (3); {Drug-induced liver injury due to flucloxacillin} (3); {Toxic epidermal necrolysis, susceptibility to}, 608579 (3); {Stevens-Johnson syndrome, susceptibility to}, 608579 (3)
1MI5	P61769	B2M	Immunodeficiency 43, 241600 (3); ?Amyloidosis, familial visceral, 105200 (3)
1MKO	P68871	HBB	Sickle cell anemia, 603903 (3); Thalassemias, beta-, 613985 (3); Erythremias, beta- (3); Methemoglobinemias, beta- (3); Heinz body anemias, beta-, 140700 (3); Thalassemia-beta, dominant inclusion-body, 603902 (3); Hereditary persistence of fetal hemoglobin, 141749 (3); Delta-beta thalassemia, 141749 (3); {Malaria, resistance to}, 611162 (3)
1MKO	P69905	HBA2	Thalassemia, alpha-, 604131 (3); Heinz body anemia, 140700 (3); Erythrocytosis (3); Hypochromic microcytic anemia (3); Hemoglobin H disease, nondeletional, 613978 (3)
1MOX	P00533	EGFR	Nonsmall cell lung cancer, response to tyrosine kinase inhibitor in, 211980 (3); Adenocarcinoma of lung, response to tyrosine kinase inhibitor in, 211980 (3); {Nonsmall cell lung cancer, susceptibility to}, 211980 (3); ?Inflammatory skin and bowel disease, neonatal, 2, 616069 (3)
1MOX	P01135	TGFA
1MU6	P00734	F2	Hypoprothrombinemia, 613679 (3); Dysprothrombinemia, 613679 (3); Thrombophilia due to thrombin defect, 188050 (3); {Stroke, ischemic, susceptibility to}, 601367 (3); {Pregnancy loss, recurrent, susceptibility to, 2}, 614390 (3)
1MU8	P00734	F2	Hypoprothrombinemia, 613679 (3); Dysprothrombinemia, 613679 (3); Thrombophilia due to thrombin defect, 188050 (3); {Stroke, ischemic, susceptibility to}, 601367 (3); {Pregnancy loss, recurrent, susceptibility to, 2}, 614390 (3)
1MUE	P00734	F2	Hypoprothrombinemia, 613679 (3); Dysprothrombinemia, 613679 (3); Thrombophilia due to thrombin defect, 188050 (3); {Stroke, ischemic, susceptibility to}, 601367 (3); {Pregnancy loss, recurrent, susceptibility to, 2}, 614390 (3)
1MW4	P04626	ERBB2	Adenocarcinoma of lung, somatic, 211980 (3); Glioblastoma, somatic, 137800 (3); Gastric cancer, somatic, 613659 (3); Ovarian cancer, somatic, (3)
1MW4	Q14451	GRB7
1MZC	P49354	FNTA
1MZC	P49356	FNTB
1MZW	O43172	PRPF4	Retinitis pigmentosa 70, 615922 (3)
1MZW	O43447	PPIH
1N2R	P30481	HLA-B	{Spondyloarthropathy, susceptibility to, 1}, 106300 (3); {Abacavir hypersensitivity, susceptibility to} (3); {Synovitis, chronic, susceptibility to} (3); {Drug-induced liver injury due to flucloxacillin} (3); {Toxic epidermal necrolysis, susceptibility to}, 608579 (3); {Stevens-Johnson syndrome, susceptibility to}, 608579 (3)
1N2R	P61769	B2M	Immunodeficiency 43, 241600 (3); ?Amyloidosis, familial visceral, 105200 (3)
1N52	P52298	NCBP2
1N52	Q09161	NCBP1
1N54	P52298	NCBP2
1N54	Q09161	NCBP1
1N6J	Q02080	MEF2B
1N6J	Q9Y6J0	CABIN1
1N86	P02671	FGA	Dysfibrinogenemia, congenital, 616004 (3); Hypodysfibrinogenemia, congenital, 616004 (3); Amyloidosis, familial visceral, 105200 (3); Afibrinogenemia, congenital, 202400 (3)
1N86	P02675	FGB	Dysfibrinogenemia, congenital, 616004 (3); Afibrinogenemia, congenital, 202400 (3); Hypofibrinogenemia, congenital, 202400 (3)
1N8E	P02671	FGA	Dysfibrinogenemia, congenital, 616004 (3); Hypodysfibrinogenemia, congenital, 616004 (3); Amyloidosis, familial visceral, 105200 (3); Afibrinogenemia, congenital, 202400 (3)
1N8E	P02675	FGB	Dysfibrinogenemia, congenital, 616004 (3); Afibrinogenemia, congenital, 202400 (3); Hypofibrinogenemia, congenital, 202400 (3)
1N8E	P02679	FGG	Dysfibrinogenemia, congenital, 616004 (3); Hypofibrinogenemia, congenital, 202400 (3); Afibrinogenemia, congenital, 202400 (3); Hypodysfibrinogenemia, 616004 (3)
1N8S	P16233	PNLIP	Pancreatic lipase deficiency, 614338 (1)
1NEJ	P68871	HBB	Sickle cell anemia, 603903 (3); Thalassemias, beta-, 613985 (3); Erythremias, beta- (3); Methemoglobinemias, beta- (3); Heinz body anemias, beta-, 140700 (3); Thalassemia-beta, dominant inclusion-body, 603902 (3); Hereditary persistence of fetal hemoglobin, 141749 (3); Delta-beta thalassemia, 141749 (3); {Malaria, resistance to}, 611162 (3)
1NEJ	P69905	HBA2	Thalassemia, alpha-, 604131 (3); Heinz body anemia, 140700 (3); Erythrocytosis (3); Hypochromic microcytic anemia (3); Hemoglobin H disease, nondeletional, 613978 (3)
1NI4	P08559	PDHA1	Pyruvate dehydrogenase E1-alpha deficiency, 312170 (3)
1NI4	P11177	PDHB	Pyruvate dehydrogenase E1-beta deficiency, 614111 (3)
1NIH	P68871	HBB	Sickle cell anemia, 603903 (3); Thalassemias, beta-, 613985 (3); Erythremias, beta- (3); Methemoglobinemias, beta- (3); Heinz body anemias, beta-, 140700 (3); Thalassemia-beta, dominant inclusion-body, 603902 (3); Hereditary persistence of fetal hemoglobin, 141749 (3); Delta-beta thalassemia, 141749 (3); {Malaria, resistance to}, 611162 (3)
1NIH	P69905	HBA2	Thalassemia, alpha-, 604131 (3); Heinz body anemia, 140700 (3); Erythrocytosis (3); Hypochromic microcytic anemia (3); Hemoglobin H disease, nondeletional, 613978 (3)
1NM6	P00734	F2	Hypoprothrombinemia, 613679 (3); Dysprothrombinemia, 613679 (3); Thrombophilia due to thrombin defect, 188050 (3); {Stroke, ischemic, susceptibility to}, 601367 (3); {Pregnancy loss, recurrent, susceptibility to, 2}, 614390 (3)
1NO9	P00734	F2	Hypoprothrombinemia, 613679 (3); Dysprothrombinemia, 613679 (3); Thrombophilia due to thrombin defect, 188050 (3); {Stroke, ischemic, susceptibility to}, 601367 (3); {Pregnancy loss, recurrent, susceptibility to, 2}, 614390 (3)
1NQP	P68871	HBB	Sickle cell anemia, 603903 (3); Thalassemias, beta-, 613985 (3); Erythremias, beta- (3); Methemoglobinemias, beta- (3); Heinz body anemias, beta-, 140700 (3); Thalassemia-beta, dominant inclusion-body, 603902 (3); Hereditary persistence of fetal hemoglobin, 141749 (3); Delta-beta thalassemia, 141749 (3); {Malaria, resistance to}, 611162 (3)
1NQP	P69905	HBA2	Thalassemia, alpha-, 604131 (3); Heinz body anemia, 140700 (3); Erythrocytosis (3); Hypochromic microcytic anemia (3); Hemoglobin H disease, nondeletional, 613978 (3)
1NRN	P00734	F2	Hypoprothrombinemia, 613679 (3); Dysprothrombinemia, 613679 (3); Thrombophilia due to thrombin defect, 188050 (3); {Stroke, ischemic, susceptibility to}, 601367 (3); {Pregnancy loss, recurrent, susceptibility to, 2}, 614390 (3)
1NRN	P25116	F2R
1NRO	P00734	F2	Hypoprothrombinemia, 613679 (3); Dysprothrombinemia, 613679 (3); Thrombophilia due to thrombin defect, 188050 (3); {Stroke, ischemic, susceptibility to}, 601367 (3); {Pregnancy loss, recurrent, susceptibility to, 2}, 614390 (3)
1NRO	P25116	F2R
1NRP	P00734	F2	Hypoprothrombinemia, 613679 (3); Dysprothrombinemia, 613679 (3); Thrombophilia due to thrombin defect, 188050 (3); {Stroke, ischemic, susceptibility to}, 601367 (3); {Pregnancy loss, recurrent, susceptibility to, 2}, 614390 (3)
1NRP	P25116	F2R
1NRQ	P00734	F2	Hypoprothrombinemia, 613679 (3); Dysprothrombinemia, 613679 (3); Thrombophilia due to thrombin defect, 188050 (3); {Stroke, ischemic, susceptibility to}, 601367 (3); {Pregnancy loss, recurrent, susceptibility to, 2}, 614390 (3)
1NRQ	P25116	F2R
1NRR	P00734	F2	Hypoprothrombinemia, 613679 (3); Dysprothrombinemia, 613679 (3); Thrombophilia due to thrombin defect, 188050 (3); {Stroke, ischemic, susceptibility to}, 601367 (3); {Pregnancy loss, recurrent, susceptibility to, 2}, 614390 (3)
1NRR	P25116	F2R
1NRS	P00734	F2	Hypoprothrombinemia, 613679 (3); Dysprothrombinemia, 613679 (3); Thrombophilia due to thrombin defect, 188050 (3); {Stroke, ischemic, susceptibility to}, 601367 (3); {Pregnancy loss, recurrent, susceptibility to, 2}, 614390 (3)
1NSG	P42345	MTOR	Smith-Kingsmore syndrome, 616638 (3)
1NSG	P62942	FKBP1A
1NT1	P00734	F2	Hypoprothrombinemia, 613679 (3); Dysprothrombinemia, 613679 (3); Thrombophilia due to thrombin defect, 188050 (3); {Stroke, ischemic, susceptibility to}, 601367 (3); {Pregnancy loss, recurrent, susceptibility to, 2}, 614390 (3)
1NU7	P00734	F2	Hypoprothrombinemia, 613679 (3); Dysprothrombinemia, 613679 (3); Thrombophilia due to thrombin defect, 188050 (3); {Stroke, ischemic, susceptibility to}, 601367 (3); {Pregnancy loss, recurrent, susceptibility to, 2}, 614390 (3)
1NU9	P00734	F2	Hypoprothrombinemia, 613679 (3); Dysprothrombinemia, 613679 (3); Thrombophilia due to thrombin defect, 188050 (3); {Stroke, ischemic, susceptibility to}, 601367 (3); {Pregnancy loss, recurrent, susceptibility to, 2}, 614390 (3)
1NVP	P20226	TBP	Spinocerebellar ataxia 17, 607136 (3); {Parkinson disease, susceptibility to}, 168600 (3)
1NVP	P52655	GTF2A1
1NVP	P52657	GTF2A2
1NVU	P01112	HRAS	{Bladder cancer, somatic}, 109800 (3); Costello syndrome, 218040 (3); {Thyroid carcinoma, follicular, somatic}, 188470 (3); Congenital myopathy with excess of muscle spindles, 218040 (3); {Nevus sebaceous or woolly hair nevus, somatic}, 162900 (3); Schimmelpenning-Feuerstein-Mims syndrome, somatic mosaic, 163200 (3); {Spitz nevus or nevus spilus, somatic}, 137550 (3)
1NVU	Q07889	SOS1	?Fibromatosis, gingival, 1, 135300 (3); Noonan syndrome 4, 610733 (3)
1NVV	P01112	HRAS	{Bladder cancer, somatic}, 109800 (3); Costello syndrome, 218040 (3); {Thyroid carcinoma, follicular, somatic}, 188470 (3); Congenital myopathy with excess of muscle spindles, 218040 (3); {Nevus sebaceous or woolly hair nevus, somatic}, 162900 (3); Schimmelpenning-Feuerstein-Mims syndrome, somatic mosaic, 163200 (3); {Spitz nevus or nevus spilus, somatic}, 137550 (3)
1NVV	Q07889	SOS1	?Fibromatosis, gingival, 1, 135300 (3); Noonan syndrome 4, 610733 (3)
1NVW	P01112	HRAS	{Bladder cancer, somatic}, 109800 (3); Costello syndrome, 218040 (3); {Thyroid carcinoma, follicular, somatic}, 188470 (3); Congenital myopathy with excess of muscle spindles, 218040 (3); {Nevus sebaceous or woolly hair nevus, somatic}, 162900 (3); Schimmelpenning-Feuerstein-Mims syndrome, somatic mosaic, 163200 (3); {Spitz nevus or nevus spilus, somatic}, 137550 (3)
1NVW	Q07889	SOS1	?Fibromatosis, gingival, 1, 135300 (3); Noonan syndrome 4, 610733 (3)
1NVX	P01112	HRAS	{Bladder cancer, somatic}, 109800 (3); Costello syndrome, 218040 (3); {Thyroid carcinoma, follicular, somatic}, 188470 (3); Congenital myopathy with excess of muscle spindles, 218040 (3); {Nevus sebaceous or woolly hair nevus, somatic}, 162900 (3); Schimmelpenning-Feuerstein-Mims syndrome, somatic mosaic, 163200 (3); {Spitz nevus or nevus spilus, somatic}, 137550 (3)
1NVX	Q07889	SOS1	?Fibromatosis, gingival, 1, 135300 (3); Noonan syndrome 4, 610733 (3)
1NYS	P08476	INHBA
1NYU	P08476	INHBA
1O1I	P68871	HBB	Sickle cell anemia, 603903 (3); Thalassemias, beta-, 613985 (3); Erythremias, beta- (3); Methemoglobinemias, beta- (3); Heinz body anemias, beta-, 140700 (3); Thalassemia-beta, dominant inclusion-body, 603902 (3); Hereditary persistence of fetal hemoglobin, 141749 (3); Delta-beta thalassemia, 141749 (3); {Malaria, resistance to}, 611162 (3)
1O1I	P69905	HBA2	Thalassemia, alpha-, 604131 (3); Heinz body anemia, 140700 (3); Erythrocytosis (3); Hypochromic microcytic anemia (3); Hemoglobin H disease, nondeletional, 613978 (3)
1O1J	P68871	HBB	Sickle cell anemia, 603903 (3); Thalassemias, beta-, 613985 (3); Erythremias, beta- (3); Methemoglobinemias, beta- (3); Heinz body anemias, beta-, 140700 (3); Thalassemia-beta, dominant inclusion-body, 603902 (3); Hereditary persistence of fetal hemoglobin, 141749 (3); Delta-beta thalassemia, 141749 (3); {Malaria, resistance to}, 611162 (3)
1O1J	P69905	HBA2	Thalassemia, alpha-, 604131 (3); Heinz body anemia, 140700 (3); Erythrocytosis (3); Hypochromic microcytic anemia (3); Hemoglobin H disease, nondeletional, 613978 (3)
1O1K	P68871	HBB	Sickle cell anemia, 603903 (3); Thalassemias, beta-, 613985 (3); Erythremias, beta- (3); Methemoglobinemias, beta- (3); Heinz body anemias, beta-, 140700 (3); Thalassemia-beta, dominant inclusion-body, 603902 (3); Hereditary persistence of fetal hemoglobin, 141749 (3); Delta-beta thalassemia, 141749 (3); {Malaria, resistance to}, 611162 (3)
1O1K	P69905	HBA2	Thalassemia, alpha-, 604131 (3); Heinz body anemia, 140700 (3); Erythrocytosis (3); Hypochromic microcytic anemia (3); Hemoglobin H disease, nondeletional, 613978 (3)
1O1L	P68871	HBB	Sickle cell anemia, 603903 (3); Thalassemias, beta-, 613985 (3); Erythremias, beta- (3); Methemoglobinemias, beta- (3); Heinz body anemias, beta-, 140700 (3); Thalassemia-beta, dominant inclusion-body, 603902 (3); Hereditary persistence of fetal hemoglobin, 141749 (3); Delta-beta thalassemia, 141749 (3); {Malaria, resistance to}, 611162 (3)
1O1L	P69905	HBA2	Thalassemia, alpha-, 604131 (3); Heinz body anemia, 140700 (3); Erythrocytosis (3); Hypochromic microcytic anemia (3); Hemoglobin H disease, nondeletional, 613978 (3)
1O1M	P68871	HBB	Sickle cell anemia, 603903 (3); Thalassemias, beta-, 613985 (3); Erythremias, beta- (3); Methemoglobinemias, beta- (3); Heinz body anemias, beta-, 140700 (3); Thalassemia-beta, dominant inclusion-body, 603902 (3); Hereditary persistence of fetal hemoglobin, 141749 (3); Delta-beta thalassemia, 141749 (3); {Malaria, resistance to}, 611162 (3)
1O1M	P69905	HBA2	Thalassemia, alpha-, 604131 (3); Heinz body anemia, 140700 (3); Erythrocytosis (3); Hypochromic microcytic anemia (3); Hemoglobin H disease, nondeletional, 613978 (3)
1O1N	P68871	HBB	Sickle cell anemia, 603903 (3); Thalassemias, beta-, 613985 (3); Erythremias, beta- (3); Methemoglobinemias, beta- (3); Heinz body anemias, beta-, 140700 (3); Thalassemia-beta, dominant inclusion-body, 603902 (3); Hereditary persistence of fetal hemoglobin, 141749 (3); Delta-beta thalassemia, 141749 (3); {Malaria, resistance to}, 611162 (3)
1O1N	P69905	HBA2	Thalassemia, alpha-, 604131 (3); Heinz body anemia, 140700 (3); Erythrocytosis (3); Hypochromic microcytic anemia (3); Hemoglobin H disease, nondeletional, 613978 (3)
1O1O	P68871	HBB	Sickle cell anemia, 603903 (3); Thalassemias, beta-, 613985 (3); Erythremias, beta- (3); Methemoglobinemias, beta- (3); Heinz body anemias, beta-, 140700 (3); Thalassemia-beta, dominant inclusion-body, 603902 (3); Hereditary persistence of fetal hemoglobin, 141749 (3); Delta-beta thalassemia, 141749 (3); {Malaria, resistance to}, 611162 (3)
1O1O	P69905	HBA2	Thalassemia, alpha-, 604131 (3); Heinz body anemia, 140700 (3); Erythrocytosis (3); Hypochromic microcytic anemia (3); Hemoglobin H disease, nondeletional, 613978 (3)
1O1P	P68871	HBB	Sickle cell anemia, 603903 (3); Thalassemias, beta-, 613985 (3); Erythremias, beta- (3); Methemoglobinemias, beta- (3); Heinz body anemias, beta-, 140700 (3); Thalassemia-beta, dominant inclusion-body, 603902 (3); Hereditary persistence of fetal hemoglobin, 141749 (3); Delta-beta thalassemia, 141749 (3); {Malaria, resistance to}, 611162 (3)
1O1P	P69905	HBA2	Thalassemia, alpha-, 604131 (3); Heinz body anemia, 140700 (3); Erythrocytosis (3); Hypochromic microcytic anemia (3); Hemoglobin H disease, nondeletional, 613978 (3)
1O2G	P00734	F2	Hypoprothrombinemia, 613679 (3); Dysprothrombinemia, 613679 (3); Thrombophilia due to thrombin defect, 188050 (3); {Stroke, ischemic, susceptibility to}, 601367 (3); {Pregnancy loss, recurrent, susceptibility to, 2}, 614390 (3)
1O5D	P08709	F7	Factor VII deficiency, 227500 (3); {Myocardial infarction, decreased susceptibility to}, 608446 (3)
1O5D	P13726	F3
1O5G	P00734	F2	Hypoprothrombinemia, 613679 (3); Dysprothrombinemia, 613679 (3); Thrombophilia due to thrombin defect, 188050 (3); {Stroke, ischemic, susceptibility to}, 601367 (3); {Pregnancy loss, recurrent, susceptibility to, 2}, 614390 (3)
1OBY	O00560	SDCBP
1OBY	P31431	SDC4
1OF2	P32241	VIPR1
1OGT	P32241	VIPR1
1OKV	P20248	CCNA2
1OKV	P24941	CDK2
1OKW	P20248	CCNA2
1OKW	P24941	CDK2
1OL1	P20248	CCNA2
1OL1	P24941	CDK2
1OL2	P20248	CCNA2
1OL2	P24941	CDK2
1OL5	O14965	AURKA	{Colon cancer, susceptibility to}, 114500 (3)
1OL5	Q9ULW0	TPX2
1OLS	P12694	BCKDHA	Maple syrup urine disease, type Ia, 248600 (3)
1OLS	P21953	BCKDHB	Maple syrup urine disease, type Ib, 248600 (3)
1OLU	P12694	BCKDHA	Maple syrup urine disease, type Ia, 248600 (3)
1OLU	P21953	BCKDHB	Maple syrup urine disease, type Ib, 248600 (3)
1OLX	P12694	BCKDHA	Maple syrup urine disease, type Ia, 248600 (3)
1OLX	P21953	BCKDHB	Maple syrup urine disease, type Ib, 248600 (3)
1OOK	P00734	F2	Hypoprothrombinemia, 613679 (3); Dysprothrombinemia, 613679 (3); Thrombophilia due to thrombin defect, 188050 (3); {Stroke, ischemic, susceptibility to}, 601367 (3); {Pregnancy loss, recurrent, susceptibility to, 2}, 614390 (3)
1OOK	P07359	GP1BA	Bernard-Soulier syndrome, type A1 (recessive), 231200 (3); {Nonarteritic anterior ischemic optic neuropathy, susceptibility to}, 258660 (3); Bernard-Soulier syndrome, type A2 (dominant), 153670 (3); von Willebrand disease, platelet-type, 177820 (3)
1OYT	P00734	F2	Hypoprothrombinemia, 613679 (3); Dysprothrombinemia, 613679 (3); Thrombophilia due to thrombin defect, 188050 (3); {Stroke, ischemic, susceptibility to}, 601367 (3); {Pregnancy loss, recurrent, susceptibility to, 2}, 614390 (3)
1P22	P35222	CTNNB1	Mental retardation, autosomal dominant 19, 615075 (3); Colorectal cancer, somatic, 114500 (3); Pilomatricoma, somatic, 132600 (3); Ovarian cancer, somatic, 167000 (3); Hepatocellular carcinoma, somatic, 114550 (3)
1P22	P63208	SKP1
1P22	Q9Y297	BTRC
1P27	P61326	MAGOH
1P27	Q9Y5S9	RBM8A	Thrombocytopenia-absent radius syndrome, 274000 (3)
1P4U	Q15276	RABEP1
1P4U	Q9NZ52	GGA3
1P5E	P20248	CCNA2
1P5E	P24941	CDK2
1P7Q	P01892	HLA-A	{Hypersensitivity syndrome, carbamazepine-induced, susceptibility to}, 608579 (3)
1P7Q	P61769	B2M	Immunodeficiency 43, 241600 (3); ?Amyloidosis, familial visceral, 105200 (3)
1P7Q	Q8NHL6	LILRB1
1P8V	P00734	F2	Hypoprothrombinemia, 613679 (3); Dysprothrombinemia, 613679 (3); Thrombophilia due to thrombin defect, 188050 (3); {Stroke, ischemic, susceptibility to}, 601367 (3); {Pregnancy loss, recurrent, susceptibility to, 2}, 614390 (3)
1P8V	P07359	GP1BA	Bernard-Soulier syndrome, type A1 (recessive), 231200 (3); {Nonarteritic anterior ischemic optic neuropathy, susceptibility to}, 258660 (3); Bernard-Soulier syndrome, type A2 (dominant), 153670 (3); von Willebrand disease, platelet-type, 177820 (3)
1P9M	P05231	IL6	{Rheumatoid arthritis, systemic juvenile}, 604302 (3); {Kaposi sarcoma, susceptibility to}, 148000 (3); {Diabetes, susceptibility to}, 222100, 125853 (3); {Intracranial hemorrhage in brain cerebrovascular malformations, susceptibility to}, 108010 (3); {Crohn disease-associated growth failure}, 266600 (3)
1P9M	P08887	IL6R	[Interleukin-6 receptor, soluble, serum level of, QTL], 614689 (3); [Interleukin 6, serum level of, QTL], 614752 (3)
1P9M	P40189	IL6ST
1PK0	P62158	CALM3
1PKD	P20248	CCNA2
1PKD	P24941	CDK2
1PPF	P08246	ELANE	Neutropenia, cyclic, 162800 (3); Neutropenia, severe congenital 1, autosomal dominant, 202700 (3)
1Q94	P13746	HLA-A	{Hypersensitivity syndrome, carbamazepine-induced, susceptibility to}, 608579 (3)
1Q94	P61769	B2M	Immunodeficiency 43, 241600 (3); ?Amyloidosis, familial visceral, 105200 (3)
1QAB	P02753	RBP4	Retinal dystrophy, iris coloboma, and comedogenic acne syndrome, 615147 (3); Microphthalmia, isolated, with coloboma 10, 616428 (3)
1QAB	P02766	TTR	Amyloidosis, hereditary, transthyretin-related, 105210 (3); [Dystransthyretinemic hyperthyroxinemia], 145680 (3); Carpal tunnel syndrome, familial, 115430 (3)
1QBV	P00734	F2	Hypoprothrombinemia, 613679 (3); Dysprothrombinemia, 613679 (3); Thrombophilia due to thrombin defect, 188050 (3); {Stroke, ischemic, susceptibility to}, 601367 (3); {Pregnancy loss, recurrent, susceptibility to, 2}, 614390 (3)
1QEW	P01892	HLA-A	{Hypersensitivity syndrome, carbamazepine-induced, susceptibility to}, 608579 (3)
1QEW	P43357	MAGEA3
1QFW	P01215	CGA
1QFW	P01233	CGB
1QI8	P68871	HBB	Sickle cell anemia, 603903 (3); Thalassemias, beta-, 613985 (3); Erythremias, beta- (3); Methemoglobinemias, beta- (3); Heinz body anemias, beta-, 140700 (3); Thalassemia-beta, dominant inclusion-body, 603902 (3); Hereditary persistence of fetal hemoglobin, 141749 (3); Delta-beta thalassemia, 141749 (3); {Malaria, resistance to}, 611162 (3)
1QI8	P69905	HBA2	Thalassemia, alpha-, 604131 (3); Heinz body anemia, 140700 (3); Erythrocytosis (3); Hypochromic microcytic anemia (3); Hemoglobin H disease, nondeletional, 613978 (3)
1QMZ	P20248	CCNA2
1QMZ	P24941	CDK2
1QQD	P30504	HLA-C	{Psoriasis susceptibility 1}, 177900 (3); {HIV-1 viremia, susceptibility to}, 609423 (3)
1QQD	P61769	B2M	Immunodeficiency 43, 241600 (3); ?Amyloidosis, familial visceral, 105200 (3)
1QR1	P01892	HLA-A	{Hypersensitivity syndrome, carbamazepine-induced, susceptibility to}, 608579 (3)
1QR1	P04626	ERBB2	Adenocarcinoma of lung, somatic, 211980 (3); Glioblastoma, somatic, 137800 (3); Gastric cancer, somatic, 613659 (3); Ovarian cancer, somatic, (3)
1QR1	P61769	B2M	Immunodeficiency 43, 241600 (3); ?Amyloidosis, familial visceral, 105200 (3)
1QRN	P01892	HLA-A	{Hypersensitivity syndrome, carbamazepine-induced, susceptibility to}, 608579 (3)
1QRN	P61769	B2M	Immunodeficiency 43, 241600 (3); ?Amyloidosis, familial visceral, 105200 (3)
1QSE	P01892	HLA-A	{Hypersensitivity syndrome, carbamazepine-induced, susceptibility to}, 608579 (3)
1QSE	P61769	B2M	Immunodeficiency 43, 241600 (3); ?Amyloidosis, familial visceral, 105200 (3)
1QSF	P01892	HLA-A	{Hypersensitivity syndrome, carbamazepine-induced, susceptibility to}, 608579 (3)
1QSF	P61769	B2M	Immunodeficiency 43, 241600 (3); ?Amyloidosis, familial visceral, 105200 (3)
1QSH	P68871	HBB	Sickle cell anemia, 603903 (3); Thalassemias, beta-, 613985 (3); Erythremias, beta- (3); Methemoglobinemias, beta- (3); Heinz body anemias, beta-, 140700 (3); Thalassemia-beta, dominant inclusion-body, 603902 (3); Hereditary persistence of fetal hemoglobin, 141749 (3); Delta-beta thalassemia, 141749 (3); {Malaria, resistance to}, 611162 (3)
1QSH	P69905	HBA2	Thalassemia, alpha-, 604131 (3); Heinz body anemia, 140700 (3); Erythrocytosis (3); Hypochromic microcytic anemia (3); Hemoglobin H disease, nondeletional, 613978 (3)
1QSI	P68871	HBB	Sickle cell anemia, 603903 (3); Thalassemias, beta-, 613985 (3); Erythremias, beta- (3); Methemoglobinemias, beta- (3); Heinz body anemias, beta-, 140700 (3); Thalassemia-beta, dominant inclusion-body, 603902 (3); Hereditary persistence of fetal hemoglobin, 141749 (3); Delta-beta thalassemia, 141749 (3); {Malaria, resistance to}, 611162 (3)
1QSI	P69905	HBA2	Thalassemia, alpha-, 604131 (3); Heinz body anemia, 140700 (3); Erythrocytosis (3); Hypochromic microcytic anemia (3); Hemoglobin H disease, nondeletional, 613978 (3)
1QVO	P13746	HLA-A	{Hypersensitivity syndrome, carbamazepine-induced, susceptibility to}, 608579 (3)
1QVO	P61769	B2M	Immunodeficiency 43, 241600 (3); ?Amyloidosis, familial visceral, 105200 (3)
1QXD	P68871	HBB	Sickle cell anemia, 603903 (3); Thalassemias, beta-, 613985 (3); Erythremias, beta- (3); Methemoglobinemias, beta- (3); Heinz body anemias, beta-, 140700 (3); Thalassemia-beta, dominant inclusion-body, 603902 (3); Hereditary persistence of fetal hemoglobin, 141749 (3); Delta-beta thalassemia, 141749 (3); {Malaria, resistance to}, 611162 (3)
1QXD	P69905	HBA2	Thalassemia, alpha-, 604131 (3); Heinz body anemia, 140700 (3); Erythrocytosis (3); Hypochromic microcytic anemia (3); Hemoglobin H disease, nondeletional, 613978 (3)
1QXE	P68871	HBB	Sickle cell anemia, 603903 (3); Thalassemias, beta-, 613985 (3); Erythremias, beta- (3); Methemoglobinemias, beta- (3); Heinz body anemias, beta-, 140700 (3); Thalassemia-beta, dominant inclusion-body, 603902 (3); Hereditary persistence of fetal hemoglobin, 141749 (3); Delta-beta thalassemia, 141749 (3); {Malaria, resistance to}, 611162 (3)
1QXE	P69905	HBA2	Thalassemia, alpha-, 604131 (3); Heinz body anemia, 140700 (3); Erythrocytosis (3); Hypochromic microcytic anemia (3); Hemoglobin H disease, nondeletional, 613978 (3)
1QZ7	P35222	CTNNB1	Mental retardation, autosomal dominant 19, 615075 (3); Colorectal cancer, somatic, 114500 (3); Pilomatricoma, somatic, 132600 (3); Ovarian cancer, somatic, 167000 (3); Hepatocellular carcinoma, somatic, 114550 (3)
1R1X	P68871	HBB	Sickle cell anemia, 603903 (3); Thalassemias, beta-, 613985 (3); Erythremias, beta- (3); Methemoglobinemias, beta- (3); Heinz body anemias, beta-, 140700 (3); Thalassemia-beta, dominant inclusion-body, 603902 (3); Hereditary persistence of fetal hemoglobin, 141749 (3); Delta-beta thalassemia, 141749 (3); {Malaria, resistance to}, 611162 (3)
1R1X	P69905	HBA2	Thalassemia, alpha-, 604131 (3); Heinz body anemia, 140700 (3); Erythrocytosis (3); Hypochromic microcytic anemia (3); Hemoglobin H disease, nondeletional, 613978 (3)
1R1Y	P68871	HBB	Sickle cell anemia, 603903 (3); Thalassemias, beta-, 613985 (3); Erythremias, beta- (3); Methemoglobinemias, beta- (3); Heinz body anemias, beta-, 140700 (3); Thalassemia-beta, dominant inclusion-body, 603902 (3); Hereditary persistence of fetal hemoglobin, 141749 (3); Delta-beta thalassemia, 141749 (3); {Malaria, resistance to}, 611162 (3)
1R1Y	P69905	HBA2	Thalassemia, alpha-, 604131 (3); Heinz body anemia, 140700 (3); Erythrocytosis (3); Hypochromic microcytic anemia (3); Hemoglobin H disease, nondeletional, 613978 (3)
1R3H	P61769	B2M	Immunodeficiency 43, 241600 (3); ?Amyloidosis, familial visceral, 105200 (3)
1R4A	Q13439	GOLGA4
1R4M	Q13564	NAE1
1R4M	Q15843	NEDD8
1R4M	Q8TBC4	UBA3
1R4N	Q13564	NAE1
1R4N	Q15843	NEDD8
1R4N	Q8TBC4	UBA3
1R9N	P27487	DPP4
1RE3	P02671	FGA	Dysfibrinogenemia, congenital, 616004 (3); Hypodysfibrinogenemia, congenital, 616004 (3); Amyloidosis, familial visceral, 105200 (3); Afibrinogenemia, congenital, 202400 (3)
1RE3	P02679	FGG	Dysfibrinogenemia, congenital, 616004 (3); Hypofibrinogenemia, congenital, 202400 (3); Afibrinogenemia, congenital, 202400 (3); Hypodysfibrinogenemia, 616004 (3)
1RE4	P02671	FGA	Dysfibrinogenemia, congenital, 616004 (3); Hypodysfibrinogenemia, congenital, 616004 (3); Amyloidosis, familial visceral, 105200 (3); Afibrinogenemia, congenital, 202400 (3)
1RE4	P02675	FGB	Dysfibrinogenemia, congenital, 616004 (3); Afibrinogenemia, congenital, 202400 (3); Hypofibrinogenemia, congenital, 202400 (3)
1RE4	P02679	FGG	Dysfibrinogenemia, congenital, 616004 (3); Hypofibrinogenemia, congenital, 202400 (3); Afibrinogenemia, congenital, 202400 (3); Hypodysfibrinogenemia, 616004 (3)
1REW	P12643	BMP2	{HFE hemochromatosis, modifier of}, 235200 (3); Brachydactyly, type A2, 112600 (3)
1REW	P36894	BMPR1A	Polyposis, juvenile intestinal, 174900 (3); Polyposis syndrome, hereditary mixed, 2, 610069 (3); Juvenile polyposis syndrome, infantile form, 174900 (3)
1RF0	P02671	FGA	Dysfibrinogenemia, congenital, 616004 (3); Hypodysfibrinogenemia, congenital, 616004 (3); Amyloidosis, familial visceral, 105200 (3); Afibrinogenemia, congenital, 202400 (3)
1RF0	P02675	FGB	Dysfibrinogenemia, congenital, 616004 (3); Afibrinogenemia, congenital, 202400 (3); Hypofibrinogenemia, congenital, 202400 (3)
1RF0	P02679	FGG	Dysfibrinogenemia, congenital, 616004 (3); Hypofibrinogenemia, congenital, 202400 (3); Afibrinogenemia, congenital, 202400 (3); Hypodysfibrinogenemia, 616004 (3)
1RF1	P02671	FGA	Dysfibrinogenemia, congenital, 616004 (3); Hypodysfibrinogenemia, congenital, 616004 (3); Amyloidosis, familial visceral, 105200 (3); Afibrinogenemia, congenital, 202400 (3)
1RF1	P02679	FGG	Dysfibrinogenemia, congenital, 616004 (3); Hypofibrinogenemia, congenital, 202400 (3); Afibrinogenemia, congenital, 202400 (3); Hypodysfibrinogenemia, 616004 (3)
1RKC	P18206	VCL	Cardiomyopathy, dilated, 1W, 611407 (3); Cardiomyopathy, hypertrophic, 15, 613255 (3)
1RLB	P02753	RBP4	Retinal dystrophy, iris coloboma, and comedogenic acne syndrome, 615147 (3); Microphthalmia, isolated, with coloboma 10, 616428 (3)
1RLB	P02766	TTR	Amyloidosis, hereditary, transthyretin-related, 105210 (3); [Dystransthyretinemic hyperthyroxinemia], 145680 (3); Carpal tunnel syndrome, familial, 115430 (3)
1RPS	P68871	HBB	Sickle cell anemia, 603903 (3); Thalassemias, beta-, 613985 (3); Erythremias, beta- (3); Methemoglobinemias, beta- (3); Heinz body anemias, beta-, 140700 (3); Thalassemia-beta, dominant inclusion-body, 603902 (3); Hereditary persistence of fetal hemoglobin, 141749 (3); Delta-beta thalassemia, 141749 (3); {Malaria, resistance to}, 611162 (3)
1RPS	P69905	HBA2	Thalassemia, alpha-, 604131 (3); Heinz body anemia, 140700 (3); Erythrocytosis (3); Hypochromic microcytic anemia (3); Hemoglobin H disease, nondeletional, 613978 (3)
1RQ3	P68871	HBB	Sickle cell anemia, 603903 (3); Thalassemias, beta-, 613985 (3); Erythremias, beta- (3); Methemoglobinemias, beta- (3); Heinz body anemias, beta-, 140700 (3); Thalassemia-beta, dominant inclusion-body, 603902 (3); Hereditary persistence of fetal hemoglobin, 141749 (3); Delta-beta thalassemia, 141749 (3); {Malaria, resistance to}, 611162 (3)
1RQ3	P69905	HBA2	Thalassemia, alpha-, 604131 (3); Heinz body anemia, 140700 (3); Erythrocytosis (3); Hypochromic microcytic anemia (3); Hemoglobin H disease, nondeletional, 613978 (3)
1RQ4	P68871	HBB	Sickle cell anemia, 603903 (3); Thalassemias, beta-, 613985 (3); Erythremias, beta- (3); Methemoglobinemias, beta- (3); Heinz body anemias, beta-, 140700 (3); Thalassemia-beta, dominant inclusion-body, 603902 (3); Hereditary persistence of fetal hemoglobin, 141749 (3); Delta-beta thalassemia, 141749 (3); {Malaria, resistance to}, 611162 (3)
1RQ4	P69905	HBA2	Thalassemia, alpha-, 604131 (3); Heinz body anemia, 140700 (3); Erythrocytosis (3); Hypochromic microcytic anemia (3); Hemoglobin H disease, nondeletional, 613978 (3)
1RQA	P68871	HBB	Sickle cell anemia, 603903 (3); Thalassemias, beta-, 613985 (3); Erythremias, beta- (3); Methemoglobinemias, beta- (3); Heinz body anemias, beta-, 140700 (3); Thalassemia-beta, dominant inclusion-body, 603902 (3); Hereditary persistence of fetal hemoglobin, 141749 (3); Delta-beta thalassemia, 141749 (3); {Malaria, resistance to}, 611162 (3)
1RQA	P69905	HBA2	Thalassemia, alpha-, 604131 (3); Heinz body anemia, 140700 (3); Erythrocytosis (3); Hypochromic microcytic anemia (3); Hemoglobin H disease, nondeletional, 613978 (3)
1RQQ	P06213	INSR	Leprechaunism, 246200 (3); Rabson-Mendenhall syndrome, 262190 (3); Diabetes mellitus, insulin-resistant, with acanthosis nigricans, 610549 (3); Hyperinsulinemic hypoglycemia, familial, 5, 609968 (3)
1RV6	P17948	FLT1
1RV6	P49763	PGF
1RVW	P68871	HBB	Sickle cell anemia, 603903 (3); Thalassemias, beta-, 613985 (3); Erythremias, beta- (3); Methemoglobinemias, beta- (3); Heinz body anemias, beta-, 140700 (3); Thalassemia-beta, dominant inclusion-body, 603902 (3); Hereditary persistence of fetal hemoglobin, 141749 (3); Delta-beta thalassemia, 141749 (3); {Malaria, resistance to}, 611162 (3)
1RVW	P69905	HBA2	Thalassemia, alpha-, 604131 (3); Heinz body anemia, 140700 (3); Erythrocytosis (3); Hypochromic microcytic anemia (3); Hemoglobin H disease, nondeletional, 613978 (3)
1RY1	P09132	SRP19
1RY1	P37108	SRP14
1RY1	P49458	SRP9
1RY7	P05230	FGF1
1RY7	P22607	FGFR3	Achondroplasia, 100800 (3); Hypochondroplasia, 146000 (3); Thanatophoric dysplasia, type I, 187600 (3); Crouzon syndrome with acanthosis nigricans, 612247 (3); Muenke syndrome, 602849 (3); Bladder cancer, somatic, 109800 (3); Colorectal cancer, somatic, 114500 (3); Cervical cancer, somatic, 603956 (3); LADD syndrome, 149730 (3); CATSHL syndrome, 610474 (3); Nevus, epidermal, somatic, 162900 (3); …
1S1C	P61586	RHOA
1S1C	Q13464	ROCK1
1S4Y	P08476	INHBA
1S63	P49354	FNTA
1S63	P49356	FNTB
1S9K	P01100	FOS
1S9K	P05412	JUN
1S9K	Q13469	NFATC2
1S9W	P01892	HLA-A	{Hypersensitivity syndrome, carbamazepine-induced, susceptibility to}, 608579 (3)
1S9W	P61769	B2M	Immunodeficiency 43, 241600 (3); ?Amyloidosis, familial visceral, 105200 (3)
1S9X	P01892	HLA-A	{Hypersensitivity syndrome, carbamazepine-induced, susceptibility to}, 608579 (3)
1S9X	P61769	B2M	Immunodeficiency 43, 241600 (3); ?Amyloidosis, familial visceral, 105200 (3)
1S9Y	P01892	HLA-A	{Hypersensitivity syndrome, carbamazepine-induced, susceptibility to}, 608579 (3)
1S9Y	P61769	B2M	Immunodeficiency 43, 241600 (3); ?Amyloidosis, familial visceral, 105200 (3)
1SA4	P49354	FNTA
1SA4	P49356	FNTB
1SB1	P00734	F2	Hypoprothrombinemia, 613679 (3); Dysprothrombinemia, 613679 (3); Thrombophilia due to thrombin defect, 188050 (3); {Stroke, ischemic, susceptibility to}, 601367 (3); {Pregnancy loss, recurrent, susceptibility to, 2}, 614390 (3)
1SDK	P68871	HBB	Sickle cell anemia, 603903 (3); Thalassemias, beta-, 613985 (3); Erythremias, beta- (3); Methemoglobinemias, beta- (3); Heinz body anemias, beta-, 140700 (3); Thalassemia-beta, dominant inclusion-body, 603902 (3); Hereditary persistence of fetal hemoglobin, 141749 (3); Delta-beta thalassemia, 141749 (3); {Malaria, resistance to}, 611162 (3)
1SDK	P69905	HBA2	Thalassemia, alpha-, 604131 (3); Heinz body anemia, 140700 (3); Erythrocytosis (3); Hypochromic microcytic anemia (3); Hemoglobin H disease, nondeletional, 613978 (3)
1SDL	P68871	HBB	Sickle cell anemia, 603903 (3); Thalassemias, beta-, 613985 (3); Erythremias, beta- (3); Methemoglobinemias, beta- (3); Heinz body anemias, beta-, 140700 (3); Thalassemia-beta, dominant inclusion-body, 603902 (3); Hereditary persistence of fetal hemoglobin, 141749 (3); Delta-beta thalassemia, 141749 (3); {Malaria, resistance to}, 611162 (3)
1SDL	P69905	HBA2	Thalassemia, alpha-, 604131 (3); Heinz body anemia, 140700 (3); Erythrocytosis (3); Hypochromic microcytic anemia (3); Hemoglobin H disease, nondeletional, 613978 (3)
1SGH	O14745	SLC9A3R1	Nephrolithiasis/osteoporosis, hypophosphatemic, 2, 612287 (3)
1SGH	P26038	MSN
1SHR	P02042	HBD	Thalassemia, delta- (3); Thalassemia due to Hb Lepore (3)
1SHR	P69905	HBA2	Thalassemia, alpha-, 604131 (3); Heinz body anemia, 140700 (3); Erythrocytosis (3); Hypochromic microcytic anemia (3); Hemoglobin H disease, nondeletional, 613978 (3)
1SI4	P02042	HBD	Thalassemia, delta- (3); Thalassemia due to Hb Lepore (3)
1SI4	P69905	HBA2	Thalassemia, alpha-, 604131 (3); Heinz body anemia, 140700 (3); Erythrocytosis (3); Hypochromic microcytic anemia (3); Hemoglobin H disease, nondeletional, 613978 (3)
1SQ0	P04275	VWF	von Willebrand disease, types 2A, 2B, 2M, and 2N, 613554 (3); von Willebrand disease, type 1, 193400 (3); von Willibrand disease, type 3, 277480 (3)
1SQ0	P07359	GP1BA	Bernard-Soulier syndrome, type A1 (recessive), 231200 (3); {Nonarteritic anterior ischemic optic neuropathy, susceptibility to}, 258660 (3); Bernard-Soulier syndrome, type A2 (dominant), 153670 (3); von Willebrand disease, platelet-type, 177820 (3)
1SR5	P00734	F2	Hypoprothrombinemia, 613679 (3); Dysprothrombinemia, 613679 (3); Thrombophilia due to thrombin defect, 188050 (3); {Stroke, ischemic, susceptibility to}, 601367 (3); {Pregnancy loss, recurrent, susceptibility to, 2}, 614390 (3)
1SR5	P01008	SERPINC1	Thrombophilia due to antithrombin III deficiency, 613118 (3)
1SUV	P02786	TFRC	Immunodeficiency 46, 616740
1SUV	P02787	TF	Atransferrinemia, 209300 (3)
1SY6	P07766	CD3E	Immunodeficiency 18, 615615 (3); Immunodeficiency 18, SCID variant, 615615 (3)
1SY6	P09693	CD3G	Immunodeficiency 17, CD3 gamma deficient, 615607 (3)
1SYQ	P18206	VCL	Cardiomyopathy, dilated, 1W, 611407 (3); Cardiomyopathy, hypertrophic, 15, 613255 (3)
1SYQ	Q9Y490	TLN1
1SYS	P30481	HLA-B	{Spondyloarthropathy, susceptibility to, 1}, 106300 (3); {Abacavir hypersensitivity, susceptibility to} (3); {Synovitis, chronic, susceptibility to} (3); {Drug-induced liver injury due to flucloxacillin} (3); {Toxic epidermal necrolysis, susceptibility to}, 608579 (3); {Stevens-Johnson syndrome, susceptibility to}, 608579 (3)
1SYS	P61769	B2M	Immunodeficiency 43, 241600 (3); ?Amyloidosis, familial visceral, 105200 (3)
1SYS	Q9Y5X3	SNX5
1SYV	P30481	HLA-B	{Spondyloarthropathy, susceptibility to, 1}, 106300 (3); {Abacavir hypersensitivity, susceptibility to} (3); {Synovitis, chronic, susceptibility to} (3); {Drug-induced liver injury due to flucloxacillin} (3); {Toxic epidermal necrolysis, susceptibility to}, 608579 (3); {Stevens-Johnson syndrome, susceptibility to}, 608579 (3)
1SYV	P61769	B2M	Immunodeficiency 43, 241600 (3); ?Amyloidosis, familial visceral, 105200 (3)
1T08	P25054	APC	Adenomatous polyposis coli, 175100 (3); Gastric cancer, somatic, 613659 (3); Adenoma, periampullary, somatic (3); Hepatoblastoma, somatic, 114550 (3); Desmoid disease, hereditary, 135290 (3); Colorectal cancer, somatic, 114500 (3); Brain tumor-polyposis syndrome 2, 175100 (3); Gardner syndrome, 175100 (3)
1T08	P35222	CTNNB1	Mental retardation, autosomal dominant 19, 615075 (3); Colorectal cancer, somatic, 114500 (3); Pilomatricoma, somatic, 132600 (3); Ovarian cancer, somatic, 167000 (3); Hepatocellular carcinoma, somatic, 114550 (3)
1T08	Q9NSA3	CTNNBIP1
1T1W	P01892	HLA-A	{Hypersensitivity syndrome, carbamazepine-induced, susceptibility to}, 608579 (3)
1T1X	P01892	HLA-A	{Hypersensitivity syndrome, carbamazepine-induced, susceptibility to}, 608579 (3)
1T1Y	P01892	HLA-A	{Hypersensitivity syndrome, carbamazepine-induced, susceptibility to}, 608579 (3)
1T1Z	P01892	HLA-A	{Hypersensitivity syndrome, carbamazepine-induced, susceptibility to}, 608579 (3)
1T20	P01892	HLA-A	{Hypersensitivity syndrome, carbamazepine-induced, susceptibility to}, 608579 (3)
1T21	P01892	HLA-A	{Hypersensitivity syndrome, carbamazepine-induced, susceptibility to}, 608579 (3)
1T22	P01892	HLA-A	{Hypersensitivity syndrome, carbamazepine-induced, susceptibility to}, 608579 (3)
1T2K	P05412	JUN
1T2K	P15336	ATF2
1T2K	Q14653	IRF3	{?Herpes simplex encephalitis, susceptibility to, 7}, 616532 (3)
1T44	P06396	GSN	Amyloidosis, Finnish type, 105120 (3)
1T4U	P00734	F2	Hypoprothrombinemia, 613679 (3); Dysprothrombinemia, 613679 (3); Thrombophilia due to thrombin defect, 188050 (3); {Stroke, ischemic, susceptibility to}, 601367 (3); {Pregnancy loss, recurrent, susceptibility to, 2}, 614390 (3)
1T4V	P00734	F2	Hypoprothrombinemia, 613679 (3); Dysprothrombinemia, 613679 (3); Thrombophilia due to thrombin defect, 188050 (3); {Stroke, ischemic, susceptibility to}, 601367 (3); {Pregnancy loss, recurrent, susceptibility to, 2}, 614390 (3)
1T9G	P11310	ACADM	Acyl-CoA dehydrogenase, medium chain, deficiency of, 201450 (3)
1T9G	P13804	ETFA	Glutaric acidemia IIA, 231680 (3)
1T9G	P38117	ETFB	Glutaric acidemia IIB, 231680 (3)
1TA2	P00734	F2	Hypoprothrombinemia, 613679 (3); Dysprothrombinemia, 613679 (3); Thrombophilia due to thrombin defect, 188050 (3); {Stroke, ischemic, susceptibility to}, 601367 (3); {Pregnancy loss, recurrent, susceptibility to, 2}, 614390 (3)
1TA6	P00734	F2	Hypoprothrombinemia, 613679 (3); Dysprothrombinemia, 613679 (3); Thrombophilia due to thrombin defect, 188050 (3); {Stroke, ischemic, susceptibility to}, 601367 (3); {Pregnancy loss, recurrent, susceptibility to, 2}, 614390 (3)
1TAW	P05067	APP	Cerebral amyloid angiopathy, Dutch, Italian, Iowa, Flemish, Arctic variants, 605714 (3); Alzheimer disease 1, familial, 104300 (3)
1TB6	P00734	F2	Hypoprothrombinemia, 613679 (3); Dysprothrombinemia, 613679 (3); Thrombophilia due to thrombin defect, 188050 (3); {Stroke, ischemic, susceptibility to}, 601367 (3); {Pregnancy loss, recurrent, susceptibility to, 2}, 614390 (3)
1TB6	P01008	SERPINC1	Thrombophilia due to antithrombin III deficiency, 613118 (3)
1TF0	P02768	ALB	Analbuminemia, 616000 (3); [Dysalbuminemic hyperthyroxinemia], 615999 (3)
1THB	P68871	HBB	Sickle cell anemia, 603903 (3); Thalassemias, beta-, 613985 (3); Erythremias, beta- (3); Methemoglobinemias, beta- (3); Heinz body anemias, beta-, 140700 (3); Thalassemia-beta, dominant inclusion-body, 603902 (3); Hereditary persistence of fetal hemoglobin, 141749 (3); Delta-beta thalassemia, 141749 (3); {Malaria, resistance to}, 611162 (3)
1THB	P69905	HBA2	Thalassemia, alpha-, 604131 (3); Heinz body anemia, 140700 (3); Erythrocytosis (3); Hypochromic microcytic anemia (3); Hemoglobin H disease, nondeletional, 613978 (3)
1TMC	P01891	HLA-A	{Hypersensitivity syndrome, carbamazepine-induced, susceptibility to}, 608579 (3)
1TMC	P61769	B2M	Immunodeficiency 43, 241600 (3); ?Amyloidosis, familial visceral, 105200 (3)
1TMU	P00734	F2	Hypoprothrombinemia, 613679 (3); Dysprothrombinemia, 613679 (3); Thrombophilia due to thrombin defect, 188050 (3); {Stroke, ischemic, susceptibility to}, 601367 (3); {Pregnancy loss, recurrent, susceptibility to, 2}, 614390 (3)
1TN6	P49354	FNTA
1TN6	P49356	FNTB
1TVB	P01892	HLA-A	{Hypersensitivity syndrome, carbamazepine-induced, susceptibility to}, 608579 (3)
1TVB	P40967	PMEL
1TVH	P01892	HLA-A	{Hypersensitivity syndrome, carbamazepine-induced, susceptibility to}, 608579 (3)
1TVH	P40967	PMEL
1TXQ	Q14203	DCTN1	Neuropathy, distal hereditary motor, type VIIB, 607641 (3); {Amyotrophic lateral sclerosis, susceptibility to}, 105400 (3); Perry syndrome, 168605 (3)
1TXQ	Q15691	MAPRE1
1U0N	P04275	VWF	von Willebrand disease, types 2A, 2B, 2M, and 2N, 613554 (3); von Willebrand disease, type 1, 193400 (3); von Willibrand disease, type 3, 277480 (3)
1U0N	P07359	GP1BA	Bernard-Soulier syndrome, type A1 (recessive), 231200 (3); {Nonarteritic anterior ischemic optic neuropathy, susceptibility to}, 258660 (3); Bernard-Soulier syndrome, type A2 (dominant), 153670 (3); von Willebrand disease, platelet-type, 177820 (3)
1U35	O75367	H2AFY
1U5B	P12694	BCKDHA	Maple syrup urine disease, type Ia, 248600 (3)
1U5B	P21953	BCKDHB	Maple syrup urine disease, type Ib, 248600 (3)
1U6G	P62877	RBX1
1U6G	Q13616	CUL1
1U6G	Q86VP6	CAND1
1UIW	P68871	HBB	Sickle cell anemia, 603903 (3); Thalassemias, beta-, 613985 (3); Erythremias, beta- (3); Methemoglobinemias, beta- (3); Heinz body anemias, beta-, 140700 (3); Thalassemia-beta, dominant inclusion-body, 603902 (3); Hereditary persistence of fetal hemoglobin, 141749 (3); Delta-beta thalassemia, 141749 (3); {Malaria, resistance to}, 611162 (3)
1UIW	P69905	HBA2	Thalassemia, alpha-, 604131 (3); Heinz body anemia, 140700 (3); Erythrocytosis (3); Hypochromic microcytic anemia (3); Hemoglobin H disease, nondeletional, 613978 (3)
1UKL	Q12772	SREBF2
1UN5	P03950	ANG	Amyotrophic lateral sclerosis 9, 611895 (3)
1URC	P20248	CCNA2
1URC	P24941	CDK2
1UVQ	O43612	HCRT	?Narcolepsy 1, 161400 (3)
1UW4	Q9BZI7	UPF3B	Mental retardation, X-linked, syndromic 14, 300676 (3)
1UW4	Q9HAU5	UPF2
1UXS	P03989	HLA-B	{Spondyloarthropathy, susceptibility to, 1}, 106300 (3); {Abacavir hypersensitivity, susceptibility to} (3); {Synovitis, chronic, susceptibility to} (3); {Drug-induced liver injury due to flucloxacillin} (3); {Toxic epidermal necrolysis, susceptibility to}, 608579 (3); {Stevens-Johnson syndrome, susceptibility to}, 608579 (3)
1UXW	P03989	HLA-B	{Spondyloarthropathy, susceptibility to, 1}, 106300 (3); {Abacavir hypersensitivity, susceptibility to} (3); {Synovitis, chronic, susceptibility to} (3); {Drug-induced liver injury due to flucloxacillin} (3); {Toxic epidermal necrolysis, susceptibility to}, 608579 (3); {Stevens-Johnson syndrome, susceptibility to}, 608579 (3)
1V11	P12694	BCKDHA	Maple syrup urine disease, type Ia, 248600 (3)
1V11	P21953	BCKDHB	Maple syrup urine disease, type Ib, 248600 (3)
1V16	P12694	BCKDHA	Maple syrup urine disease, type Ia, 248600 (3)
1V16	P21953	BCKDHB	Maple syrup urine disease, type Ib, 248600 (3)
1V18	P25054	APC	Adenomatous polyposis coli, 175100 (3); Gastric cancer, somatic, 613659 (3); Adenoma, periampullary, somatic (3); Hepatoblastoma, somatic, 114550 (3); Desmoid disease, hereditary, 135290 (3); Colorectal cancer, somatic, 114500 (3); Brain tumor-polyposis syndrome 2, 175100 (3); Gardner syndrome, 175100 (3)
1V1M	P12694	BCKDHA	Maple syrup urine disease, type Ia, 248600 (3)
1V1M	P21953	BCKDHB	Maple syrup urine disease, type Ib, 248600 (3)
1V1R	P12694	BCKDHA	Maple syrup urine disease, type Ia, 248600 (3)
1V1R	P21953	BCKDHB	Maple syrup urine disease, type Ib, 248600 (3)
1VCB	P40337	VHL	von Hippel-Lindau syndrome, 193300 (3); Renal cell carcinoma, somatic, 144700 (3); Pheochromocytoma, 171300 (3); Hemangioblastoma, cerebellar, somatic (3); Erythrocytosis, familial, 2, 263400 (3)
1VCB	Q15369	TCEB1
1VCB	Q15370	TCEB2
1VGK	P61769	B2M	Immunodeficiency 43, 241600 (3); ?Amyloidosis, familial visceral, 105200 (3)
1VU2	P62304	SNRPE	Hypotrichosis 11, 615059 (3)
1VU2	P62306	SNRPF
1VU2	P62308	SNRPG
1VU2	P62314	SNRPD1
1VU2	P62316	SNRPD2
1VU3	P62304	SNRPE	Hypotrichosis 11, 615059 (3)
1VU3	P62306	SNRPF
1VU3	P62308	SNRPG
1VU3	P62314	SNRPD1
1VU3	P62316	SNRPD2
1VWT	P68871	HBB	Sickle cell anemia, 603903 (3); Thalassemias, beta-, 613985 (3); Erythremias, beta- (3); Methemoglobinemias, beta- (3); Heinz body anemias, beta-, 140700 (3); Thalassemia-beta, dominant inclusion-body, 603902 (3); Hereditary persistence of fetal hemoglobin, 141749 (3); Delta-beta thalassemia, 141749 (3); {Malaria, resistance to}, 611162 (3)
1VWT	P69905	HBA2	Thalassemia, alpha-, 604131 (3); Heinz body anemia, 140700 (3); Erythrocytosis (3); Hypochromic microcytic anemia (3); Hemoglobin H disease, nondeletional, 613978 (3)
1VZQ	P00734	F2	Hypoprothrombinemia, 613679 (3); Dysprothrombinemia, 613679 (3); Thrombophilia due to thrombin defect, 188050 (3); {Stroke, ischemic, susceptibility to}, 601367 (3); {Pregnancy loss, recurrent, susceptibility to, 2}, 614390 (3)
1W0V	P03989	HLA-B	{Spondyloarthropathy, susceptibility to, 1}, 106300 (3); {Abacavir hypersensitivity, susceptibility to} (3); {Synovitis, chronic, susceptibility to} (3); {Drug-induced liver injury due to flucloxacillin} (3); {Toxic epidermal necrolysis, susceptibility to}, 608579 (3); {Stevens-Johnson syndrome, susceptibility to}, 608579 (3)
1W0V	P47974	ZFP36L2
1W0W	P03989	HLA-B	{Spondyloarthropathy, susceptibility to, 1}, 106300 (3); {Abacavir hypersensitivity, susceptibility to} (3); {Synovitis, chronic, susceptibility to} (3); {Drug-induced liver injury due to flucloxacillin} (3); {Toxic epidermal necrolysis, susceptibility to}, 608579 (3); {Stevens-Johnson syndrome, susceptibility to}, 608579 (3)
1W0W	P47974	ZFP36L2
1W0Y	P08709	F7	Factor VII deficiency, 227500 (3); {Myocardial infarction, decreased susceptibility to}, 608446 (3)
1W0Y	P13726	F3
1W2K	P08709	F7	Factor VII deficiency, 227500 (3); {Myocardial infarction, decreased susceptibility to}, 608446 (3)
1W2K	P13726	F3
1W72	P30443	HLA-A	{Hypersensitivity syndrome, carbamazepine-induced, susceptibility to}, 608579 (3)
1W72	P43355	MAGEA1
1W72	P61769	B2M	Immunodeficiency 43, 241600 (3); ?Amyloidosis, familial visceral, 105200 (3)
1W98	P24864	CCNE1
1W98	P24941	CDK2
1WCI	P12694	BCKDHA	Maple syrup urine disease, type Ia, 248600 (3)
1WCI	P21953	BCKDHB	Maple syrup urine disease, type Ib, 248600 (3)
1WMH	P41743	PRKCI
1WMH	Q9NPB6	PARD6A
1WQ1	P01112	HRAS	{Bladder cancer, somatic}, 109800 (3); Costello syndrome, 218040 (3); {Thyroid carcinoma, follicular, somatic}, 188470 (3); Congenital myopathy with excess of muscle spindles, 218040 (3); {Nevus sebaceous or woolly hair nevus, somatic}, 162900 (3); Schimmelpenning-Feuerstein-Mims syndrome, somatic mosaic, 163200 (3); {Spitz nevus or nevus spilus, somatic}, 137550 (3)
1WQ1	P20936	RASA1	Parkes Weber syndrome, 608355 (3); Capillary malformation-arteriovenous malformation, 608354 (3); Basal cell carcinoma, somatic, 605462 (3)
1WQJ	P05019	IGF1	Growth retardation with deafness and mental retardation due to IGF1 deficiency, 608747 (3)
1WQJ	P22692	IGFBP4
1WQV	P08709	F7	Factor VII deficiency, 227500 (3); {Myocardial infarction, decreased susceptibility to}, 608446 (3)
1WQV	P13726	F3
1WRD	O60784	TOM1
1WSS	P08709	F7	Factor VII deficiency, 227500 (3); {Myocardial infarction, decreased susceptibility to}, 608446 (3)
1WSS	P13726	F3
1WTG	P08709	F7	Factor VII deficiency, 227500 (3); {Myocardial infarction, decreased susceptibility to}, 608446 (3)
1WTG	P13726	F3
1WUN	P08709	F7	Factor VII deficiency, 227500 (3); {Myocardial infarction, decreased susceptibility to}, 608446 (3)
1WUN	P13726	F3
1WV7	P08709	F7	Factor VII deficiency, 227500 (3); {Myocardial infarction, decreased susceptibility to}, 608446 (3)
1WV7	P13726	F3
1WWW	P01138	NGF	Neuropathy, hereditary sensory and autonomic, type V, 608654 (3)
1WWW	P04629	NTRK1	Insensitivity to pain, congenital, with anhidrosis, 256800 (3); Medullary thyroid carcinoma, familial, 155240 (3)
1X11	P05067	APP	Cerebral amyloid angiopathy, Dutch, Italian, Iowa, Flemish, Arctic variants, 605714 (3); Alzheimer disease 1, familial, 104300 (3)
1X11	Q02410	APBA1
1X27	P06239	LCK	?Immunodeficiency 22, 615758 (3)
1X79	Q15276	RABEP1
1X79	Q9UJY5	GGA1
1X7Q	P13746	HLA-A	{Hypersensitivity syndrome, carbamazepine-induced, susceptibility to}, 608579 (3)
1X7Q	P61769	B2M	Immunodeficiency 43, 241600 (3); ?Amyloidosis, familial visceral, 105200 (3)
1X7W	P12694	BCKDHA	Maple syrup urine disease, type Ia, 248600 (3)
1X7W	P21953	BCKDHB	Maple syrup urine disease, type Ib, 248600 (3)
1X7X	P12694	BCKDHA	Maple syrup urine disease, type Ia, 248600 (3)
1X7X	P21953	BCKDHB	Maple syrup urine disease, type Ib, 248600 (3)
1X7Y	P12694	BCKDHA	Maple syrup urine disease, type Ia, 248600 (3)
1X7Y	P21953	BCKDHB	Maple syrup urine disease, type Ib, 248600 (3)
1X7Z	P12694	BCKDHA	Maple syrup urine disease, type Ia, 248600 (3)
1X7Z	P21953	BCKDHB	Maple syrup urine disease, type Ib, 248600 (3)
1X80	P12694	BCKDHA	Maple syrup urine disease, type Ia, 248600 (3)
1X80	P21953	BCKDHB	Maple syrup urine disease, type Ib, 248600 (3)
1XD2	P01112	HRAS	{Bladder cancer, somatic}, 109800 (3); Costello syndrome, 218040 (3); {Thyroid carcinoma, follicular, somatic}, 188470 (3); Congenital myopathy with excess of muscle spindles, 218040 (3); {Nevus sebaceous or woolly hair nevus, somatic}, 162900 (3); Schimmelpenning-Feuerstein-Mims syndrome, somatic mosaic, 163200 (3); {Spitz nevus or nevus spilus, somatic}, 137550 (3)
1XD2	Q07889	SOS1	?Fibromatosis, gingival, 1, 135300 (3); Noonan syndrome 4, 610733 (3)
1XDT	Q99075	HBEGF	{Diphtheria, susceptibility to} (1)
1XH3	P30685	HLA-B	{Spondyloarthropathy, susceptibility to, 1}, 106300 (3); {Abacavir hypersensitivity, susceptibility to} (3); {Synovitis, chronic, susceptibility to} (3); {Drug-induced liver injury due to flucloxacillin} (3); {Toxic epidermal necrolysis, susceptibility to}, 608579 (3); {Stevens-Johnson syndrome, susceptibility to}, 608579 (3)
1XH3	P61769	B2M	Immunodeficiency 43, 241600 (3); ?Amyloidosis, familial visceral, 105200 (3)
1XO2	Q00534	CDK6	?Microcephaly 12, primary, autosomal recessive, 616080 (3)
1XR8	P30464	HLA-B	{Spondyloarthropathy, susceptibility to, 1}, 106300 (3); {Abacavir hypersensitivity, susceptibility to} (3); {Synovitis, chronic, susceptibility to} (3); {Drug-induced liver injury due to flucloxacillin} (3); {Toxic epidermal necrolysis, susceptibility to}, 608579 (3); {Stevens-Johnson syndrome, susceptibility to}, 608579 (3)
1XR8	P61769	B2M	Immunodeficiency 43, 241600 (3); ?Amyloidosis, familial visceral, 105200 (3)
1XWD	P01215	CGA
1XWD	P23945	FSHR	Ovarian dysgenesis 1, 233300 (3); Ovarian response to FSH stimulation, 276400 (3); Ovarian hyperstimulation syndrome, 608115 (3)
1XX9	P03951	F11	Factor XI deficiency, autosomal recessive, 612416 (3); Factor XI deficiency, autosomal dominant, 612416 (3)
1XXD	P03951	F11	Factor XI deficiency, autosomal recessive, 612416 (3); Factor XI deficiency, autosomal dominant, 612416 (3)
1XXF	P03951	F11	Factor XI deficiency, autosomal recessive, 612416 (3); Factor XI deficiency, autosomal dominant, 612416 (3)
1XXT	P68871	HBB	Sickle cell anemia, 603903 (3); Thalassemias, beta-, 613985 (3); Erythremias, beta- (3); Methemoglobinemias, beta- (3); Heinz body anemias, beta-, 140700 (3); Thalassemia-beta, dominant inclusion-body, 603902 (3); Hereditary persistence of fetal hemoglobin, 141749 (3); Delta-beta thalassemia, 141749 (3); {Malaria, resistance to}, 611162 (3)
1XXT	P69905	HBA2	Thalassemia, alpha-, 604131 (3); Heinz body anemia, 140700 (3); Erythrocytosis (3); Hypochromic microcytic anemia (3); Hemoglobin H disease, nondeletional, 613978 (3)
1XY0	P68871	HBB	Sickle cell anemia, 603903 (3); Thalassemias, beta-, 613985 (3); Erythremias, beta- (3); Methemoglobinemias, beta- (3); Heinz body anemias, beta-, 140700 (3); Thalassemia-beta, dominant inclusion-body, 603902 (3); Hereditary persistence of fetal hemoglobin, 141749 (3); Delta-beta thalassemia, 141749 (3); {Malaria, resistance to}, 611162 (3)
1XY0	P69905	HBA2	Thalassemia, alpha-, 604131 (3); Heinz body anemia, 140700 (3); Erythrocytosis (3); Hypochromic microcytic anemia (3); Hemoglobin H disease, nondeletional, 613978 (3)
1XYE	P68871	HBB	Sickle cell anemia, 603903 (3); Thalassemias, beta-, 613985 (3); Erythremias, beta- (3); Methemoglobinemias, beta- (3); Heinz body anemias, beta-, 140700 (3); Thalassemia-beta, dominant inclusion-body, 603902 (3); Hereditary persistence of fetal hemoglobin, 141749 (3); Delta-beta thalassemia, 141749 (3); {Malaria, resistance to}, 611162 (3)
1XZ0	P06126	CD1A
1XZ0	P61769	B2M	Immunodeficiency 43, 241600 (3); ?Amyloidosis, familial visceral, 105200 (3)
1XZ2	P68871	HBB	Sickle cell anemia, 603903 (3); Thalassemias, beta-, 613985 (3); Erythremias, beta- (3); Methemoglobinemias, beta- (3); Heinz body anemias, beta-, 140700 (3); Thalassemia-beta, dominant inclusion-body, 603902 (3); Hereditary persistence of fetal hemoglobin, 141749 (3); Delta-beta thalassemia, 141749 (3); {Malaria, resistance to}, 611162 (3)
1XZ4	P68871	HBB	Sickle cell anemia, 603903 (3); Thalassemias, beta-, 613985 (3); Erythremias, beta- (3); Methemoglobinemias, beta- (3); Heinz body anemias, beta-, 140700 (3); Thalassemia-beta, dominant inclusion-body, 603902 (3); Hereditary persistence of fetal hemoglobin, 141749 (3); Delta-beta thalassemia, 141749 (3); {Malaria, resistance to}, 611162 (3)
1XZ5	P68871	HBB	Sickle cell anemia, 603903 (3); Thalassemias, beta-, 613985 (3); Erythremias, beta- (3); Methemoglobinemias, beta- (3); Heinz body anemias, beta-, 140700 (3); Thalassemia-beta, dominant inclusion-body, 603902 (3); Hereditary persistence of fetal hemoglobin, 141749 (3); Delta-beta thalassemia, 141749 (3); {Malaria, resistance to}, 611162 (3)
1XZ5	P69905	HBA2	Thalassemia, alpha-, 604131 (3); Heinz body anemia, 140700 (3); Erythrocytosis (3); Hypochromic microcytic anemia (3); Hemoglobin H disease, nondeletional, 613978 (3)
1XZU	P68871	HBB	Sickle cell anemia, 603903 (3); Thalassemias, beta-, 613985 (3); Erythremias, beta- (3); Methemoglobinemias, beta- (3); Heinz body anemias, beta-, 140700 (3); Thalassemia-beta, dominant inclusion-body, 603902 (3); Hereditary persistence of fetal hemoglobin, 141749 (3); Delta-beta thalassemia, 141749 (3); {Malaria, resistance to}, 611162 (3)
1XZU	P69905	HBA2	Thalassemia, alpha-, 604131 (3); Heinz body anemia, 140700 (3); Erythrocytosis (3); Hypochromic microcytic anemia (3); Hemoglobin H disease, nondeletional, 613978 (3)
1XZV	P68871	HBB	Sickle cell anemia, 603903 (3); Thalassemias, beta-, 613985 (3); Erythremias, beta- (3); Methemoglobinemias, beta- (3); Heinz body anemias, beta-, 140700 (3); Thalassemia-beta, dominant inclusion-body, 603902 (3); Hereditary persistence of fetal hemoglobin, 141749 (3); Delta-beta thalassemia, 141749 (3); {Malaria, resistance to}, 611162 (3)
1XZV	P69905	HBA2	Thalassemia, alpha-, 604131 (3); Heinz body anemia, 140700 (3); Erythrocytosis (3); Hypochromic microcytic anemia (3); Hemoglobin H disease, nondeletional, 613978 (3)
1Y0A	P68871	HBB	Sickle cell anemia, 603903 (3); Thalassemias, beta-, 613985 (3); Erythremias, beta- (3); Methemoglobinemias, beta- (3); Heinz body anemias, beta-, 140700 (3); Thalassemia-beta, dominant inclusion-body, 603902 (3); Hereditary persistence of fetal hemoglobin, 141749 (3); Delta-beta thalassemia, 141749 (3); {Malaria, resistance to}, 611162 (3)
1Y0A	P69905	HBA2	Thalassemia, alpha-, 604131 (3); Heinz body anemia, 140700 (3); Erythrocytosis (3); Hypochromic microcytic anemia (3); Hemoglobin H disease, nondeletional, 613978 (3)
1Y0C	P68871	HBB	Sickle cell anemia, 603903 (3); Thalassemias, beta-, 613985 (3); Erythremias, beta- (3); Methemoglobinemias, beta- (3); Heinz body anemias, beta-, 140700 (3); Thalassemia-beta, dominant inclusion-body, 603902 (3); Hereditary persistence of fetal hemoglobin, 141749 (3); Delta-beta thalassemia, 141749 (3); {Malaria, resistance to}, 611162 (3)
1Y0C	P69905	HBA2	Thalassemia, alpha-, 604131 (3); Heinz body anemia, 140700 (3); Erythrocytosis (3); Hypochromic microcytic anemia (3); Hemoglobin H disease, nondeletional, 613978 (3)
1Y0D	P68871	HBB	Sickle cell anemia, 603903 (3); Thalassemias, beta-, 613985 (3); Erythremias, beta- (3); Methemoglobinemias, beta- (3); Heinz body anemias, beta-, 140700 (3); Thalassemia-beta, dominant inclusion-body, 603902 (3); Hereditary persistence of fetal hemoglobin, 141749 (3); Delta-beta thalassemia, 141749 (3); {Malaria, resistance to}, 611162 (3)
1Y0D	P69905	HBA2	Thalassemia, alpha-, 604131 (3); Heinz body anemia, 140700 (3); Erythrocytosis (3); Hypochromic microcytic anemia (3); Hemoglobin H disease, nondeletional, 613978 (3)
1Y0T	P68871	HBB	Sickle cell anemia, 603903 (3); Thalassemias, beta-, 613985 (3); Erythremias, beta- (3); Methemoglobinemias, beta- (3); Heinz body anemias, beta-, 140700 (3); Thalassemia-beta, dominant inclusion-body, 603902 (3); Hereditary persistence of fetal hemoglobin, 141749 (3); Delta-beta thalassemia, 141749 (3); {Malaria, resistance to}, 611162 (3)
1Y0T	P69905	HBA2	Thalassemia, alpha-, 604131 (3); Heinz body anemia, 140700 (3); Erythrocytosis (3); Hypochromic microcytic anemia (3); Hemoglobin H disease, nondeletional, 613978 (3)
1Y0W	P68871	HBB	Sickle cell anemia, 603903 (3); Thalassemias, beta-, 613985 (3); Erythremias, beta- (3); Methemoglobinemias, beta- (3); Heinz body anemias, beta-, 140700 (3); Thalassemia-beta, dominant inclusion-body, 603902 (3); Hereditary persistence of fetal hemoglobin, 141749 (3); Delta-beta thalassemia, 141749 (3); {Malaria, resistance to}, 611162 (3)
1Y0W	P69905	HBA2	Thalassemia, alpha-, 604131 (3); Heinz body anemia, 140700 (3); Erythrocytosis (3); Hypochromic microcytic anemia (3); Hemoglobin H disease, nondeletional, 613978 (3)
1Y22	P68871	HBB	Sickle cell anemia, 603903 (3); Thalassemias, beta-, 613985 (3); Erythremias, beta- (3); Methemoglobinemias, beta- (3); Heinz body anemias, beta-, 140700 (3); Thalassemia-beta, dominant inclusion-body, 603902 (3); Hereditary persistence of fetal hemoglobin, 141749 (3); Delta-beta thalassemia, 141749 (3); {Malaria, resistance to}, 611162 (3)
1Y22	P69905	HBA2	Thalassemia, alpha-, 604131 (3); Heinz body anemia, 140700 (3); Erythrocytosis (3); Hypochromic microcytic anemia (3); Hemoglobin H disease, nondeletional, 613978 (3)
1Y2A	O15162	PLSCR1
1Y2Z	P68871	HBB	Sickle cell anemia, 603903 (3); Thalassemias, beta-, 613985 (3); Erythremias, beta- (3); Methemoglobinemias, beta- (3); Heinz body anemias, beta-, 140700 (3); Thalassemia-beta, dominant inclusion-body, 603902 (3); Hereditary persistence of fetal hemoglobin, 141749 (3); Delta-beta thalassemia, 141749 (3); {Malaria, resistance to}, 611162 (3)
1Y2Z	P69905	HBA2	Thalassemia, alpha-, 604131 (3); Heinz body anemia, 140700 (3); Erythrocytosis (3); Hypochromic microcytic anemia (3); Hemoglobin H disease, nondeletional, 613978 (3)
1Y31	P68871	HBB	Sickle cell anemia, 603903 (3); Thalassemias, beta-, 613985 (3); Erythremias, beta- (3); Methemoglobinemias, beta- (3); Heinz body anemias, beta-, 140700 (3); Thalassemia-beta, dominant inclusion-body, 603902 (3); Hereditary persistence of fetal hemoglobin, 141749 (3); Delta-beta thalassemia, 141749 (3); {Malaria, resistance to}, 611162 (3)
1Y31	P69905	HBA2	Thalassemia, alpha-, 604131 (3); Heinz body anemia, 140700 (3); Erythrocytosis (3); Hypochromic microcytic anemia (3); Hemoglobin H disease, nondeletional, 613978 (3)
1Y35	P68871	HBB	Sickle cell anemia, 603903 (3); Thalassemias, beta-, 613985 (3); Erythremias, beta- (3); Methemoglobinemias, beta- (3); Heinz body anemias, beta-, 140700 (3); Thalassemia-beta, dominant inclusion-body, 603902 (3); Hereditary persistence of fetal hemoglobin, 141749 (3); Delta-beta thalassemia, 141749 (3); {Malaria, resistance to}, 611162 (3)
1Y35	P69905	HBA2	Thalassemia, alpha-, 604131 (3); Heinz body anemia, 140700 (3); Erythrocytosis (3); Hypochromic microcytic anemia (3); Hemoglobin H disease, nondeletional, 613978 (3)
1Y45	P68871	HBB	Sickle cell anemia, 603903 (3); Thalassemias, beta-, 613985 (3); Erythremias, beta- (3); Methemoglobinemias, beta- (3); Heinz body anemias, beta-, 140700 (3); Thalassemia-beta, dominant inclusion-body, 603902 (3); Hereditary persistence of fetal hemoglobin, 141749 (3); Delta-beta thalassemia, 141749 (3); {Malaria, resistance to}, 611162 (3)
1Y45	P69905	HBA2	Thalassemia, alpha-, 604131 (3); Heinz body anemia, 140700 (3); Erythrocytosis (3); Hypochromic microcytic anemia (3); Hemoglobin H disease, nondeletional, 613978 (3)
1Y46	P68871	HBB	Sickle cell anemia, 603903 (3); Thalassemias, beta-, 613985 (3); Erythremias, beta- (3); Methemoglobinemias, beta- (3); Heinz body anemias, beta-, 140700 (3); Thalassemia-beta, dominant inclusion-body, 603902 (3); Hereditary persistence of fetal hemoglobin, 141749 (3); Delta-beta thalassemia, 141749 (3); {Malaria, resistance to}, 611162 (3)
1Y46	P69905	HBA2	Thalassemia, alpha-, 604131 (3); Heinz body anemia, 140700 (3); Erythrocytosis (3); Hypochromic microcytic anemia (3); Hemoglobin H disease, nondeletional, 613978 (3)
1Y4B	P68871	HBB	Sickle cell anemia, 603903 (3); Thalassemias, beta-, 613985 (3); Erythremias, beta- (3); Methemoglobinemias, beta- (3); Heinz body anemias, beta-, 140700 (3); Thalassemia-beta, dominant inclusion-body, 603902 (3); Hereditary persistence of fetal hemoglobin, 141749 (3); Delta-beta thalassemia, 141749 (3); {Malaria, resistance to}, 611162 (3)
1Y4B	P69905	HBA2	Thalassemia, alpha-, 604131 (3); Heinz body anemia, 140700 (3); Erythrocytosis (3); Hypochromic microcytic anemia (3); Hemoglobin H disease, nondeletional, 613978 (3)
1Y4F	P68871	HBB	Sickle cell anemia, 603903 (3); Thalassemias, beta-, 613985 (3); Erythremias, beta- (3); Methemoglobinemias, beta- (3); Heinz body anemias, beta-, 140700 (3); Thalassemia-beta, dominant inclusion-body, 603902 (3); Hereditary persistence of fetal hemoglobin, 141749 (3); Delta-beta thalassemia, 141749 (3); {Malaria, resistance to}, 611162 (3)
1Y4F	P69905	HBA2	Thalassemia, alpha-, 604131 (3); Heinz body anemia, 140700 (3); Erythrocytosis (3); Hypochromic microcytic anemia (3); Hemoglobin H disease, nondeletional, 613978 (3)
1Y4G	P68871	HBB	Sickle cell anemia, 603903 (3); Thalassemias, beta-, 613985 (3); Erythremias, beta- (3); Methemoglobinemias, beta- (3); Heinz body anemias, beta-, 140700 (3); Thalassemia-beta, dominant inclusion-body, 603902 (3); Hereditary persistence of fetal hemoglobin, 141749 (3); Delta-beta thalassemia, 141749 (3); {Malaria, resistance to}, 611162 (3)
1Y4G	P69905	HBA2	Thalassemia, alpha-, 604131 (3); Heinz body anemia, 140700 (3); Erythrocytosis (3); Hypochromic microcytic anemia (3); Hemoglobin H disease, nondeletional, 613978 (3)
1Y4P	P68871	HBB	Sickle cell anemia, 603903 (3); Thalassemias, beta-, 613985 (3); Erythremias, beta- (3); Methemoglobinemias, beta- (3); Heinz body anemias, beta-, 140700 (3); Thalassemia-beta, dominant inclusion-body, 603902 (3); Hereditary persistence of fetal hemoglobin, 141749 (3); Delta-beta thalassemia, 141749 (3); {Malaria, resistance to}, 611162 (3)
1Y4P	P69905	HBA2	Thalassemia, alpha-, 604131 (3); Heinz body anemia, 140700 (3); Erythrocytosis (3); Hypochromic microcytic anemia (3); Hemoglobin H disease, nondeletional, 613978 (3)
1Y4Q	P68871	HBB	Sickle cell anemia, 603903 (3); Thalassemias, beta-, 613985 (3); Erythremias, beta- (3); Methemoglobinemias, beta- (3); Heinz body anemias, beta-, 140700 (3); Thalassemia-beta, dominant inclusion-body, 603902 (3); Hereditary persistence of fetal hemoglobin, 141749 (3); Delta-beta thalassemia, 141749 (3); {Malaria, resistance to}, 611162 (3)
1Y4Q	P69905	HBA2	Thalassemia, alpha-, 604131 (3); Heinz body anemia, 140700 (3); Erythrocytosis (3); Hypochromic microcytic anemia (3); Hemoglobin H disease, nondeletional, 613978 (3)
1Y4R	P68871	HBB	Sickle cell anemia, 603903 (3); Thalassemias, beta-, 613985 (3); Erythremias, beta- (3); Methemoglobinemias, beta- (3); Heinz body anemias, beta-, 140700 (3); Thalassemia-beta, dominant inclusion-body, 603902 (3); Hereditary persistence of fetal hemoglobin, 141749 (3); Delta-beta thalassemia, 141749 (3); {Malaria, resistance to}, 611162 (3)
1Y4R	P69905	HBA2	Thalassemia, alpha-, 604131 (3); Heinz body anemia, 140700 (3); Erythrocytosis (3); Hypochromic microcytic anemia (3); Hemoglobin H disease, nondeletional, 613978 (3)
1Y4V	P68871	HBB	Sickle cell anemia, 603903 (3); Thalassemias, beta-, 613985 (3); Erythremias, beta- (3); Methemoglobinemias, beta- (3); Heinz body anemias, beta-, 140700 (3); Thalassemia-beta, dominant inclusion-body, 603902 (3); Hereditary persistence of fetal hemoglobin, 141749 (3); Delta-beta thalassemia, 141749 (3); {Malaria, resistance to}, 611162 (3)
1Y4V	P69905	HBA2	Thalassemia, alpha-, 604131 (3); Heinz body anemia, 140700 (3); Erythrocytosis (3); Hypochromic microcytic anemia (3); Hemoglobin H disease, nondeletional, 613978 (3)
1Y5F	P68871	HBB	Sickle cell anemia, 603903 (3); Thalassemias, beta-, 613985 (3); Erythremias, beta- (3); Methemoglobinemias, beta- (3); Heinz body anemias, beta-, 140700 (3); Thalassemia-beta, dominant inclusion-body, 603902 (3); Hereditary persistence of fetal hemoglobin, 141749 (3); Delta-beta thalassemia, 141749 (3); {Malaria, resistance to}, 611162 (3)
1Y5F	P69905	HBA2	Thalassemia, alpha-, 604131 (3); Heinz body anemia, 140700 (3); Erythrocytosis (3); Hypochromic microcytic anemia (3); Hemoglobin H disease, nondeletional, 613978 (3)
1Y5J	P68871	HBB	Sickle cell anemia, 603903 (3); Thalassemias, beta-, 613985 (3); Erythremias, beta- (3); Methemoglobinemias, beta- (3); Heinz body anemias, beta-, 140700 (3); Thalassemia-beta, dominant inclusion-body, 603902 (3); Hereditary persistence of fetal hemoglobin, 141749 (3); Delta-beta thalassemia, 141749 (3); {Malaria, resistance to}, 611162 (3)
1Y5J	P69905	HBA2	Thalassemia, alpha-, 604131 (3); Heinz body anemia, 140700 (3); Erythrocytosis (3); Hypochromic microcytic anemia (3); Hemoglobin H disease, nondeletional, 613978 (3)
1Y5K	P68871	HBB	Sickle cell anemia, 603903 (3); Thalassemias, beta-, 613985 (3); Erythremias, beta- (3); Methemoglobinemias, beta- (3); Heinz body anemias, beta-, 140700 (3); Thalassemia-beta, dominant inclusion-body, 603902 (3); Hereditary persistence of fetal hemoglobin, 141749 (3); Delta-beta thalassemia, 141749 (3); {Malaria, resistance to}, 611162 (3)
1Y5K	P69905	HBA2	Thalassemia, alpha-, 604131 (3); Heinz body anemia, 140700 (3); Erythrocytosis (3); Hypochromic microcytic anemia (3); Hemoglobin H disease, nondeletional, 613978 (3)
1Y6K	P22301	IL10	{HIV-1, susceptibility to}, 609423 (3); {Graft-versus-host disease, protection against}, 614395 (3); {Rheumatoid arthritis, progression of}, 180300 (3)
1Y6K	Q13651	IL10RA	Inflammatory bowel disease 28, early onset, autosomal recessive, 613148 (3)
1Y6M	Q13651	IL10RA	Inflammatory bowel disease 28, early onset, autosomal recessive, 613148 (3)
1Y6N	Q13651	IL10RA	Inflammatory bowel disease 28, early onset, autosomal recessive, 613148 (3)
1Y7C	P68871	HBB	Sickle cell anemia, 603903 (3); Thalassemias, beta-, 613985 (3); Erythremias, beta- (3); Methemoglobinemias, beta- (3); Heinz body anemias, beta-, 140700 (3); Thalassemia-beta, dominant inclusion-body, 603902 (3); Hereditary persistence of fetal hemoglobin, 141749 (3); Delta-beta thalassemia, 141749 (3); {Malaria, resistance to}, 611162 (3)
1Y7C	P69905	HBA2	Thalassemia, alpha-, 604131 (3); Heinz body anemia, 140700 (3); Erythrocytosis (3); Hypochromic microcytic anemia (3); Hemoglobin H disease, nondeletional, 613978 (3)
1Y7D	P68871	HBB	Sickle cell anemia, 603903 (3); Thalassemias, beta-, 613985 (3); Erythremias, beta- (3); Methemoglobinemias, beta- (3); Heinz body anemias, beta-, 140700 (3); Thalassemia-beta, dominant inclusion-body, 603902 (3); Hereditary persistence of fetal hemoglobin, 141749 (3); Delta-beta thalassemia, 141749 (3); {Malaria, resistance to}, 611162 (3)
1Y7D	P69905	HBA2	Thalassemia, alpha-, 604131 (3); Heinz body anemia, 140700 (3); Erythrocytosis (3); Hypochromic microcytic anemia (3); Hemoglobin H disease, nondeletional, 613978 (3)
1Y7G	P68871	HBB	Sickle cell anemia, 603903 (3); Thalassemias, beta-, 613985 (3); Erythremias, beta- (3); Methemoglobinemias, beta- (3); Heinz body anemias, beta-, 140700 (3); Thalassemia-beta, dominant inclusion-body, 603902 (3); Hereditary persistence of fetal hemoglobin, 141749 (3); Delta-beta thalassemia, 141749 (3); {Malaria, resistance to}, 611162 (3)
1Y7G	P69905	HBA2	Thalassemia, alpha-, 604131 (3); Heinz body anemia, 140700 (3); Erythrocytosis (3); Hypochromic microcytic anemia (3); Hemoglobin H disease, nondeletional, 613978 (3)
1Y7Z	P68871	HBB	Sickle cell anemia, 603903 (3); Thalassemias, beta-, 613985 (3); Erythremias, beta- (3); Methemoglobinemias, beta- (3); Heinz body anemias, beta-, 140700 (3); Thalassemia-beta, dominant inclusion-body, 603902 (3); Hereditary persistence of fetal hemoglobin, 141749 (3); Delta-beta thalassemia, 141749 (3); {Malaria, resistance to}, 611162 (3)
1Y7Z	P69905	HBA2	Thalassemia, alpha-, 604131 (3); Heinz body anemia, 140700 (3); Erythrocytosis (3); Hypochromic microcytic anemia (3); Hemoglobin H disease, nondeletional, 613978 (3)
1Y83	P68871	HBB	Sickle cell anemia, 603903 (3); Thalassemias, beta-, 613985 (3); Erythremias, beta- (3); Methemoglobinemias, beta- (3); Heinz body anemias, beta-, 140700 (3); Thalassemia-beta, dominant inclusion-body, 603902 (3); Hereditary persistence of fetal hemoglobin, 141749 (3); Delta-beta thalassemia, 141749 (3); {Malaria, resistance to}, 611162 (3)
1Y83	P69905	HBA2	Thalassemia, alpha-, 604131 (3); Heinz body anemia, 140700 (3); Erythrocytosis (3); Hypochromic microcytic anemia (3); Hemoglobin H disease, nondeletional, 613978 (3)
1Y85	P68871	HBB	Sickle cell anemia, 603903 (3); Thalassemias, beta-, 613985 (3); Erythremias, beta- (3); Methemoglobinemias, beta- (3); Heinz body anemias, beta-, 140700 (3); Thalassemia-beta, dominant inclusion-body, 603902 (3); Hereditary persistence of fetal hemoglobin, 141749 (3); Delta-beta thalassemia, 141749 (3); {Malaria, resistance to}, 611162 (3)
1Y85	P69905	HBA2	Thalassemia, alpha-, 604131 (3); Heinz body anemia, 140700 (3); Erythrocytosis (3); Hypochromic microcytic anemia (3); Hemoglobin H disease, nondeletional, 613978 (3)
1Y8N	P10515	DLAT	Pyruvate dehydrogenase E2 deficiency, 245348 (3)
1Y8N	Q15120	PDK3	?Charcot-Marie-Tooth disease, X-linked dominant, 6, 300905 (3)
1Y8O	P10515	DLAT	Pyruvate dehydrogenase E2 deficiency, 245348 (3)
1Y8O	Q15120	PDK3	?Charcot-Marie-Tooth disease, X-linked dominant, 6, 300905 (3)
1Y8P	P10515	DLAT	Pyruvate dehydrogenase E2 deficiency, 245348 (3)
1Y8P	Q15120	PDK3	?Charcot-Marie-Tooth disease, X-linked dominant, 6, 300905 (3)
1Y8W	P68871	HBB	Sickle cell anemia, 603903 (3); Thalassemias, beta-, 613985 (3); Erythremias, beta- (3); Methemoglobinemias, beta- (3); Heinz body anemias, beta-, 140700 (3); Thalassemia-beta, dominant inclusion-body, 603902 (3); Hereditary persistence of fetal hemoglobin, 141749 (3); Delta-beta thalassemia, 141749 (3); {Malaria, resistance to}, 611162 (3)
1Y8W	P69905	HBA2	Thalassemia, alpha-, 604131 (3); Heinz body anemia, 140700 (3); Erythrocytosis (3); Hypochromic microcytic anemia (3); Hemoglobin H disease, nondeletional, 613978 (3)
1YBO	O00560	SDCBP
1YBO	P31431	SDC4
1YC0	O43278	SPINT1
1YC0	Q04756	HGFAC
1YCQ	P04637	TP53	Colorectal cancer, 114500 (3); Li-Fraumeni syndrome, 151623 (3); Hepatocellular carcinoma, 114550 (3); Osteosarcoma, 259500 (3); Choroid plexus papilloma, 260500 (3); Nasopharyngeal carcinoma, 607107 (3); Pancreatic cancer, 260350 (3); Adrenal cortical carcinoma, 202300 (3); Breast cancer, 114480 (3); {Basal cell carcinoma 7}, 614740 (3); {Glioma susceptibility 1}, 137800 (3)
1YCR	P04637	TP53	Colorectal cancer, 114500 (3); Li-Fraumeni syndrome, 151623 (3); Hepatocellular carcinoma, 114550 (3); Osteosarcoma, 259500 (3); Choroid plexus papilloma, 260500 (3); Nasopharyngeal carcinoma, 607107 (3); Pancreatic cancer, 260350 (3); Adrenal cortical carcinoma, 202300 (3); Breast cancer, 114480 (3); {Basal cell carcinoma 7}, 614740 (3); {Glioma susceptibility 1}, 137800 (3)
1YCR	Q00987	MDM2	{Accelerated tumor formation, susceptibility to}, 614401 (3)
1YCS	P04637	TP53	Colorectal cancer, 114500 (3); Li-Fraumeni syndrome, 151623 (3); Hepatocellular carcinoma, 114550 (3); Osteosarcoma, 259500 (3); Choroid plexus papilloma, 260500 (3); Nasopharyngeal carcinoma, 607107 (3); Pancreatic cancer, 260350 (3); Adrenal cortical carcinoma, 202300 (3); Breast cancer, 114480 (3); {Basal cell carcinoma 7}, 614740 (3); {Glioma susceptibility 1}, 137800 (3)
1YCS	Q13625	TP53BP2
1YDI	O43707	ACTN4	Glomerulosclerosis, focal segmental, 1, 603278 (3)
1YDP	P17693	HLA-G	{Asthma, susceptibility to}, 600807 (2)
1YDP	P61769	B2M	Immunodeficiency 43, 241600 (3); ?Amyloidosis, familial visceral, 105200 (3)
1YDR	P61925	PKIA
1YDZ	P68871	HBB	Sickle cell anemia, 603903 (3); Thalassemias, beta-, 613985 (3); Erythremias, beta- (3); Methemoglobinemias, beta- (3); Heinz body anemias, beta-, 140700 (3); Thalassemia-beta, dominant inclusion-body, 603902 (3); Hereditary persistence of fetal hemoglobin, 141749 (3); Delta-beta thalassemia, 141749 (3); {Malaria, resistance to}, 611162 (3)
1YDZ	P69905	HBA2	Thalassemia, alpha-, 604131 (3); Heinz body anemia, 140700 (3); Erythrocytosis (3); Hypochromic microcytic anemia (3); Hemoglobin H disease, nondeletional, 613978 (3)
1YE0	P68871	HBB	Sickle cell anemia, 603903 (3); Thalassemias, beta-, 613985 (3); Erythremias, beta- (3); Methemoglobinemias, beta- (3); Heinz body anemias, beta-, 140700 (3); Thalassemia-beta, dominant inclusion-body, 603902 (3); Hereditary persistence of fetal hemoglobin, 141749 (3); Delta-beta thalassemia, 141749 (3); {Malaria, resistance to}, 611162 (3)
1YE0	P69905	HBA2	Thalassemia, alpha-, 604131 (3); Heinz body anemia, 140700 (3); Erythrocytosis (3); Hypochromic microcytic anemia (3); Hemoglobin H disease, nondeletional, 613978 (3)
1YE1	P68871	HBB	Sickle cell anemia, 603903 (3); Thalassemias, beta-, 613985 (3); Erythremias, beta- (3); Methemoglobinemias, beta- (3); Heinz body anemias, beta-, 140700 (3); Thalassemia-beta, dominant inclusion-body, 603902 (3); Hereditary persistence of fetal hemoglobin, 141749 (3); Delta-beta thalassemia, 141749 (3); {Malaria, resistance to}, 611162 (3)
1YE1	P69905	HBA2	Thalassemia, alpha-, 604131 (3); Heinz body anemia, 140700 (3); Erythrocytosis (3); Hypochromic microcytic anemia (3); Hemoglobin H disease, nondeletional, 613978 (3)
1YE2	P68871	HBB	Sickle cell anemia, 603903 (3); Thalassemias, beta-, 613985 (3); Erythremias, beta- (3); Methemoglobinemias, beta- (3); Heinz body anemias, beta-, 140700 (3); Thalassemia-beta, dominant inclusion-body, 603902 (3); Hereditary persistence of fetal hemoglobin, 141749 (3); Delta-beta thalassemia, 141749 (3); {Malaria, resistance to}, 611162 (3)
1YE2	P69905	HBA2	Thalassemia, alpha-, 604131 (3); Heinz body anemia, 140700 (3); Erythrocytosis (3); Hypochromic microcytic anemia (3); Hemoglobin H disease, nondeletional, 613978 (3)
1YEN	P68871	HBB	Sickle cell anemia, 603903 (3); Thalassemias, beta-, 613985 (3); Erythremias, beta- (3); Methemoglobinemias, beta- (3); Heinz body anemias, beta-, 140700 (3); Thalassemia-beta, dominant inclusion-body, 603902 (3); Hereditary persistence of fetal hemoglobin, 141749 (3); Delta-beta thalassemia, 141749 (3); {Malaria, resistance to}, 611162 (3)
1YEN	P69905	HBA2	Thalassemia, alpha-, 604131 (3); Heinz body anemia, 140700 (3); Erythrocytosis (3); Hypochromic microcytic anemia (3); Hemoglobin H disease, nondeletional, 613978 (3)
1YEO	P68871	HBB	Sickle cell anemia, 603903 (3); Thalassemias, beta-, 613985 (3); Erythremias, beta- (3); Methemoglobinemias, beta- (3); Heinz body anemias, beta-, 140700 (3); Thalassemia-beta, dominant inclusion-body, 603902 (3); Hereditary persistence of fetal hemoglobin, 141749 (3); Delta-beta thalassemia, 141749 (3); {Malaria, resistance to}, 611162 (3)
1YEO	P69905	HBA2	Thalassemia, alpha-, 604131 (3); Heinz body anemia, 140700 (3); Erythrocytosis (3); Hypochromic microcytic anemia (3); Hemoglobin H disease, nondeletional, 613978 (3)
1YEQ	P68871	HBB	Sickle cell anemia, 603903 (3); Thalassemias, beta-, 613985 (3); Erythremias, beta- (3); Methemoglobinemias, beta- (3); Heinz body anemias, beta-, 140700 (3); Thalassemia-beta, dominant inclusion-body, 603902 (3); Hereditary persistence of fetal hemoglobin, 141749 (3); Delta-beta thalassemia, 141749 (3); {Malaria, resistance to}, 611162 (3)
1YEQ	P69905	HBA2	Thalassemia, alpha-, 604131 (3); Heinz body anemia, 140700 (3); Erythrocytosis (3); Hypochromic microcytic anemia (3); Hemoglobin H disease, nondeletional, 613978 (3)
1YEU	P68871	HBB	Sickle cell anemia, 603903 (3); Thalassemias, beta-, 613985 (3); Erythremias, beta- (3); Methemoglobinemias, beta- (3); Heinz body anemias, beta-, 140700 (3); Thalassemia-beta, dominant inclusion-body, 603902 (3); Hereditary persistence of fetal hemoglobin, 141749 (3); Delta-beta thalassemia, 141749 (3); {Malaria, resistance to}, 611162 (3)
1YEU	P69905	HBA2	Thalassemia, alpha-, 604131 (3); Heinz body anemia, 140700 (3); Erythrocytosis (3); Hypochromic microcytic anemia (3); Hemoglobin H disease, nondeletional, 613978 (3)
1YEV	P68871	HBB	Sickle cell anemia, 603903 (3); Thalassemias, beta-, 613985 (3); Erythremias, beta- (3); Methemoglobinemias, beta- (3); Heinz body anemias, beta-, 140700 (3); Thalassemia-beta, dominant inclusion-body, 603902 (3); Hereditary persistence of fetal hemoglobin, 141749 (3); Delta-beta thalassemia, 141749 (3); {Malaria, resistance to}, 611162 (3)
1YEV	P69905	HBA2	Thalassemia, alpha-, 604131 (3); Heinz body anemia, 140700 (3); Erythrocytosis (3); Hypochromic microcytic anemia (3); Hemoglobin H disease, nondeletional, 613978 (3)
1YG5	P68871	HBB	Sickle cell anemia, 603903 (3); Thalassemias, beta-, 613985 (3); Erythremias, beta- (3); Methemoglobinemias, beta- (3); Heinz body anemias, beta-, 140700 (3); Thalassemia-beta, dominant inclusion-body, 603902 (3); Hereditary persistence of fetal hemoglobin, 141749 (3); Delta-beta thalassemia, 141749 (3); {Malaria, resistance to}, 611162 (3)
1YG5	P69905	HBA2	Thalassemia, alpha-, 604131 (3); Heinz body anemia, 140700 (3); Erythrocytosis (3); Hypochromic microcytic anemia (3); Hemoglobin H disease, nondeletional, 613978 (3)
1YGD	P68871	HBB	Sickle cell anemia, 603903 (3); Thalassemias, beta-, 613985 (3); Erythremias, beta- (3); Methemoglobinemias, beta- (3); Heinz body anemias, beta-, 140700 (3); Thalassemia-beta, dominant inclusion-body, 603902 (3); Hereditary persistence of fetal hemoglobin, 141749 (3); Delta-beta thalassemia, 141749 (3); {Malaria, resistance to}, 611162 (3)
1YGD	P69905	HBA2	Thalassemia, alpha-, 604131 (3); Heinz body anemia, 140700 (3); Erythrocytosis (3); Hypochromic microcytic anemia (3); Hemoglobin H disease, nondeletional, 613978 (3)
1YGF	P68871	HBB	Sickle cell anemia, 603903 (3); Thalassemias, beta-, 613985 (3); Erythremias, beta- (3); Methemoglobinemias, beta- (3); Heinz body anemias, beta-, 140700 (3); Thalassemia-beta, dominant inclusion-body, 603902 (3); Hereditary persistence of fetal hemoglobin, 141749 (3); Delta-beta thalassemia, 141749 (3); {Malaria, resistance to}, 611162 (3)
1YGF	P69905	HBA2	Thalassemia, alpha-, 604131 (3); Heinz body anemia, 140700 (3); Erythrocytosis (3); Hypochromic microcytic anemia (3); Hemoglobin H disease, nondeletional, 613978 (3)
1YH9	P68871	HBB	Sickle cell anemia, 603903 (3); Thalassemias, beta-, 613985 (3); Erythremias, beta- (3); Methemoglobinemias, beta- (3); Heinz body anemias, beta-, 140700 (3); Thalassemia-beta, dominant inclusion-body, 603902 (3); Hereditary persistence of fetal hemoglobin, 141749 (3); Delta-beta thalassemia, 141749 (3); {Malaria, resistance to}, 611162 (3)
1YH9	P69905	HBA2	Thalassemia, alpha-, 604131 (3); Heinz body anemia, 140700 (3); Erythrocytosis (3); Hypochromic microcytic anemia (3); Hemoglobin H disease, nondeletional, 613978 (3)
1YHE	P68871	HBB	Sickle cell anemia, 603903 (3); Thalassemias, beta-, 613985 (3); Erythremias, beta- (3); Methemoglobinemias, beta- (3); Heinz body anemias, beta-, 140700 (3); Thalassemia-beta, dominant inclusion-body, 603902 (3); Hereditary persistence of fetal hemoglobin, 141749 (3); Delta-beta thalassemia, 141749 (3); {Malaria, resistance to}, 611162 (3)
1YHE	P69905	HBA2	Thalassemia, alpha-, 604131 (3); Heinz body anemia, 140700 (3); Erythrocytosis (3); Hypochromic microcytic anemia (3); Hemoglobin H disease, nondeletional, 613978 (3)
1YHN	P51149	RAB7A
1YHN	Q96NA2	RILP	Epilepsy, progressive myoclonic 1B, 612437 (3)
1YHR	P68871	HBB	Sickle cell anemia, 603903 (3); Thalassemias, beta-, 613985 (3); Erythremias, beta- (3); Methemoglobinemias, beta- (3); Heinz body anemias, beta-, 140700 (3); Thalassemia-beta, dominant inclusion-body, 603902 (3); Hereditary persistence of fetal hemoglobin, 141749 (3); Delta-beta thalassemia, 141749 (3); {Malaria, resistance to}, 611162 (3)
1YHR	P69905	HBA2	Thalassemia, alpha-, 604131 (3); Heinz body anemia, 140700 (3); Erythrocytosis (3); Hypochromic microcytic anemia (3); Hemoglobin H disease, nondeletional, 613978 (3)
1YIE	P68871	HBB	Sickle cell anemia, 603903 (3); Thalassemias, beta-, 613985 (3); Erythremias, beta- (3); Methemoglobinemias, beta- (3); Heinz body anemias, beta-, 140700 (3); Thalassemia-beta, dominant inclusion-body, 603902 (3); Hereditary persistence of fetal hemoglobin, 141749 (3); Delta-beta thalassemia, 141749 (3); {Malaria, resistance to}, 611162 (3)
1YIE	P69905	HBA2	Thalassemia, alpha-, 604131 (3); Heinz body anemia, 140700 (3); Erythrocytosis (3); Hypochromic microcytic anemia (3); Hemoglobin H disease, nondeletional, 613978 (3)
1YIH	P68871	HBB	Sickle cell anemia, 603903 (3); Thalassemias, beta-, 613985 (3); Erythremias, beta- (3); Methemoglobinemias, beta- (3); Heinz body anemias, beta-, 140700 (3); Thalassemia-beta, dominant inclusion-body, 603902 (3); Hereditary persistence of fetal hemoglobin, 141749 (3); Delta-beta thalassemia, 141749 (3); {Malaria, resistance to}, 611162 (3)
1YIH	P69905	HBA2	Thalassemia, alpha-, 604131 (3); Heinz body anemia, 140700 (3); Erythrocytosis (3); Hypochromic microcytic anemia (3); Hemoglobin H disease, nondeletional, 613978 (3)
1YK1	P16860	NPPB
1YK1	P17342	NPR3	?Hypertension, salt-resistant (1)
1YMM	P01903	HLA-DRA
1YMM	P02686	MBP
1YR5	P53355	DAPK1
1YR5	P62158	CALM3
1YRT	P62158	CALM3
1YRU	P62158	CALM3
1YVH	P22681	CBL	Noonan syndrome-like disorder with or without juvenile myelomonocytic leukemia, 613563 (3)
1YVQ	P68871	HBB	Sickle cell anemia, 603903 (3); Thalassemias, beta-, 613985 (3); Erythremias, beta- (3); Methemoglobinemias, beta- (3); Heinz body anemias, beta-, 140700 (3); Thalassemia-beta, dominant inclusion-body, 603902 (3); Hereditary persistence of fetal hemoglobin, 141749 (3); Delta-beta thalassemia, 141749 (3); {Malaria, resistance to}, 611162 (3)
1YVQ	P69905	HBA2	Thalassemia, alpha-, 604131 (3); Heinz body anemia, 140700 (3); Erythrocytosis (3); Hypochromic microcytic anemia (3); Hemoglobin H disease, nondeletional, 613978 (3)
1YVT	P68871	HBB	Sickle cell anemia, 603903 (3); Thalassemias, beta-, 613985 (3); Erythremias, beta- (3); Methemoglobinemias, beta- (3); Heinz body anemias, beta-, 140700 (3); Thalassemia-beta, dominant inclusion-body, 603902 (3); Hereditary persistence of fetal hemoglobin, 141749 (3); Delta-beta thalassemia, 141749 (3); {Malaria, resistance to}, 611162 (3)
1YVT	P69905	HBA2	Thalassemia, alpha-, 604131 (3); Heinz body anemia, 140700 (3); Erythrocytosis (3); Hypochromic microcytic anemia (3); Hemoglobin H disease, nondeletional, 613978 (3)
1YZI	P68871	HBB	Sickle cell anemia, 603903 (3); Thalassemias, beta-, 613985 (3); Erythremias, beta- (3); Methemoglobinemias, beta- (3); Heinz body anemias, beta-, 140700 (3); Thalassemia-beta, dominant inclusion-body, 603902 (3); Hereditary persistence of fetal hemoglobin, 141749 (3); Delta-beta thalassemia, 141749 (3); {Malaria, resistance to}, 611162 (3)
1YZI	P69905	HBA2	Thalassemia, alpha-, 604131 (3); Heinz body anemia, 140700 (3); Erythrocytosis (3); Hypochromic microcytic anemia (3); Hemoglobin H disease, nondeletional, 613978 (3)
1Z5S	P46060	RANGAP1
1Z5S	P49792	RANBP2	{Encephalopathy, acute, infection-induced, 3, susceptibility to}, 608033 (3)
1Z5S	P63165	SUMO1	Orofacial cleft 10, 613705 (3)
1Z5S	P63279	UBE2I
1Z6J	P08709	F7	Factor VII deficiency, 227500 (3); {Myocardial infarction, decreased susceptibility to}, 608446 (3)
1Z6J	P13726	F3
1Z71	P00734	F2	Hypoprothrombinemia, 613679 (3); Dysprothrombinemia, 613679 (3); Thrombophilia due to thrombin defect, 188050 (3); {Stroke, ischemic, susceptibility to}, 601367 (3); {Pregnancy loss, recurrent, susceptibility to, 2}, 614390 (3)
1Z92	P01589	IL2RA	Immunodeficiency 41 with lymphoproliferation and autoimmunity, 606367 (3); {Diabetes, mellitus, insulin-dependent, susceptibility to, 10}, 601942 (3)
1Z92	P60568	IL2	Severe combined immunodeficiency due to IL2 deficiency (1)
1ZGL	P01903	HLA-DRA
1ZHK	P30685	HLA-B	{Spondyloarthropathy, susceptibility to, 1}, 106300 (3); {Abacavir hypersensitivity, susceptibility to} (3); {Synovitis, chronic, susceptibility to} (3); {Drug-induced liver injury due to flucloxacillin} (3); {Toxic epidermal necrolysis, susceptibility to}, 608579 (3); {Stevens-Johnson syndrome, susceptibility to}, 608579 (3)
1ZHK	P61769	B2M	Immunodeficiency 43, 241600 (3); ?Amyloidosis, familial visceral, 105200 (3)
1ZHL	P30685	HLA-B	{Spondyloarthropathy, susceptibility to, 1}, 106300 (3); {Abacavir hypersensitivity, susceptibility to} (3); {Synovitis, chronic, susceptibility to} (3); {Drug-induced liver injury due to flucloxacillin} (3); {Toxic epidermal necrolysis, susceptibility to}, 608579 (3); {Stevens-Johnson syndrome, susceptibility to}, 608579 (3)
1ZHL	P61769	B2M	Immunodeficiency 43, 241600 (3); ?Amyloidosis, familial visceral, 105200 (3)
1ZOT	P62158	CALM3
1ZSD	P30685	HLA-B	{Spondyloarthropathy, susceptibility to, 1}, 106300 (3); {Abacavir hypersensitivity, susceptibility to} (3); {Synovitis, chronic, susceptibility to} (3); {Drug-induced liver injury due to flucloxacillin} (3); {Toxic epidermal necrolysis, susceptibility to}, 608579 (3); {Stevens-Johnson syndrome, susceptibility to}, 608579 (3)
1ZSD	P61769	B2M	Immunodeficiency 43, 241600 (3); ?Amyloidosis, familial visceral, 105200 (3)
2A19	P19525	EIF2AK2
2A1A	P19525	EIF2AK2
2A1T	P11310	ACADM	Acyl-CoA dehydrogenase, medium chain, deficiency of, 201450 (3)
2A1T	P13804	ETFA	Glutaric acidemia IIA, 231680 (3)
2A1T	P38117	ETFB	Glutaric acidemia IIB, 231680 (3)
2A1U	P13804	ETFA	Glutaric acidemia IIA, 231680 (3)
2A1U	P38117	ETFB	Glutaric acidemia IIB, 231680 (3)
2A25	Q8IUQ4	SIAH1
2A25	Q9HB71	CACYBP
2A2Q	P08709	F7	Factor VII deficiency, 227500 (3); {Myocardial infarction, decreased susceptibility to}, 608446 (3)
2A2Q	P13726	F3
2A3I	P08235	NR3C2	Pseudohypoaldosteronism type I, autosomal dominant, 177735 (3); Hypertension, early-onset, autosomal dominant, with exacerbation in pregnancy, 605115 (3)
2A3I	Q15788	NCOA1
2A41	O43516	WIPF1	?Wiskott-Aldrich syndrome 2, 614493 (3)
2A45	P00734	F2	Hypoprothrombinemia, 613679 (3); Dysprothrombinemia, 613679 (3); Thrombophilia due to thrombin defect, 188050 (3); {Stroke, ischemic, susceptibility to}, 601367 (3); {Pregnancy loss, recurrent, susceptibility to, 2}, 614390 (3)
2A45	P02671	FGA	Dysfibrinogenemia, congenital, 616004 (3); Hypodysfibrinogenemia, congenital, 616004 (3); Amyloidosis, familial visceral, 105200 (3); Afibrinogenemia, congenital, 202400 (3)
2A45	P02675	FGB	Dysfibrinogenemia, congenital, 616004 (3); Afibrinogenemia, congenital, 202400 (3); Hypofibrinogenemia, congenital, 202400 (3)
2A45	P02679	FGG	Dysfibrinogenemia, congenital, 616004 (3); Hypofibrinogenemia, congenital, 202400 (3); Afibrinogenemia, congenital, 202400 (3); Hypodysfibrinogenemia, 616004 (3)
2A83	P61769	B2M	Immunodeficiency 43, 241600 (3); ?Amyloidosis, familial visceral, 105200 (3)
2AEI	P08709	F7	Factor VII deficiency, 227500 (3); {Myocardial infarction, decreased susceptibility to}, 608446 (3)
2AEI	P13726	F3
2AER	P08709	F7	Factor VII deficiency, 227500 (3); {Myocardial infarction, decreased susceptibility to}, 608446 (3)
2AER	P13726	F3
2ARP	P08476	INHBA
2AUH	P06213	INSR	Leprechaunism, 246200 (3); Rabson-Mendenhall syndrome, 262190 (3); Diabetes mellitus, insulin-resistant, with acanthosis nigricans, 610549 (3); Hyperinsulinemic hypoglycemia, familial, 5, 609968 (3)
2AUH	Q14449	GRB14
2AV1	P01892	HLA-A	{Hypersensitivity syndrome, carbamazepine-induced, susceptibility to}, 608579 (3)
2AV7	P01892	HLA-A	{Hypersensitivity syndrome, carbamazepine-induced, susceptibility to}, 608579 (3)
2AXF	P30685	HLA-B	{Spondyloarthropathy, susceptibility to, 1}, 106300 (3); {Abacavir hypersensitivity, susceptibility to} (3); {Synovitis, chronic, susceptibility to} (3); {Drug-induced liver injury due to flucloxacillin} (3); {Toxic epidermal necrolysis, susceptibility to}, 608579 (3); {Stevens-Johnson syndrome, susceptibility to}, 608579 (3)
2AXF	P61769	B2M	Immunodeficiency 43, 241600 (3); ?Amyloidosis, familial visceral, 105200 (3)
2AXG	P30685	HLA-B	{Spondyloarthropathy, susceptibility to, 1}, 106300 (3); {Abacavir hypersensitivity, susceptibility to} (3); {Synovitis, chronic, susceptibility to} (3); {Drug-induced liver injury due to flucloxacillin} (3); {Toxic epidermal necrolysis, susceptibility to}, 608579 (3); {Stevens-Johnson syndrome, susceptibility to}, 608579 (3)
2AXG	P61769	B2M	Immunodeficiency 43, 241600 (3); ?Amyloidosis, familial visceral, 105200 (3)
2AZE	P06400	RB1	Retinoblastoma, 180200 (3); Osteosarcoma, somatic, 259500 (3); Bladder cancer, somatic, 109800 (3); Small cell cancer of the lung, somatic, 182280 (3); Retinoblastoma, trilateral, 180200 (3)
2AZE	Q01094	E2F1
2AZE	Q14186	TFDP1
2B0U	P08476	INHBA
2B0U	P19883	FST
2B2T	O14646	CHD1
2B2T	P68431	HIST1H3H
2B2U	O14646	CHD1
2B2U	P68431	HIST1H3H
2B2V	O14646	CHD1
2B2V	P68431	HIST1H3H
2B3G	P04637	TP53	Colorectal cancer, 114500 (3); Li-Fraumeni syndrome, 151623 (3); Hepatocellular carcinoma, 114550 (3); Osteosarcoma, 259500 (3); Choroid plexus papilloma, 260500 (3); Nasopharyngeal carcinoma, 607107 (3); Pancreatic cancer, 260350 (3); Adrenal cortical carcinoma, 202300 (3); Breast cancer, 114480 (3); {Basal cell carcinoma 7}, 614740 (3); {Glioma susceptibility 1}, 137800 (3)
2B3G	P27694	RPA1
2B4S	P06213	INSR	Leprechaunism, 246200 (3); Rabson-Mendenhall syndrome, 262190 (3); Diabetes mellitus, insulin-resistant, with acanthosis nigricans, 610549 (3); Hyperinsulinemic hypoglycemia, familial, 5, 609968 (3)
2B4S	P18031	PTPN1	{Insulin resistance, susceptibility to}, 125853 (3)
2B5I	P01589	IL2RA	Immunodeficiency 41 with lymphoproliferation and autoimmunity, 606367 (3); {Diabetes, mellitus, insulin-dependent, susceptibility to, 10}, 601942 (3)
2B5I	P14784	IL2RB
2B5I	P31785	IL2RG	Severe combined immunodeficiency, X-linked, 300400 (3); Combined immunodeficiency, X-linked, moderate, 312863 (3)
2B5I	P60568	IL2	Severe combined immunodeficiency due to IL2 deficiency (1)
2B5T	P00734	F2	Hypoprothrombinemia, 613679 (3); Dysprothrombinemia, 613679 (3); Thrombophilia due to thrombin defect, 188050 (3); {Stroke, ischemic, susceptibility to}, 601367 (3); {Pregnancy loss, recurrent, susceptibility to, 2}, 614390 (3)
2B5T	P01008	SERPINC1	Thrombophilia due to antithrombin III deficiency, 613118 (3)
2B7D	P08709	F7	Factor VII deficiency, 227500 (3); {Myocardial infarction, decreased susceptibility to}, 608446 (3)
2B7D	P13726	F3
2B8O	P08709	F7	Factor VII deficiency, 227500 (3); {Myocardial infarction, decreased susceptibility to}, 608446 (3)
2B8O	P13726	F3
2BCK	O14746	TERT	{Pulmonary fibrosis and/or bone marrow failure, telomere-related, 1}, 614742 (3); {Dyskeratosis congenita, autosomal recessive 4}, 613989 (3); {Dyskeratosis congenita, autosomal dominant 2}, 613989 (3); {Leukemia, acute myeloid}, 601626 (3); {Melanoma, cutaneous malignant, 9}, 615134 (3)
2BCK	P05534	HLA-A	{Hypersensitivity syndrome, carbamazepine-induced, susceptibility to}, 608579 (3)
2BEC	O43745	CHP2
2BEC	P19634	SLC9A1	?Lichtenstein-Knorr syndrome, 616291 (3)
2BFC	P12694	BCKDHA	Maple syrup urine disease, type Ia, 248600 (3)
2BFC	P21953	BCKDHB	Maple syrup urine disease, type Ib, 248600 (3)
2BFD	P12694	BCKDHA	Maple syrup urine disease, type Ia, 248600 (3)
2BFD	P21953	BCKDHB	Maple syrup urine disease, type Ib, 248600 (3)
2BFE	P12694	BCKDHA	Maple syrup urine disease, type Ia, 248600 (3)
2BFE	P21953	BCKDHB	Maple syrup urine disease, type Ib, 248600 (3)
2BFF	P12694	BCKDHA	Maple syrup urine disease, type Ia, 248600 (3)
2BFF	P21953	BCKDHB	Maple syrup urine disease, type Ib, 248600 (3)
2BGN	P27487	DPP4
2BGR	P27487	DPP4
2BNQ	P01892	HLA-A	{Hypersensitivity syndrome, carbamazepine-induced, susceptibility to}, 608579 (3)
2BNR	P01892	HLA-A	{Hypersensitivity syndrome, carbamazepine-induced, susceptibility to}, 608579 (3)
2BO9	Q9BS40	LXN
2BO9	Q9UI42	CPA4
2BSK	P62072	TIMM10
2BSK	Q9Y5J7	TIMM9
2BSR	P03989	HLA-B	{Spondyloarthropathy, susceptibility to, 1}, 106300 (3); {Abacavir hypersensitivity, susceptibility to} (3); {Synovitis, chronic, susceptibility to} (3); {Drug-induced liver injury due to flucloxacillin} (3); {Toxic epidermal necrolysis, susceptibility to}, 608579 (3); {Stevens-Johnson syndrome, susceptibility to}, 608579 (3)
2BST	P03989	HLA-B	{Spondyloarthropathy, susceptibility to, 1}, 106300 (3); {Abacavir hypersensitivity, susceptibility to} (3); {Synovitis, chronic, susceptibility to} (3); {Drug-induced liver injury due to flucloxacillin} (3); {Toxic epidermal necrolysis, susceptibility to}, 608579 (3); {Stevens-Johnson syndrome, susceptibility to}, 608579 (3)
2BVO	P18465	HLA-B	{Spondyloarthropathy, susceptibility to, 1}, 106300 (3); {Abacavir hypersensitivity, susceptibility to} (3); {Synovitis, chronic, susceptibility to} (3); {Drug-induced liver injury due to flucloxacillin} (3); {Toxic epidermal necrolysis, susceptibility to}, 608579 (3); {Stevens-Johnson syndrome, susceptibility to}, 608579 (3)
2C0J	O43617	TRAPPC3
2C0J	O75865	TRAPPC6A
2C4F	P08709	F7	Factor VII deficiency, 227500 (3); {Myocardial infarction, decreased susceptibility to}, 608446 (3)
2C4F	P13726	F3
2C5N	P20248	CCNA2
2C5N	P24941	CDK2
2C5O	P20248	CCNA2
2C5O	P24941	CDK2
2C5V	P20248	CCNA2
2C5V	P24941	CDK2
2C7U	P01892	HLA-A	{Hypersensitivity syndrome, carbamazepine-induced, susceptibility to}, 608579 (3)
2C9W	Q15369	TCEB1
2C9W	Q15370	TCEB2
2CCI	P20248	CCNA2
2CCI	Q99741	CDC6	Meier-Gorlin syndrome 5, 613805 (3)
2CHM	O76074	PDE5A
2CHM	Q07343	PDE4B
2CII	P61769	B2M	Immunodeficiency 43, 241600 (3); ?Amyloidosis, familial visceral, 105200 (3)
2CIK	P30685	HLA-B	{Spondyloarthropathy, susceptibility to, 1}, 106300 (3); {Abacavir hypersensitivity, susceptibility to} (3); {Synovitis, chronic, susceptibility to} (3); {Drug-induced liver injury due to flucloxacillin} (3); {Toxic epidermal necrolysis, susceptibility to}, 608579 (3); {Stevens-Johnson syndrome, susceptibility to}, 608579 (3)
2CIK	P61769	B2M	Immunodeficiency 43, 241600 (3); ?Amyloidosis, familial visceral, 105200 (3)
2CLR	P01892	HLA-A	{Hypersensitivity syndrome, carbamazepine-induced, susceptibility to}, 608579 (3)
2CLR	P27797	CALR	Myelofibrosis, somatic, 254450 (3); Thrombocythemia, somatic, 187950 (3)
2CLR	P61769	B2M	Immunodeficiency 43, 241600 (3); ?Amyloidosis, familial visceral, 105200 (3)
2CV5	O60814	HIST1H2BK
2CV5	P62805	HIST2H4A
2CV5	P68431	HIST1H3H
2D1K	O43312	MTSS1
2D31	P16104	H2AFX
2D31	P17693	HLA-G	{Asthma, susceptibility to}, 600807 (2)
2D31	P61769	B2M	Immunodeficiency 43, 241600 (3); ?Amyloidosis, familial visceral, 105200 (3)
2D3G	O14964	HGS
2D5R	P50616	TOB1
2D5R	Q9UIV1	CNOT7
2D5Z	P68871	HBB	Sickle cell anemia, 603903 (3); Thalassemias, beta-, 613985 (3); Erythremias, beta- (3); Methemoglobinemias, beta- (3); Heinz body anemias, beta-, 140700 (3); Thalassemia-beta, dominant inclusion-body, 603902 (3); Hereditary persistence of fetal hemoglobin, 141749 (3); Delta-beta thalassemia, 141749 (3); {Malaria, resistance to}, 611162 (3)
2D5Z	P69905	HBA2	Thalassemia, alpha-, 604131 (3); Heinz body anemia, 140700 (3); Erythrocytosis (3); Hypochromic microcytic anemia (3); Hemoglobin H disease, nondeletional, 613978 (3)
2D60	P68871	HBB	Sickle cell anemia, 603903 (3); Thalassemias, beta-, 613985 (3); Erythremias, beta- (3); Methemoglobinemias, beta- (3); Heinz body anemias, beta-, 140700 (3); Thalassemia-beta, dominant inclusion-body, 603902 (3); Hereditary persistence of fetal hemoglobin, 141749 (3); Delta-beta thalassemia, 141749 (3); {Malaria, resistance to}, 611162 (3)
2D60	P69905	HBA2	Thalassemia, alpha-, 604131 (3); Heinz body anemia, 140700 (3); Erythrocytosis (3); Hypochromic microcytic anemia (3); Hemoglobin H disease, nondeletional, 613978 (3)
2DN1	P68871	HBB	Sickle cell anemia, 603903 (3); Thalassemias, beta-, 613985 (3); Erythremias, beta- (3); Methemoglobinemias, beta- (3); Heinz body anemias, beta-, 140700 (3); Thalassemia-beta, dominant inclusion-body, 603902 (3); Hereditary persistence of fetal hemoglobin, 141749 (3); Delta-beta thalassemia, 141749 (3); {Malaria, resistance to}, 611162 (3)
2DN1	P69905	HBA2	Thalassemia, alpha-, 604131 (3); Heinz body anemia, 140700 (3); Erythrocytosis (3); Hypochromic microcytic anemia (3); Hemoglobin H disease, nondeletional, 613978 (3)
2DN2	P68871	HBB	Sickle cell anemia, 603903 (3); Thalassemias, beta-, 613985 (3); Erythremias, beta- (3); Methemoglobinemias, beta- (3); Heinz body anemias, beta-, 140700 (3); Thalassemia-beta, dominant inclusion-body, 603902 (3); Hereditary persistence of fetal hemoglobin, 141749 (3); Delta-beta thalassemia, 141749 (3); {Malaria, resistance to}, 611162 (3)
2DN2	P69905	HBA2	Thalassemia, alpha-, 604131 (3); Heinz body anemia, 140700 (3); Erythrocytosis (3); Hypochromic microcytic anemia (3); Hemoglobin H disease, nondeletional, 613978 (3)
2DN3	P68871	HBB	Sickle cell anemia, 603903 (3); Thalassemias, beta-, 613985 (3); Erythremias, beta- (3); Methemoglobinemias, beta- (3); Heinz body anemias, beta-, 140700 (3); Thalassemia-beta, dominant inclusion-body, 603902 (3); Hereditary persistence of fetal hemoglobin, 141749 (3); Delta-beta thalassemia, 141749 (3); {Malaria, resistance to}, 611162 (3)
2DN3	P69905	HBA2	Thalassemia, alpha-, 604131 (3); Heinz body anemia, 140700 (3); Erythrocytosis (3); Hypochromic microcytic anemia (3); Hemoglobin H disease, nondeletional, 613978 (3)
2DP4	P02788	LTF
2DSP	P05019	IGF1	Growth retardation with deafness and mental retardation due to IGF1 deficiency, 608747 (3)
2DSP	P22692	IGFBP4
2DSQ	P08833	IGFBP1
2DSQ	P22692	IGFBP4
2DSR	P05019	IGF1	Growth retardation with deafness and mental retardation due to IGF1 deficiency, 608747 (3)
2DSR	P22692	IGFBP4
2DVW	P43686	PSMC4
2DXM	P68871	HBB	Sickle cell anemia, 603903 (3); Thalassemias, beta-, 613985 (3); Erythremias, beta- (3); Methemoglobinemias, beta- (3); Heinz body anemias, beta-, 140700 (3); Thalassemia-beta, dominant inclusion-body, 603902 (3); Hereditary persistence of fetal hemoglobin, 141749 (3); Delta-beta thalassemia, 141749 (3); {Malaria, resistance to}, 611162 (3)
2DXM	P69905	HBA2	Thalassemia, alpha-, 604131 (3); Heinz body anemia, 140700 (3); Erythrocytosis (3); Hypochromic microcytic anemia (3); Hemoglobin H disease, nondeletional, 613978 (3)
2E9W	P10721	KIT	Piebaldism, 172800 (3); Gastrointestinal stromal tumor, familial, 606764 (3); Mast cell disease, 154800 (3); Leukemia, acute myeloid, 601626 (3); Germ cell tumors, 273300 (3)
2E9W	P21583	KITLG	[Skin/hair/eye pigmentation 7, blond/brown hair], 611664 (3); Hyperpigmentation with or without hypopigmentation, 145250 (3); Deafness, congenital, unilateral or asymmetric, 616697 (3)
2E9X	Q14691	GINS1
2E9X	Q9BRX5	GINS3
2EC9	P08709	F7	Factor VII deficiency, 227500 (3); {Myocardial infarction, decreased susceptibility to}, 608446 (3)
2EC9	P13726	F3
2EHO	Q9BRT9	GINS4
2EHO	Q9BRX5	GINS3
2ERJ	P01589	IL2RA	Immunodeficiency 41 with lymphoproliferation and autoimmunity, 606367 (3); {Diabetes, mellitus, insulin-dependent, susceptibility to, 10}, 601942 (3)
2ERJ	P31785	IL2RG	Severe combined immunodeficiency, X-linked, 300400 (3); Combined immunodeficiency, X-linked, moderate, 312863 (3)
2ESV	P13747	HLA-E
2ESV	P61769	B2M	Immunodeficiency 43, 241600 (3); ?Amyloidosis, familial visceral, 105200 (3)
2EUF	Q00534	CDK6	?Microcephaly 12, primary, autosomal recessive, 616080 (3)
2F0Y	P49354	FNTA
2F0Y	P49356	FNTB
2F1X	P04637	TP53	Colorectal cancer, 114500 (3); Li-Fraumeni syndrome, 151623 (3); Hepatocellular carcinoma, 114550 (3); Osteosarcoma, 259500 (3); Choroid plexus papilloma, 260500 (3); Nasopharyngeal carcinoma, 607107 (3); Pancreatic cancer, 260350 (3); Adrenal cortical carcinoma, 202300 (3); Breast cancer, 114480 (3); {Basal cell carcinoma 7}, 614740 (3); {Glioma susceptibility 1}, 137800 (3)
2F1X	Q93009	USP7
2F2C	Q00534	CDK6	?Microcephaly 12, primary, autosomal recessive, 616080 (3)
2F3Y	P62158	CALM3
2F3Z	P62158	CALM3
2F8N	O75367	H2AFY
2F8X	P46531	NOTCH1	Aortic valve disease 1, 109730 (3); Adams-Oliver syndrome 5, 616028 (3)
2F8X	Q06330	RBPJ	Adams-Oliver syndrome 3, 614814 (3)
2F8X	Q92585	MAML1
2F9B	P08709	F7	Factor VII deficiency, 227500 (3); {Myocardial infarction, decreased susceptibility to}, 608446 (3)
2F9B	P13726	F3
2FAP	P42345	MTOR	Smith-Kingsmore syndrome, 616638 (3)
2FAP	P62942	FKBP1A
2FCW	P01130	LDLR	Hypercholesterolemia, familial, 143890 (3); LDL cholesterol level QTL2, 143890 (3)
2FCW	P30533	LRPAP1	Myopia 23, autosomal recessive, 615431 (3)
2FF3	O00401	WASL
2FF3	P06396	GSN	Amyloidosis, Finnish type, 105120 (3)
2FFD	P02671	FGA	Dysfibrinogenemia, congenital, 616004 (3); Hypodysfibrinogenemia, congenital, 616004 (3); Amyloidosis, familial visceral, 105200 (3); Afibrinogenemia, congenital, 202400 (3)
2FFD	P02679	FGG	Dysfibrinogenemia, congenital, 616004 (3); Hypofibrinogenemia, congenital, 202400 (3); Afibrinogenemia, congenital, 202400 (3); Hypodysfibrinogenemia, 616004 (3)
2FIR	P08709	F7	Factor VII deficiency, 227500 (3); {Myocardial infarction, decreased susceptibility to}, 608446 (3)
2FIR	P13726	F3
2FLB	P08709	F7	Factor VII deficiency, 227500 (3); {Myocardial infarction, decreased susceptibility to}, 608446 (3)
2FLB	P13726	F3
2FLR	P08709	F7	Factor VII deficiency, 227500 (3); {Myocardial infarction, decreased susceptibility to}, 608446 (3)
2FLR	P13726	F3
2FYY	P61769	B2M	Immunodeficiency 43, 241600 (3); ?Amyloidosis, familial visceral, 105200 (3)
2FZ3	P61769	B2M	Immunodeficiency 43, 241600 (3); ?Amyloidosis, familial visceral, 105200 (3)
2GH0	O60609	GFRA3
2GH0	Q5T4W7	ARTN
2GJ6	P01892	HLA-A	{Hypersensitivity syndrome, carbamazepine-induced, susceptibility to}, 608579 (3)
2GJ6	P61769	B2M	Immunodeficiency 43, 241600 (3); ?Amyloidosis, familial visceral, 105200 (3)
2GL7	O00512	BCL9
2GL7	P35222	CTNNB1	Mental retardation, autosomal dominant 19, 615075 (3); Colorectal cancer, somatic, 114500 (3); Pilomatricoma, somatic, 132600 (3); Ovarian cancer, somatic, 167000 (3); Hepatocellular carcinoma, somatic, 114550 (3)
2GL7	Q9NQB0	TCF7L2	{Diabetes mellitus, type 2, susceptibility to}, 125853 (3)
2GOO	P12643	BMP2	{HFE hemochromatosis, modifier of}, 235200 (3); Brachydactyly, type A2, 112600 (3)
2GOO	P36894	BMPR1A	Polyposis, juvenile intestinal, 174900 (3); Polyposis syndrome, hereditary mixed, 2, 610069 (3); Juvenile polyposis syndrome, infantile form, 174900 (3)
2GRN	P46060	RANGAP1
2GRN	P63279	UBE2I
2GRO	P46060	RANGAP1
2GRO	P63279	UBE2I
2GRP	P46060	RANGAP1
2GRP	P63279	UBE2I
2GRQ	P46060	RANGAP1
2GRQ	P63279	UBE2I
2GRR	P46060	RANGAP1
2GRR	P63279	UBE2I
2GT9	Q16655	MLANA
2GTW	Q16655	MLANA
2GTZ	Q16655	MLANA
2GUO	Q16655	MLANA
2GY7	O15123	ANGPT2
2GY7	Q02763	TEK	Venous malformations, multiple cutaneous and mucosal, 600195 (3)
2GZD	P62491	RAB11A
2GZD	Q7L804	RAB11FIP2
2GZH	P62491	RAB11A
2GZH	Q7L804	RAB11FIP2
2H26	P29016	CD1B
2H26	P61769	B2M	Immunodeficiency 43, 241600 (3); ?Amyloidosis, familial visceral, 105200 (3)
2H2D	P04637	TP53	Colorectal cancer, 114500 (3); Li-Fraumeni syndrome, 151623 (3); Hepatocellular carcinoma, 114550 (3); Osteosarcoma, 259500 (3); Choroid plexus papilloma, 260500 (3); Nasopharyngeal carcinoma, 607107 (3); Pancreatic cancer, 260350 (3); Adrenal cortical carcinoma, 202300 (3); Breast cancer, 114480 (3); {Basal cell carcinoma 7}, 614740 (3); {Glioma susceptibility 1}, 137800 (3)
2H2F	P04637	TP53	Colorectal cancer, 114500 (3); Li-Fraumeni syndrome, 151623 (3); Hepatocellular carcinoma, 114550 (3); Osteosarcoma, 259500 (3); Choroid plexus papilloma, 260500 (3); Nasopharyngeal carcinoma, 607107 (3); Pancreatic cancer, 260350 (3); Adrenal cortical carcinoma, 202300 (3); Breast cancer, 114480 (3); {Basal cell carcinoma 7}, 614740 (3); {Glioma susceptibility 1}, 137800 (3)
2H32	P12018	VPREB1
2H32	P15814	IGLL1	Agammaglobulinemia 2, 613500 (3)
2H3N	P12018	VPREB1
2H3N	P15814	IGLL1	Agammaglobulinemia 2, 613500 (3)
2H43	P02671	FGA	Dysfibrinogenemia, congenital, 616004 (3); Hypodysfibrinogenemia, congenital, 616004 (3); Amyloidosis, familial visceral, 105200 (3); Afibrinogenemia, congenital, 202400 (3)
2H43	P02679	FGG	Dysfibrinogenemia, congenital, 616004 (3); Hypofibrinogenemia, congenital, 202400 (3); Afibrinogenemia, congenital, 202400 (3); Hypodysfibrinogenemia, 616004 (3)
2H4J	P04637	TP53	Colorectal cancer, 114500 (3); Li-Fraumeni syndrome, 151623 (3); Hepatocellular carcinoma, 114550 (3); Osteosarcoma, 259500 (3); Choroid plexus papilloma, 260500 (3); Nasopharyngeal carcinoma, 607107 (3); Pancreatic cancer, 260350 (3); Adrenal cortical carcinoma, 202300 (3); Breast cancer, 114480 (3); {Basal cell carcinoma 7}, 614740 (3); {Glioma susceptibility 1}, 137800 (3)
2H62	P12643	BMP2	{HFE hemochromatosis, modifier of}, 235200 (3); Brachydactyly, type A2, 112600 (3)
2H62	P36894	BMPR1A	Polyposis, juvenile intestinal, 174900 (3); Polyposis syndrome, hereditary mixed, 2, 610069 (3); Juvenile polyposis syndrome, infantile form, 174900 (3)
2H64	P12643	BMP2	{HFE hemochromatosis, modifier of}, 235200 (3); Brachydactyly, type A2, 112600 (3)
2H64	P36894	BMPR1A	Polyposis, juvenile intestinal, 174900 (3); Polyposis syndrome, hereditary mixed, 2, 610069 (3); Juvenile polyposis syndrome, infantile form, 174900 (3)
2H6F	P49354	FNTA
2H6F	P49356	FNTB
2H6G	P49354	FNTA
2H6G	P49356	FNTB
2H6H	P49354	FNTA
2H6H	P49356	FNTB
2H6I	P49354	FNTA
2H6I	P49356	FNTB
2H6P	P33260	CYP2C18
2H6P	P61769	B2M	Immunodeficiency 43, 241600 (3); ?Amyloidosis, familial visceral, 105200 (3)
2H9P	P61964	WDR5
2HBC	P68871	HBB	Sickle cell anemia, 603903 (3); Thalassemias, beta-, 613985 (3); Erythremias, beta- (3); Methemoglobinemias, beta- (3); Heinz body anemias, beta-, 140700 (3); Thalassemia-beta, dominant inclusion-body, 603902 (3); Hereditary persistence of fetal hemoglobin, 141749 (3); Delta-beta thalassemia, 141749 (3); {Malaria, resistance to}, 611162 (3)
2HBC	P69905	HBA2	Thalassemia, alpha-, 604131 (3); Heinz body anemia, 140700 (3); Erythrocytosis (3); Hypochromic microcytic anemia (3); Hemoglobin H disease, nondeletional, 613978 (3)
2HBD	P68871	HBB	Sickle cell anemia, 603903 (3); Thalassemias, beta-, 613985 (3); Erythremias, beta- (3); Methemoglobinemias, beta- (3); Heinz body anemias, beta-, 140700 (3); Thalassemia-beta, dominant inclusion-body, 603902 (3); Hereditary persistence of fetal hemoglobin, 141749 (3); Delta-beta thalassemia, 141749 (3); {Malaria, resistance to}, 611162 (3)
2HBD	P69905	HBA2	Thalassemia, alpha-, 604131 (3); Heinz body anemia, 140700 (3); Erythrocytosis (3); Hypochromic microcytic anemia (3); Hemoglobin H disease, nondeletional, 613978 (3)
2HBE	P68871	HBB	Sickle cell anemia, 603903 (3); Thalassemias, beta-, 613985 (3); Erythremias, beta- (3); Methemoglobinemias, beta- (3); Heinz body anemias, beta-, 140700 (3); Thalassemia-beta, dominant inclusion-body, 603902 (3); Hereditary persistence of fetal hemoglobin, 141749 (3); Delta-beta thalassemia, 141749 (3); {Malaria, resistance to}, 611162 (3)
2HBE	P69905	HBA2	Thalassemia, alpha-, 604131 (3); Heinz body anemia, 140700 (3); Erythrocytosis (3); Hypochromic microcytic anemia (3); Hemoglobin H disease, nondeletional, 613978 (3)
2HBF	P68871	HBB	Sickle cell anemia, 603903 (3); Thalassemias, beta-, 613985 (3); Erythremias, beta- (3); Methemoglobinemias, beta- (3); Heinz body anemias, beta-, 140700 (3); Thalassemia-beta, dominant inclusion-body, 603902 (3); Hereditary persistence of fetal hemoglobin, 141749 (3); Delta-beta thalassemia, 141749 (3); {Malaria, resistance to}, 611162 (3)
2HBF	P69905	HBA2	Thalassemia, alpha-, 604131 (3); Heinz body anemia, 140700 (3); Erythrocytosis (3); Hypochromic microcytic anemia (3); Hemoglobin H disease, nondeletional, 613978 (3)
2HBS	P68871	HBB	Sickle cell anemia, 603903 (3); Thalassemias, beta-, 613985 (3); Erythremias, beta- (3); Methemoglobinemias, beta- (3); Heinz body anemias, beta-, 140700 (3); Thalassemia-beta, dominant inclusion-body, 603902 (3); Hereditary persistence of fetal hemoglobin, 141749 (3); Delta-beta thalassemia, 141749 (3); {Malaria, resistance to}, 611162 (3)
2HBS	P69905	HBA2	Thalassemia, alpha-, 604131 (3); Heinz body anemia, 140700 (3); Erythrocytosis (3); Hypochromic microcytic anemia (3); Hemoglobin H disease, nondeletional, 613978 (3)
2HCO	P68871	HBB	Sickle cell anemia, 603903 (3); Thalassemias, beta-, 613985 (3); Erythremias, beta- (3); Methemoglobinemias, beta- (3); Heinz body anemias, beta-, 140700 (3); Thalassemia-beta, dominant inclusion-body, 603902 (3); Hereditary persistence of fetal hemoglobin, 141749 (3); Delta-beta thalassemia, 141749 (3); {Malaria, resistance to}, 611162 (3)
2HCO	P69905	HBA2	Thalassemia, alpha-, 604131 (3); Heinz body anemia, 140700 (3); Erythrocytosis (3); Hypochromic microcytic anemia (3); Hemoglobin H disease, nondeletional, 613978 (3)
2HHD	P68871	HBB	Sickle cell anemia, 603903 (3); Thalassemias, beta-, 613985 (3); Erythremias, beta- (3); Methemoglobinemias, beta- (3); Heinz body anemias, beta-, 140700 (3); Thalassemia-beta, dominant inclusion-body, 603902 (3); Hereditary persistence of fetal hemoglobin, 141749 (3); Delta-beta thalassemia, 141749 (3); {Malaria, resistance to}, 611162 (3)
2HHE	P68871	HBB	Sickle cell anemia, 603903 (3); Thalassemias, beta-, 613985 (3); Erythremias, beta- (3); Methemoglobinemias, beta- (3); Heinz body anemias, beta-, 140700 (3); Thalassemia-beta, dominant inclusion-body, 603902 (3); Hereditary persistence of fetal hemoglobin, 141749 (3); Delta-beta thalassemia, 141749 (3); {Malaria, resistance to}, 611162 (3)
2HHE	P69905	HBA2	Thalassemia, alpha-, 604131 (3); Heinz body anemia, 140700 (3); Erythrocytosis (3); Hypochromic microcytic anemia (3); Hemoglobin H disease, nondeletional, 613978 (3)
2HJK	P61769	B2M	Immunodeficiency 43, 241600 (3); ?Amyloidosis, familial visceral, 105200 (3)
2HJL	P61769	B2M	Immunodeficiency 43, 241600 (3); ?Amyloidosis, familial visceral, 105200 (3)
2HKQ	Q14203	DCTN1	Neuropathy, distal hereditary motor, type VIIB, 607641 (3); {Amyotrophic lateral sclerosis, susceptibility to}, 105400 (3); Perry syndrome, 168605 (3)
2HKQ	Q15691	MAPRE1
2HL3	Q14203	DCTN1	Neuropathy, distal hereditary motor, type VIIB, 607641 (3); {Amyotrophic lateral sclerosis, susceptibility to}, 105400 (3); Perry syndrome, 168605 (3)
2HL3	Q15691	MAPRE1
2HL5	Q14203	DCTN1	Neuropathy, distal hereditary motor, type VIIB, 607641 (3); {Amyotrophic lateral sclerosis, susceptibility to}, 105400 (3); Perry syndrome, 168605 (3)
2HL5	Q15691	MAPRE1
2HLA	P01891	HLA-A	{Hypersensitivity syndrome, carbamazepine-induced, susceptibility to}, 608579 (3)
2HLA	P61769	B2M	Immunodeficiency 43, 241600 (3); ?Amyloidosis, familial visceral, 105200 (3)
2HLE	P52799	EFNB2
2HLE	P54760	EPHB4
2HLO	P02671	FGA	Dysfibrinogenemia, congenital, 616004 (3); Hypodysfibrinogenemia, congenital, 616004 (3); Amyloidosis, familial visceral, 105200 (3); Afibrinogenemia, congenital, 202400 (3)
2HN7	P13746	HLA-A	{Hypersensitivity syndrome, carbamazepine-induced, susceptibility to}, 608579 (3)
2HN7	P61769	B2M	Immunodeficiency 43, 241600 (3); ?Amyloidosis, familial visceral, 105200 (3)
2HO2	O00213	APBB1
2HO2	Q8N8S7	ENAH
2HPP	P00734	F2	Hypoprothrombinemia, 613679 (3); Dysprothrombinemia, 613679 (3); Thrombophilia due to thrombin defect, 188050 (3); {Stroke, ischemic, susceptibility to}, 601367 (3); {Pregnancy loss, recurrent, susceptibility to, 2}, 614390 (3)
2HSQ	P18206	VCL	Cardiomyopathy, dilated, 1W, 611407 (3); Cardiomyopathy, hypertrophic, 15, 613255 (3)
2HV8	O75154	RAB11FIP3
2HV8	P62491	RAB11A
2HWL	P00734	F2	Hypoprothrombinemia, 613679 (3); Dysprothrombinemia, 613679 (3); Thrombophilia due to thrombin defect, 188050 (3); {Stroke, ischemic, susceptibility to}, 601367 (3); {Pregnancy loss, recurrent, susceptibility to, 2}, 614390 (3)
2HWL	P02679	FGG	Dysfibrinogenemia, congenital, 616004 (3); Hypofibrinogenemia, congenital, 202400 (3); Afibrinogenemia, congenital, 202400 (3); Hypodysfibrinogenemia, 616004 (3)
2HYI	P38919	EIF4A3	Robin sequence with cleft mandible and limb anomalies, 268305 (3)
2HYI	P61326	MAGOH
2IBF	P18206	VCL	Cardiomyopathy, dilated, 1W, 611407 (3); Cardiomyopathy, hypertrophic, 15, 613255 (3)
2ICE	P01024	C3	C3 deficiency, 613779 (3); {Hemolytic uremic syndrome, atypical, susceptibility to, 5}, 612925 (3); {Macular degeneration, age-related, 9}, 611378 (3)
2ICE	Q9Y279	VSIG4
2ICF	P01024	C3	C3 deficiency, 613779 (3); {Hemolytic uremic syndrome, atypical, susceptibility to, 5}, 612925 (3); {Macular degeneration, age-related, 9}, 611378 (3)
2ICF	Q9Y279	VSIG4
2IEJ	P49354	FNTA
2IEJ	P49356	FNTB
2IFG	P01138	NGF	Neuropathy, hereditary sensory and autonomic, type V, 608654 (3)
2IFG	P04629	NTRK1	Insensitivity to pain, congenital, with anhidrosis, 256800 (3); Medullary thyroid carcinoma, familial, 155240 (3)
2IO2	P46060	RANGAP1
2IO2	P63165	SUMO1	Orofacial cleft 10, 613705 (3)
2IO2	Q9HC62	SENP2
2IO3	P46060	RANGAP1
2IO3	P61956	SUMO2
2IO3	Q9HC62	SENP2
2IW6	P20248	CCNA2
2IW6	P24941	CDK2
2IW8	P20248	CCNA2
2IW8	P24941	CDK2
2IY0	P46060	RANGAP1
2IY0	P63165	SUMO1	Orofacial cleft 10, 613705 (3)
2IY0	Q9P0U3	SENP1
2IZV	Q15369	TCEB1
2IZV	Q15370	TCEB2
2J0Q	P38919	EIF4A3	Robin sequence with cleft mandible and limb anomalies, 268305 (3)
2J0Q	Q9Y5S9	RBM8A	Thrombocytopenia-absent radius syndrome, 274000 (3)
2J0S	O15234	CASC3
2J0S	P38919	EIF4A3	Robin sequence with cleft mandible and limb anomalies, 268305 (3)
2J0S	P61326	MAGOH
2J0S	Q9Y5S9	RBM8A	Thrombocytopenia-absent radius syndrome, 274000 (3)
2J6F	Q13191	CBLB
2J6F	Q9Y5K6	CD2AP	Glomerulosclerosis, focal segmental, 3, 607832 (3)
2J6O	P06729	CD2
2J6O	Q9Y5K6	CD2AP	Glomerulosclerosis, focal segmental, 3, 607832 (3)
2J9F	P12694	BCKDHA	Maple syrup urine disease, type Ia, 248600 (3)
2J9F	P21953	BCKDHB	Maple syrup urine disease, type Ib, 248600 (3)
2JXC	P42566	EPS15
2JXC	Q8WXE9	STON2
2KS1	P00533	EGFR	Nonsmall cell lung cancer, response to tyrosine kinase inhibitor in, 211980 (3); Adenocarcinoma of lung, response to tyrosine kinase inhibitor in, 211980 (3); {Nonsmall cell lung cancer, susceptibility to}, 211980 (3); ?Inflammatory skin and bowel disease, neonatal, 2, 616069 (3)
2KS1	P04626	ERBB2	Adenocarcinoma of lung, somatic, 211980 (3); Glioblastoma, somatic, 137800 (3); Gastric cancer, somatic, 613659 (3); Ovarian cancer, somatic, (3)
2KS9	P20366	TAC1
2KS9	P25103	TACR1
2KSA	P20366	TAC1
2KSA	P25103	TACR1
2KSB	P20366	TAC1
2KSB	P25103	TACR1
2KSO	O15357	INPPL1	Opsismodysplasia, 258480 (3)
2KSO	P29317	EPHA2	Cataract 6, multiple types, 116600 (3)
2KUP	O43559	FRS3
2KUP	Q9UM73	ALK	{Neuroblastoma, susceptibility to, 3}, 613014 (3)
2KW3	O00287	RFXAP	Bare lymphocyte syndrome, type II, complementation group D, 209920 (3)
2KW3	P48382	RFX5	Bare lymphocyte syndrome, type II, complementation group C, 209920 (3); Bare lymphocyte syndrome, type II, complementation group E, 209920 (3)
2KWI	P11234	RALB
2KWI	Q15311	RALBP1
2KXC	Q9UHR4	BAIAP2L1
2KXS	Q07157	TJP1
2L14	P04637	TP53	Colorectal cancer, 114500 (3); Li-Fraumeni syndrome, 151623 (3); Hepatocellular carcinoma, 114550 (3); Osteosarcoma, 259500 (3); Choroid plexus papilloma, 260500 (3); Nasopharyngeal carcinoma, 607107 (3); Pancreatic cancer, 260350 (3); Adrenal cortical carcinoma, 202300 (3); Breast cancer, 114480 (3); {Basal cell carcinoma 7}, 614740 (3); {Glioma susceptibility 1}, 137800 (3)
2L1L	O14980	XPO1
2L1L	P61925	PKIA
2L1R	P19429	TNNI3	Cardiomyopathy, hypertrophic, 7, 613690 (3); Cardiomyopathy, familial restrictive, 1, 115210 (3); ?Cardiomyopathy, dilated, 2A, 611880 (3); Cardiomyopathy, dilated, 1FF, 613286 (3)
2L1R	P63316	TNNC1	Cardiomyopathy, dilated, 1Z, 611879 (3); Cardiomyopathy, hypertrophic, 13, 613243 (3)
2L29	P01344	IGF2	?Growth restriction, severe, with distinctive facies, 616489 (3)
2L4K	P04626	ERBB2	Adenocarcinoma of lung, somatic, 211980 (3); Glioblastoma, somatic, 137800 (3); Gastric cancer, somatic, 613659 (3); Ovarian cancer, somatic, (3)
2L4K	Q14451	GRB7
2L53	P62158	CALM3
2L5X	P01583	IL1A
2L5X	Q99584	S100A13
2L75	P68431	HIST1H3H
2L75	Q14839	CHD4
2L9S	Q96QT6	PHF12
2LEH	O14893	GEMIN2
2LEH	Q16637	SMN2	{Spinal muscular atrophy, type III, modifier of}, 253400 (3)
2LGF	P14151	SELL
2LGF	P62158	CALM3
2LKM	Q96QT6	PHF12
2LKM	Q9UBU8	MORF4L1
2LL6	P35228	NOS2	{Hypertension, susceptibility to}, 145500 (2); {Malaria, resistance to}, 611162 (3)
2LL6	P62158	CALM3
2LL7	P29474	NOS3	{Coronary artery spasm 1, susceptibility to} (3); {Alzheimer disease, late-onset, susceptibility to}, 104300 (3); {Hypertension, susceptibility to}, 145500 (3); {Hypertension, pregnancy-induced}, 189800 (3); {Placental abruption} (3); {Ischemic stroke, susceptibility to}, 601367 (3)
2LL7	P62158	CALM3
2LNH	O00401	WASL
2LNH	Q9UHR4	BAIAP2L1
2LOB	P13569	CFTR	Cystic fibrosis, 219700 (3); Congenital bilateral absence of vas deferens, 277180 (3); Sweat chloride elevation without CF (3); {Pancreatitis, idiopathic}, 167800 (3); {Hypertrypsinemia, neonatal} (3); {Bronchiectasis with or without elevated sweat chloride 1, modifier of}, 211400 (3)
2LOB	Q9HD26	GOPC
2LOZ	Q63HR2	TENC1
2LOZ	Q96QB1	DLC1	Lung cancer, 211980 (1); Esophageal cancer, 133239 (1); Colorectal cancer, somatic, 114500 (3)
2LQC	P62158	CALM3
2LQC	Q13936	CACNA1C	Timothy syndrome, 601005 (3); Brugada syndrome 3, 611875 (3)
2LSI	Q9UBT6	POLK
2LSI	Q9UBZ9	REV1
2LSK	Q9UBZ9	REV1
2LSK	Q9Y253	POLH	Xeroderma pigmentosum, variant type, 278750 (3)
2LTO	P24928	POLR2A
2LTO	Q9H7E2	TDRD3
2LUE	Q96CV9	OPTN	Glaucoma 1, open angle, E, 137760 (3); {Glaucoma, normal tension, susceptibility to}, 606657 (3); Amyotrophic lateral sclerosis 12, 613435 (3)
2LUE	Q9GZQ8	MAP1LC3B
2LV6	P62158	CALM3
2LV6	Q9H1R3	MYLK2	Cardiomyopathy, hypertrophic, 1, digenic, 192600 (3)
2LVM	P62805	HIST2H4A
2LVM	Q12888	TP53BP1
2LVO	P0CG48	UBC
2LVO	Q9UKV5	AMFR
2LVP	P0CG48	UBC
2LVP	Q9UKV5	AMFR
2LVQ	P0CG48	UBC
2LVQ	Q9UKV5	AMFR
2LXM	Q9NP79	VTA1
2LXM	Q9NZZ3	CHMP5
2LXP	P60604	UBE2G2
2LXP	Q9UKV5	AMFR
2LY4	P04637	TP53	Colorectal cancer, 114500 (3); Li-Fraumeni syndrome, 151623 (3); Hepatocellular carcinoma, 114550 (3); Osteosarcoma, 259500 (3); Choroid plexus papilloma, 260500 (3); Nasopharyngeal carcinoma, 607107 (3); Pancreatic cancer, 260350 (3); Adrenal cortical carcinoma, 202300 (3); Breast cancer, 114480 (3); {Basal cell carcinoma 7}, 614740 (3); {Glioma susceptibility 1}, 137800 (3)
2LY4	P09429	HMGB1
2LYW	P30989	NTSR1
2LYW	P30990	NTS
2LZ6	P0CG48	UBC
2M0G	P26368	U2AF2
2M0G	Q15637	SF1	46XY sex reversal 3, 612965 (3); Premature ovarian failure 7, 612964 (3); Adrenocortical insufficiency (3); Spermatogenic failure 8, 613957 (3)
2M0J	P62158	CALM3
2M0K	P62158	CALM3
2M3O	P37088	SCNN1A	Pseudohypoaldosteronism, type I, 264350 (3); Bronchiectasis with or without elevated sweat chloride 2, 613021 (3)
2M3O	P46934	NEDD4
2M41	P54253	ATXN1	Spinocerebellar ataxia 1, 164400 (3)
2M41	Q96RK0	CIC
2M49	P04271	S100B
2M49	P09038	FGF2
2M55	P37840	SNCA	Parkinson disease 4, 605543 (3); Dementia, Lewy body, 127750 (3); Parkinson disease 1, 168601 (3)
2M55	P62158	CALM3
2M6Z	P68871	HBB	Sickle cell anemia, 603903 (3); Thalassemias, beta-, 613985 (3); Erythremias, beta- (3); Methemoglobinemias, beta- (3); Heinz body anemias, beta-, 140700 (3); Thalassemia-beta, dominant inclusion-body, 603902 (3); Hereditary persistence of fetal hemoglobin, 141749 (3); Delta-beta thalassemia, 141749 (3); {Malaria, resistance to}, 611162 (3)
2M6Z	P69905	HBA2	Thalassemia, alpha-, 604131 (3); Heinz body anemia, 140700 (3); Erythrocytosis (3); Hypochromic microcytic anemia (3); Hemoglobin H disease, nondeletional, 613978 (3)
2M7P	P01130	LDLR	Hypercholesterolemia, familial, 143890 (3); LDL cholesterol level QTL2, 143890 (3)
2M7P	Q9HBX9	RXFP1
2M8S	Q99075	HBEGF	{Diphtheria, susceptibility to} (1)
2MA9	Q15369	TCEB1
2MA9	Q15370	TCEB2
2MBH	Q13351	KLF1	Blood group--Lutheran inhibitor, 111150 (3); [Hereditary persistence of fetal hemoglobin], 613566 (3); Dyserythropoietic anemia, congenital, type IV, 613673 (3)
2MCN	P0CG48	UBC
2MEJ	P04637	TP53	Colorectal cancer, 114500 (3); Li-Fraumeni syndrome, 151623 (3); Hepatocellular carcinoma, 114550 (3); Osteosarcoma, 259500 (3); Choroid plexus papilloma, 260500 (3); Nasopharyngeal carcinoma, 607107 (3); Pancreatic cancer, 260350 (3); Adrenal cortical carcinoma, 202300 (3); Breast cancer, 114480 (3); {Basal cell carcinoma 7}, 614740 (3); {Glioma susceptibility 1}, 137800 (3)
2MEJ	Q07817	BCL2L1
2MJ5	P0CG48	UBC
2MJ5	Q14596	NBR1
2NN6	Q13868	EXOSC2
2NN6	Q15024	EXOSC7
2NN6	Q5RKV6	EXOSC6
2NN6	Q96B26	EXOSC8	Pontocerebellar hypoplasia, type 1C, 616081 (3)
2NN6	Q9NPD3	EXOSC4
2NN6	Q9NQT4	EXOSC5
2NN6	Q9NQT5	EXOSC3	Pontocerebellar hypoplasia, type 1B, 614678 (3)
2NN6	Q9Y3B2	EXOSC1
2NOJ	P01024	C3	C3 deficiency, 613779 (3); {Hemolytic uremic syndrome, atypical, susceptibility to, 5}, 612925 (3); {Macular degeneration, age-related, 9}, 611378 (3)
2NPS	O43752	STX6
2NQD	P07711	CTSL
2NUP	O95486	SEC24A
2NUP	Q15436	SEC23A	Craniolenticulosutural dysplasia, 607812 (3)
2NUT	O95486	SEC24A
2NUT	Q15436	SEC23A	Craniolenticulosutural dysplasia, 607812 (3)
2NVU	P61081	UBE2M
2NVU	Q13564	NAE1
2NVU	Q15843	NEDD8
2NVU	Q8TBC4	UBA3
2NW3	P30685	HLA-B	{Spondyloarthropathy, susceptibility to, 1}, 106300 (3); {Abacavir hypersensitivity, susceptibility to} (3); {Synovitis, chronic, susceptibility to} (3); {Drug-induced liver injury due to flucloxacillin} (3); {Toxic epidermal necrolysis, susceptibility to}, 608579 (3); {Stevens-Johnson syndrome, susceptibility to}, 608579 (3)
2NW3	P61769	B2M	Immunodeficiency 43, 241600 (3); ?Amyloidosis, familial visceral, 105200 (3)
2NZ0	Q9NZI2	KCNIP1
2NZ0	Q9UK17	KCND3	Spinocerebellar ataxia 19, 607346 (3); Brugada syndrome 9, 616399 (3)
2NZ8	O75962	TRIO
2NZ8	P63000	RAC1
2O61	P19838	NFKB1	Immunodeficiency, common variable, 12, 616576 (3)
2O61	Q04206	RELA
2O61	Q14653	IRF3	{?Herpes simplex encephalitis, susceptibility to, 7}, 616532 (3)
2O61	Q92985	IRF7	?Immunodeficiency 39, 616345 (3)
2O8B	P43246	MSH2	Colorectal cancer, hereditary nonpolyposis, type 1, 120435 (3); Muir-Torre syndrome, 158320 (3); Mismatch repair cancer syndrome, 276300 (3)
2O8B	P52701	MSH6	Colorectal cancer, hereditary nonpolyposis, type 5, 614350 (3); Endometrial cancer, familial, 608089 (3); Mismatch repair cancer syndrome, 276300 (3)
2O8C	P43246	MSH2	Colorectal cancer, hereditary nonpolyposis, type 1, 120435 (3); Muir-Torre syndrome, 158320 (3); Mismatch repair cancer syndrome, 276300 (3)
2O8C	P52701	MSH6	Colorectal cancer, hereditary nonpolyposis, type 5, 614350 (3); Endometrial cancer, familial, 608089 (3); Mismatch repair cancer syndrome, 276300 (3)
2O8D	P43246	MSH2	Colorectal cancer, hereditary nonpolyposis, type 1, 120435 (3); Muir-Torre syndrome, 158320 (3); Mismatch repair cancer syndrome, 276300 (3)
2O8D	P52701	MSH6	Colorectal cancer, hereditary nonpolyposis, type 5, 614350 (3); Endometrial cancer, familial, 608089 (3); Mismatch repair cancer syndrome, 276300 (3)
2O8E	P43246	MSH2	Colorectal cancer, hereditary nonpolyposis, type 1, 120435 (3); Muir-Torre syndrome, 158320 (3); Mismatch repair cancer syndrome, 276300 (3)
2O8E	P52701	MSH6	Colorectal cancer, hereditary nonpolyposis, type 5, 614350 (3); Endometrial cancer, familial, 608089 (3); Mismatch repair cancer syndrome, 276300 (3)
2O8F	P43246	MSH2	Colorectal cancer, hereditary nonpolyposis, type 1, 120435 (3); Muir-Torre syndrome, 158320 (3); Mismatch repair cancer syndrome, 276300 (3)
2O8F	P52701	MSH6	Colorectal cancer, hereditary nonpolyposis, type 5, 614350 (3); Endometrial cancer, familial, 608089 (3); Mismatch repair cancer syndrome, 276300 (3)
2ODB	P60953	CDC42	Takenouchi-Kosaki syndrome, 616737 (3)
2ODB	Q9NQU5	PAK6
2OMT	P12830	CDH1	Endometrial carcinoma, somatic, 608089 (3); Ovarian carcinoma, somatic, 167000 (3); {Breast cancer, lobular}, 114480 (3); Gastric cancer, familial diffuse, with or without cleft lip and/or palate, 137215 (3); {Prostate cancer, susceptibility to}, 176807 (3)
2OMU	P12830	CDH1	Endometrial carcinoma, somatic, 608089 (3); Ovarian carcinoma, somatic, 167000 (3); {Breast cancer, lobular}, 114480 (3); Gastric cancer, familial diffuse, with or without cleft lip and/or palate, 137215 (3); {Prostate cancer, susceptibility to}, 176807 (3)
2OMV	P12830	CDH1	Endometrial carcinoma, somatic, 608089 (3); Ovarian carcinoma, somatic, 167000 (3); {Breast cancer, lobular}, 114480 (3); Gastric cancer, familial diffuse, with or without cleft lip and/or palate, 137215 (3); {Prostate cancer, susceptibility to}, 176807 (3)
2OMY	P12830	CDH1	Endometrial carcinoma, somatic, 608089 (3); Ovarian carcinoma, somatic, 167000 (3); {Breast cancer, lobular}, 114480 (3); Gastric cancer, familial diffuse, with or without cleft lip and/or palate, 137215 (3); {Prostate cancer, susceptibility to}, 176807 (3)
2OMZ	P12830	CDH1	Endometrial carcinoma, somatic, 608089 (3); Ovarian carcinoma, somatic, 167000 (3); {Breast cancer, lobular}, 114480 (3); Gastric cancer, familial diffuse, with or without cleft lip and/or palate, 137215 (3); {Prostate cancer, susceptibility to}, 176807 (3)
2OQ1	P20963	CD247	?Immunodeficiency 25, 610163 (3)
2OQ1	P43403	ZAP70	Selective T-cell defect, 269840 (3)
2OYH	P02671	FGA	Dysfibrinogenemia, congenital, 616004 (3); Hypodysfibrinogenemia, congenital, 616004 (3); Amyloidosis, familial visceral, 105200 (3); Afibrinogenemia, congenital, 202400 (3)
2OYH	P02679	FGG	Dysfibrinogenemia, congenital, 616004 (3); Hypofibrinogenemia, congenital, 202400 (3); Afibrinogenemia, congenital, 202400 (3); Hypodysfibrinogenemia, 616004 (3)
2OYI	P02671	FGA	Dysfibrinogenemia, congenital, 616004 (3); Hypodysfibrinogenemia, congenital, 616004 (3); Amyloidosis, familial visceral, 105200 (3); Afibrinogenemia, congenital, 202400 (3)
2OYI	P02679	FGG	Dysfibrinogenemia, congenital, 616004 (3); Hypofibrinogenemia, congenital, 202400 (3); Afibrinogenemia, congenital, 202400 (3); Hypodysfibrinogenemia, 616004 (3)
2OZA	P49137	MAPKAPK2
2OZL	P08559	PDHA1	Pyruvate dehydrogenase E1-alpha deficiency, 312170 (3)
2OZL	P11177	PDHB	Pyruvate dehydrogenase E1-beta deficiency, 614111 (3)
2P6A	P08476	INHBA
2P6A	P19883	FST
2PAV	P07737	PFN1	Amyotrophic lateral sclerosis 18, 614808 (3)
2PAV	P50552	VASP
2PBD	P07737	PFN1	Amyotrophic lateral sclerosis 18, 614808 (3)
2PBD	P50552	VASP
2PEH	O75533	SF3B1	Myelodysplastic syndrome, somatic, 614286 (3)
2PEH	Q96I25	RBM17
2PJY	P10600	TGFB3	Arrhythmogenic right ventricular dysplasia 1, 107970 (3); Loeys-Dietz syndrome 5, 615582 (3)
2PJY	P36897	TGFBR1	Loeys-Dietz syndrome 1, 609192 (3); {Multiple self-healing squamous epithelioma, susceptibility to}, 132800 (3)
2PJY	P37173	TGFBR2	Colorectal cancer, hereditary nonpolyposis, type 6, 614331 (3); Esophageal cancer, somatic, 133239 (3); Loeys-Dietz syndrome 2, 610168 (3)
2PUQ	P08709	F7	Factor VII deficiency, 227500 (3); {Myocardial infarction, decreased susceptibility to}, 608446 (3)
2PUQ	P13726	F3
2PW8	P00734	F2	Hypoprothrombinemia, 613679 (3); Dysprothrombinemia, 613679 (3); Thrombophilia due to thrombin defect, 188050 (3); {Stroke, ischemic, susceptibility to}, 601367 (3); {Pregnancy loss, recurrent, susceptibility to, 2}, 614390 (3)
2Q8I	P10515	DLAT	Pyruvate dehydrogenase E2 deficiency, 245348 (3)
2Q8I	Q15120	PDK3	?Charcot-Marie-Tooth disease, X-linked dominant, 6, 300905 (3)
2Q8Y	Q13164	MAPK7
2Q9I	P02671	FGA	Dysfibrinogenemia, congenital, 616004 (3); Hypodysfibrinogenemia, congenital, 616004 (3); Amyloidosis, familial visceral, 105200 (3); Afibrinogenemia, congenital, 202400 (3)
2Q9I	P02675	FGB	Dysfibrinogenemia, congenital, 616004 (3); Afibrinogenemia, congenital, 202400 (3); Hypofibrinogenemia, congenital, 202400 (3)
2Q9Q	Q14691	GINS1
2Q9Q	Q9BRT9	GINS4
2Q9Q	Q9BRX5	GINS3
2Q9Q	Q9Y248	GINS2
2QAG	Q14141	SEPT6
2QAG	Q15019	SEPT2
2QAG	Q16181	SEPT7
2QFA	O15392	BIRC5
2QFA	Q53HL2	CDCA8
2QFA	Q9NQS7	INCENP
2QJ9	P12643	BMP2	{HFE hemochromatosis, modifier of}, 235200 (3); Brachydactyly, type A2, 112600 (3)
2QJ9	P36894	BMPR1A	Polyposis, juvenile intestinal, 174900 (3); Polyposis syndrome, hereditary mixed, 2, 610069 (3); Juvenile polyposis syndrome, infantile form, 174900 (3)
2QJA	P12643	BMP2	{HFE hemochromatosis, modifier of}, 235200 (3); Brachydactyly, type A2, 112600 (3)
2QJA	P36894	BMPR1A	Polyposis, juvenile intestinal, 174900 (3); Polyposis syndrome, hereditary mixed, 2, 610069 (3); Juvenile polyposis syndrome, infantile form, 174900 (3)
2QJB	P12643	BMP2	{HFE hemochromatosis, modifier of}, 235200 (3); Brachydactyly, type A2, 112600 (3)
2QJB	P36894	BMPR1A	Polyposis, juvenile intestinal, 174900 (3); Polyposis syndrome, hereditary mixed, 2, 610069 (3); Juvenile polyposis syndrome, infantile form, 174900 (3)
2QKH	P09681	GIP	Pituitary ACTH-secreting adenoma (3); Ventricular tachycardia, idiopathic, 192605 (3)
2QKH	P48546	GIPR	[Plasma glucose, 2-hour, QTL 2] (2)
2QME	P60763	RAC3
2QME	Q13153	PAK1
2QOS	P07357	C8A	C8 deficiency, type I, 613790 (3)
2QYF	Q13257	MAD2L1
2QYF	Q15013	MAD2L1BP
2R0W	P05067	APP	Cerebral amyloid angiopathy, Dutch, Italian, Iowa, Flemish, Arctic variants, 605714 (3); Alzheimer disease 1, familial, 104300 (3)
2R28	P62158	CALM3
2R28	Q08209	PPP3CA
2R2M	P00734	F2	Hypoprothrombinemia, 613679 (3); Dysprothrombinemia, 613679 (3); Thrombophilia due to thrombin defect, 188050 (3); {Stroke, ischemic, susceptibility to}, 601367 (3); {Pregnancy loss, recurrent, susceptibility to, 2}, 614390 (3)
2R7G	P06400	RB1	Retinoblastoma, 180200 (3); Osteosarcoma, somatic, 259500 (3); Bladder cancer, somatic, 109800 (3); Small cell cancer of the lung, somatic, 182280 (3); Retinoblastoma, trilateral, 180200 (3)
2RA3	P07477	PRSS1	Pancreatitis, hereditary, 167800 (3); Trypsinogen deficiency, 614044 (1)
2RAW	O15392	BIRC5
2RAW	Q53HL2	CDCA8
2RAX	O15392	BIRC5
2RAX	Q53HL2	CDCA8
2RD0	P27986	PIK3R1	?Agammaglobulinemia 7, autosomal recessive, 615214 (3); SHORT syndrome, 269880 (3); Immunodeficiency 36, 616005 (3)
2RD0	P42336	PIK3CA	Ovarian cancer, somatic, 167000 (3); Breast cancer, somatic, 114480 (3); Colorectal cancer, somatic, 114500 (3); Gastric cancer, somatic, 613659 (3); Hepatocellular carcinoma, somatic, 114550 (3); Nonsmall cell lung cancer, somatic, 211980 (3); Keratosis, seborrheic, somatic, 182000 (3); Nevus, epidermal, somatic, 162900 (3); CLOVE syndrome, somatic, 612918 (3); Megalencephaly-capillary malformat…
2RD7	P07357	C8A	C8 deficiency, type I, 613790 (3)
2RD7	P07360	C8G
2RFX	P18465	HLA-B	{Spondyloarthropathy, susceptibility to, 1}, 106300 (3); {Abacavir hypersensitivity, susceptibility to} (3); {Synovitis, chronic, susceptibility to} (3); {Drug-induced liver injury due to flucloxacillin} (3); {Toxic epidermal necrolysis, susceptibility to}, 608579 (3); {Stevens-Johnson syndrome, susceptibility to}, 608579 (3)
2RFX	P61769	B2M	Immunodeficiency 43, 241600 (3); ?Amyloidosis, familial visceral, 105200 (3)
2RHI	P16401	HIST1H1B
2RHI	Q9Y468	L3MBTL1
2RHK	O95639	CPSF4
2RI7	P68431	HIST1H3H
2RI7	Q12830	BPTF
2RII	Q06830	PRDX1
2RII	Q9BYN0	SRXN1
2RQG	P11940	PABPC1
2RQH	P11940	PABPC1
2RQR	Q92556	ELMO1
2RQR	Q92608	DOCK2	Immunodeficiency 40, 616433 (3)
2RQU	P25054	APC	Adenomatous polyposis coli, 175100 (3); Gastric cancer, somatic, 613659 (3); Adenoma, periampullary, somatic (3); Hepatoblastoma, somatic, 114550 (3); Desmoid disease, hereditary, 135290 (3); Colorectal cancer, somatic, 114500 (3); Brain tumor-polyposis syndrome 2, 175100 (3); Gardner syndrome, 175100 (3)
2RQU	Q9ULH1	ASAP1
2RS9	P55201	BRPF1
2RS9	P62805	HIST2H4A
2RSE	P42345	MTOR	Smith-Kingsmore syndrome, 616638 (3)
2RSE	P62942	FKBP1A
2UUE	P20248	CCNA2
2UUE	P24941	CDK2
2UWE	P01892	HLA-A	{Hypersensitivity syndrome, carbamazepine-induced, susceptibility to}, 608579 (3)
2UWE	Q9NPA0	EMC7
2UXN	O60341	KDM1A	Cleft palate, psychomotor retardation, and distinctive facial features, 616728 (3)
2UXN	P68431	HIST1H3H
2UZB	P20248	CCNA2
2UZB	P24941	CDK2
2UZD	P20248	CCNA2
2UZD	P24941	CDK2
2UZE	P20248	CCNA2
2UZE	P24941	CDK2
2UZL	P20248	CCNA2
2UZL	P24941	CDK2
2V1D	O60341	KDM1A	Cleft palate, psychomotor retardation, and distinctive facial features, 616728 (3)
2V1D	Q16695	HIST3H3
2V1D	Q9UKL0	RCOR1
2V22	P20248	CCNA2
2V22	P24941	CDK2
2V3O	P00734	F2	Hypoprothrombinemia, 613679 (3); Dysprothrombinemia, 613679 (3); Thrombophilia due to thrombin defect, 188050 (3); {Stroke, ischemic, susceptibility to}, 601367 (3); {Pregnancy loss, recurrent, susceptibility to, 2}, 614390 (3)
2V53	P02461	COL3A1	Ehlers-Danlos syndrome, type IV, 130050 (3)
2V53	P09486	SPARC	Osteogenesis imperfecta, type XVII, 616507 (3)
2V55	P61587	RND3
2V55	Q13464	ROCK1
2V5E	P39905	GDNF	Central hypoventilation syndrome, 209880 (3); {Pheochromocytoma, modifier of}, 171300 (3); {Hirschsprung disease, susceptibility to, 3}, 613711 (3)
2VAY	P62158	CALM3
2VAY	Q13698	CACNA1S	Hypokalemic periodic paralysis, type 1, 170400 (3); {Malignant hyperthermia susceptibility 5}, 601887 (3); {Thyrotoxic periodic paralysis, susceptibility to, 1}, 188580 (3)
2VDO	P05106	ITGB3	Glanzmann thrombasthenia, 273800 (3); Thrombocytopenia, neonatal alloimmune (3); {Myocardial infarction, susceptibility to}, 608446 (3); Purpura, posttransfusion (3); Bleeding disorder, platelet-type, 16, autosomal dominant, 187800 (3)
2VDO	P08514	ITGA2B	Glanzmann thrombasthenia, 273800 (3); Thrombocytopenia, neonatal alloimmune, BAK antigen related (3); Bleeding disorder, platelet-type, 16, autosomal dominant, 187800 (3)
2VDQ	P05106	ITGB3	Glanzmann thrombasthenia, 273800 (3); Thrombocytopenia, neonatal alloimmune (3); {Myocardial infarction, susceptibility to}, 608446 (3); Purpura, posttransfusion (3); Bleeding disorder, platelet-type, 16, autosomal dominant, 187800 (3)
2VDQ	P08514	ITGA2B	Glanzmann thrombasthenia, 273800 (3); Thrombocytopenia, neonatal alloimmune, BAK antigen related (3); Bleeding disorder, platelet-type, 16, autosomal dominant, 187800 (3)
2VDR	P05106	ITGB3	Glanzmann thrombasthenia, 273800 (3); Thrombocytopenia, neonatal alloimmune (3); {Myocardial infarction, susceptibility to}, 608446 (3); Purpura, posttransfusion (3); Bleeding disorder, platelet-type, 16, autosomal dominant, 187800 (3)
2VDR	P08514	ITGA2B	Glanzmann thrombasthenia, 273800 (3); Thrombocytopenia, neonatal alloimmune, BAK antigen related (3); Bleeding disorder, platelet-type, 16, autosomal dominant, 187800 (3)
2VE7	O14777	NDC80
2VE7	Q9HBM1	SPC25
2VER	P06731	CEACAM5
2VIF	O14544	SOCS6
2VIF	P10721	KIT	Piebaldism, 172800 (3); Gastrointestinal stromal tumor, familial, 606764 (3); Mast cell disease, 154800 (3); Leukemia, acute myeloid, 601626 (3); Germ cell tumors, 273300 (3)
2VNW	P61925	PKIA
2VNY	P61925	PKIA
2VO0	P61925	PKIA
2VO3	P61925	PKIA
2VO6	P61925	PKIA
2VO7	P61925	PKIA
2VSK	P52799	EFNB2
2W2M	P01130	LDLR	Hypercholesterolemia, familial, 143890 (3); LDL cholesterol level QTL2, 143890 (3)
2W2M	Q8NBP7	PCSK9	Hypercholesterolemia, familial, 3, 603776 (3); {Low density lipoprotein cholesterol level QTL 1}, 603776 (3)
2W2N	P01130	LDLR	Hypercholesterolemia, familial, 143890 (3); LDL cholesterol level QTL2, 143890 (3)
2W2N	Q8NBP7	PCSK9	Hypercholesterolemia, familial, 3, 603776 (3); {Low density lipoprotein cholesterol level QTL 1}, 603776 (3)
2W2O	P01130	LDLR	Hypercholesterolemia, familial, 143890 (3); LDL cholesterol level QTL2, 143890 (3)
2W2O	Q8NBP7	PCSK9	Hypercholesterolemia, familial, 3, 603776 (3); {Low density lipoprotein cholesterol level QTL 1}, 603776 (3)
2W2P	P01130	LDLR	Hypercholesterolemia, familial, 143890 (3); LDL cholesterol level QTL2, 143890 (3)
2W2P	Q8NBP7	PCSK9	Hypercholesterolemia, familial, 3, 603776 (3); {Low density lipoprotein cholesterol level QTL 1}, 603776 (3)
2W2Q	P01130	LDLR	Hypercholesterolemia, familial, 143890 (3); LDL cholesterol level QTL2, 143890 (3)
2W2Q	Q8NBP7	PCSK9	Hypercholesterolemia, familial, 3, 603776 (3); {Low density lipoprotein cholesterol level QTL 1}, 603776 (3)
2W6V	P68871	HBB	Sickle cell anemia, 603903 (3); Thalassemias, beta-, 613985 (3); Erythremias, beta- (3); Methemoglobinemias, beta- (3); Heinz body anemias, beta-, 140700 (3); Thalassemia-beta, dominant inclusion-body, 603902 (3); Hereditary persistence of fetal hemoglobin, 141749 (3); Delta-beta thalassemia, 141749 (3); {Malaria, resistance to}, 611162 (3)
2W6V	P69905	HBA2	Thalassemia, alpha-, 604131 (3); Heinz body anemia, 140700 (3); Erythrocytosis (3); Hypochromic microcytic anemia (3); Hemoglobin H disease, nondeletional, 613978 (3)
2W72	P68871	HBB	Sickle cell anemia, 603903 (3); Thalassemias, beta-, 613985 (3); Erythremias, beta- (3); Methemoglobinemias, beta- (3); Heinz body anemias, beta-, 140700 (3); Thalassemia-beta, dominant inclusion-body, 603902 (3); Hereditary persistence of fetal hemoglobin, 141749 (3); Delta-beta thalassemia, 141749 (3); {Malaria, resistance to}, 611162 (3)
2W72	P69905	HBA2	Thalassemia, alpha-, 604131 (3); Heinz body anemia, 140700 (3); Erythrocytosis (3); Hypochromic microcytic anemia (3); Hemoglobin H disease, nondeletional, 613978 (3)
2W96	P11802	CDK4	{Melanoma, cutaneous malignant, 3}, 609048 (3)
2W96	P24385	CCND1	{Colorectal cancer, susceptibility to}, 114500 (3); {von Hippel-Lindau syndrome, modifier of}, 193300 (3); {Multiple myeloma, susceptibility to}, 254500 (3)
2W97	P06730	EIF4E	{Autism, susceptibility to, 19}, 615091 (3)
2W97	Q04637	EIF4G1	{Parkinson disease 18}, 614251 (3)
2W99	P11802	CDK4	{Melanoma, cutaneous malignant, 3}, 609048 (3)
2W99	P24385	CCND1	{Colorectal cancer, susceptibility to}, 114500 (3); {von Hippel-Lindau syndrome, modifier of}, 193300 (3); {Multiple myeloma, susceptibility to}, 254500 (3)
2W9F	P11802	CDK4	{Melanoma, cutaneous malignant, 3}, 609048 (3)
2W9F	P24385	CCND1	{Colorectal cancer, susceptibility to}, 114500 (3); {von Hippel-Lindau syndrome, modifier of}, 193300 (3); {Multiple myeloma, susceptibility to}, 254500 (3)
2WEV	P20248	CCNA2
2WEV	P24941	CDK2
2WFX	Q96QV1	HHIP
2WFY	P20248	CCNA2
2WFY	P24941	CDK2
2WG4	Q96QV1	HHIP
2WHB	P20248	CCNA2
2WHB	P24941	CDK2
2WIH	P20248	CCNA2
2WIH	P24941	CDK2
2WIN	P01024	C3	C3 deficiency, 613779 (3); {Hemolytic uremic syndrome, atypical, susceptibility to, 5}, 612925 (3); {Macular degeneration, age-related, 9}, 611378 (3)
2WMA	P20248	CCNA2
2WMA	P24941	CDK2
2WMB	P20248	CCNA2
2WMB	P24941	CDK2
2WO2	P52799	EFNB2
2WO2	P54764	EPHA4
2WO3	O43921	EFNA2
2WO3	P54764	EPHA4
2WQA	P02753	RBP4	Retinal dystrophy, iris coloboma, and comedogenic acne syndrome, 615147 (3); Microphthalmia, isolated, with coloboma 10, 616428 (3)
2WQA	P02766	TTR	Amyloidosis, hereditary, transthyretin-related, 105210 (3); [Dystransthyretinemic hyperthyroxinemia], 145680 (3); Carpal tunnel syndrome, familial, 115430 (3)
2WY7	P01024	C3	C3 deficiency, 613779 (3); {Hemolytic uremic syndrome, atypical, susceptibility to, 5}, 612925 (3); {Macular degeneration, age-related, 9}, 611378 (3)
2WY8	P01024	C3	C3 deficiency, 613779 (3); {Hemolytic uremic syndrome, atypical, susceptibility to, 5}, 612925 (3); {Macular degeneration, age-related, 9}, 611378 (3)
2X0G	P53355	DAPK1
2X0G	P62158	CALM3
2X0L	O60341	KDM1A	Cleft palate, psychomotor retardation, and distinctive facial features, 616728 (3)
2X0L	Q9UKL0	RCOR1
2X70	P01892	HLA-A	{Hypersensitivity syndrome, carbamazepine-induced, susceptibility to}, 608579 (3)
2X70	P61769	B2M	Immunodeficiency 43, 241600 (3); ?Amyloidosis, familial visceral, 105200 (3)
2XAC	P17948	FLT1
2XAC	P49765	VEGFB
2XAF	O60341	KDM1A	Cleft palate, psychomotor retardation, and distinctive facial features, 616728 (3)
2XAF	Q9UKL0	RCOR1
2XAG	O60341	KDM1A	Cleft palate, psychomotor retardation, and distinctive facial features, 616728 (3)
2XAG	Q9UKL0	RCOR1
2XAH	O60341	KDM1A	Cleft palate, psychomotor retardation, and distinctive facial features, 616728 (3)
2XAH	Q9UKL0	RCOR1
2XAJ	O60341	KDM1A	Cleft palate, psychomotor retardation, and distinctive facial features, 616728 (3)
2XAJ	Q9UKL0	RCOR1
2XAQ	O60341	KDM1A	Cleft palate, psychomotor retardation, and distinctive facial features, 616728 (3)
2XAQ	Q9UKL0	RCOR1
2XAS	O60341	KDM1A	Cleft palate, psychomotor retardation, and distinctive facial features, 616728 (3)
2XAS	Q9UKL0	RCOR1
2XB2	P61326	MAGOH
2XB2	Q9BZI7	UPF3B	Mental retardation, X-linked, syndromic 14, 300676 (3)
2XNX	P02671	FGA	Dysfibrinogenemia, congenital, 616004 (3); Hypodysfibrinogenemia, congenital, 616004 (3); Amyloidosis, familial visceral, 105200 (3); Afibrinogenemia, congenital, 202400 (3)
2XNX	P02675	FGB	Dysfibrinogenemia, congenital, 616004 (3); Afibrinogenemia, congenital, 202400 (3); Hypofibrinogenemia, congenital, 202400 (3)
2XNX	P02679	FGG	Dysfibrinogenemia, congenital, 616004 (3); Hypofibrinogenemia, congenital, 202400 (3); Afibrinogenemia, congenital, 202400 (3); Hypodysfibrinogenemia, 616004 (3)
2XNY	P02671	FGA	Dysfibrinogenemia, congenital, 616004 (3); Hypodysfibrinogenemia, congenital, 616004 (3); Amyloidosis, familial visceral, 105200 (3); Afibrinogenemia, congenital, 202400 (3)
2XNY	P02675	FGB	Dysfibrinogenemia, congenital, 616004 (3); Afibrinogenemia, congenital, 202400 (3); Hypofibrinogenemia, congenital, 202400 (3)
2XNY	P02679	FGG	Dysfibrinogenemia, congenital, 616004 (3); Hypofibrinogenemia, congenital, 202400 (3); Afibrinogenemia, congenital, 202400 (3); Hypodysfibrinogenemia, 616004 (3)
2XPG	P04439	HLA-A	{Hypersensitivity syndrome, carbamazepine-induced, susceptibility to}, 608579 (3)
2XPG	P60201	PLP1	Pelizaeus-Merzbacher disease, 312080 (3); Spastic paraplegia 2, X-linked, 312920 (3)
2XPG	P61769	B2M	Immunodeficiency 43, 241600 (3); ?Amyloidosis, familial visceral, 105200 (3)
2XQN	Q8N8S7	ENAH
2XQN	Q9UGI8	TES
2XQN	Q9Y615	ACTL7A
2XQW	P01024	C3	C3 deficiency, 613779 (3); {Hemolytic uremic syndrome, atypical, susceptibility to, 5}, 612925 (3); {Macular degeneration, age-related, 9}, 611378 (3)
2XQW	P08603	CFH	{Hemolytic uremic syndrome, atypical, susceptibility to, 1}, 235400 (3); Complement factor H deficiency, 609814 (3); {Macular degeneration, age-related, 4}, 610698 (3); Basal laminar drusen, 126700 (3)
2XRW	Q12968	NFATC3
2Y48	O60341	KDM1A	Cleft palate, psychomotor retardation, and distinctive facial features, 616728 (3)
2Y48	O95863	SNAI1
2Y48	Q9UKL0	RCOR1
2Y4V	P53355	DAPK1
2Y4V	P62158	CALM3
2Y5B	P0CG47	UBB	Cleft palate, isolated, 119540 (2)
2Y5B	Q9UK80	USP21
2Y7Q	P01854	IGHE
2Y7Q	P12319	FCER1A
2Y8O	P52564	MAP2K6
2Y8O	Q16539	MAPK14
2Y9A	P14678	SNRPB	Cerebrocostomandibular syndrome, 117650 (3)
2Y9A	P62304	SNRPE	Hypotrichosis 11, 615059 (3)
2Y9A	P62306	SNRPF
2Y9A	P62308	SNRPG
2Y9A	P62314	SNRPD1
2Y9A	P62316	SNRPD2
2Y9A	P62318	SNRPD3
2Y9B	P14678	SNRPB	Cerebrocostomandibular syndrome, 117650 (3)
2Y9B	P62304	SNRPE	Hypotrichosis 11, 615059 (3)
2Y9B	P62306	SNRPF
2Y9B	P62308	SNRPG
2Y9B	P62314	SNRPD1
2Y9B	P62316	SNRPD2
2Y9B	P62318	SNRPD3
2Y9C	P14678	SNRPB	Cerebrocostomandibular syndrome, 117650 (3)
2Y9C	P62304	SNRPE	Hypotrichosis 11, 615059 (3)
2Y9C	P62306	SNRPF
2Y9C	P62308	SNRPG
2Y9C	P62314	SNRPD1
2Y9C	P62316	SNRPD2
2Y9C	P62318	SNRPD3
2Y9D	P14678	SNRPB	Cerebrocostomandibular syndrome, 117650 (3)
2Y9D	P62304	SNRPE	Hypotrichosis 11, 615059 (3)
2Y9D	P62306	SNRPF
2Y9D	P62308	SNRPG
2Y9D	P62314	SNRPD1
2Y9D	P62316	SNRPD2
2Y9D	P62318	SNRPD3
2Y9Q	P28482	MAPK1
2Y9Q	Q9BUB5	MKNK1
2YDQ	O60502	MGEA5
2YDR	P04637	TP53	Colorectal cancer, 114500 (3); Li-Fraumeni syndrome, 151623 (3); Hepatocellular carcinoma, 114550 (3); Osteosarcoma, 259500 (3); Choroid plexus papilloma, 260500 (3); Nasopharyngeal carcinoma, 607107 (3); Pancreatic cancer, 260350 (3); Adrenal cortical carcinoma, 202300 (3); Breast cancer, 114480 (3); {Basal cell carcinoma 7}, 614740 (3); {Glioma susceptibility 1}, 137800 (3)
2YDS	Q15750	TAB1
2YGG	P19634	SLC9A1	?Lichtenstein-Knorr syndrome, 616291 (3)
2YHO	P51668	UBE2D1
2YHO	Q8WY64	MYLIP
2YOU	P14416	DRD2
2YPK	P18465	HLA-B	{Spondyloarthropathy, susceptibility to, 1}, 106300 (3); {Abacavir hypersensitivity, susceptibility to} (3); {Synovitis, chronic, susceptibility to} (3); {Drug-induced liver injury due to flucloxacillin} (3); {Toxic epidermal necrolysis, susceptibility to}, 608579 (3); {Stevens-Johnson syndrome, susceptibility to}, 608579 (3)
2YPK	P61769	B2M	Immunodeficiency 43, 241600 (3); ?Amyloidosis, familial visceral, 105200 (3)
2YPL	P18465	HLA-B	{Spondyloarthropathy, susceptibility to, 1}, 106300 (3); {Abacavir hypersensitivity, susceptibility to} (3); {Synovitis, chronic, susceptibility to} (3); {Drug-induced liver injury due to flucloxacillin} (3); {Toxic epidermal necrolysis, susceptibility to}, 608579 (3); {Stevens-Johnson syndrome, susceptibility to}, 608579 (3)
2YPL	P61769	B2M	Immunodeficiency 43, 241600 (3); ?Amyloidosis, familial visceral, 105200 (3)
2YS5	O43559	FRS3
2YS5	Q9UM73	ALK	{Neuroblastoma, susceptibility to, 3}, 613014 (3)
2YT2	O43559	FRS3
2YT2	Q9UM73	ALK	{Neuroblastoma, susceptibility to, 3}, 613014 (3)
2Z3Q	P40933	IL15
2Z3Q	Q13261	IL15RA
2Z3R	P40933	IL15
2Z3R	Q13261	IL15RA
2Z4E	P02671	FGA	Dysfibrinogenemia, congenital, 616004 (3); Hypodysfibrinogenemia, congenital, 616004 (3); Amyloidosis, familial visceral, 105200 (3); Afibrinogenemia, congenital, 202400 (3)
2Z4E	P02675	FGB	Dysfibrinogenemia, congenital, 616004 (3); Afibrinogenemia, congenital, 202400 (3); Hypofibrinogenemia, congenital, 202400 (3)
2Z5S	P04637	TP53	Colorectal cancer, 114500 (3); Li-Fraumeni syndrome, 151623 (3); Hepatocellular carcinoma, 114550 (3); Osteosarcoma, 259500 (3); Choroid plexus papilloma, 260500 (3); Nasopharyngeal carcinoma, 607107 (3); Pancreatic cancer, 260350 (3); Adrenal cortical carcinoma, 202300 (3); Breast cancer, 114480 (3); {Basal cell carcinoma 7}, 614740 (3); {Glioma susceptibility 1}, 137800 (3)
2Z5T	P04637	TP53	Colorectal cancer, 114500 (3); Li-Fraumeni syndrome, 151623 (3); Hepatocellular carcinoma, 114550 (3); Osteosarcoma, 259500 (3); Choroid plexus papilloma, 260500 (3); Nasopharyngeal carcinoma, 607107 (3); Pancreatic cancer, 260350 (3); Adrenal cortical carcinoma, 202300 (3); Breast cancer, 114480 (3); {Basal cell carcinoma 7}, 614740 (3); {Glioma susceptibility 1}, 137800 (3)
2Z62	O00206	TLR4	Endotoxin hyporesponsiveness (3); {Macular degeneration, age-related, 10}, 611488 (3); {Colorectal cancer, susceptibility to}, 114500 (3)
2Z63	O00206	TLR4	Endotoxin hyporesponsiveness (3); {Macular degeneration, age-related, 10}, 611488 (3); {Colorectal cancer, susceptibility to}, 114500 (3)
2Z65	O00206	TLR4	Endotoxin hyporesponsiveness (3); {Macular degeneration, age-related, 10}, 611488 (3); {Colorectal cancer, susceptibility to}, 114500 (3)
2Z66	O00206	TLR4	Endotoxin hyporesponsiveness (3); {Macular degeneration, age-related, 10}, 611488 (3); {Colorectal cancer, susceptibility to}, 114500 (3)
2Z7F	P03973	SLPI
2Z7F	P08246	ELANE	Neutropenia, cyclic, 162800 (3); Neutropenia, severe congenital 1, autosomal dominant, 202700 (3)
2Z7X	O60603	TLR2	{Leprosy, susceptibility to}, 246300 (3); {Colorectal cancer, susceptibility to}, 114500 (3); {Mycobacterium tuberculosis, susceptibility to}, 607948 (3)
2Z7X	Q15399	TLR1	{Leprosy, protection against}, 613223 (3); {Leprosy, susceptibility to, 5}, 613223 (3)
2Z80	O60603	TLR2	{Leprosy, susceptibility to}, 246300 (3); {Colorectal cancer, susceptibility to}, 114500 (3); {Mycobacterium tuberculosis, susceptibility to}, 607948 (3)
2Z8C	P06213	INSR	Leprechaunism, 246200 (3); Rabson-Mendenhall syndrome, 262190 (3); Diabetes mellitus, insulin-resistant, with acanthosis nigricans, 610549 (3); Hyperinsulinemic hypoglycemia, familial, 5, 609968 (3)
2Z8C	P35568	IRS1	{Diabetes mellitus, noninsulin-dependent}, 125853 (3); {Coronary artery disease, susceptibility to} (3)
2ZC9	P00734	F2	Hypoprothrombinemia, 613679 (3); Dysprothrombinemia, 613679 (3); Thrombophilia due to thrombin defect, 188050 (3); {Stroke, ischemic, susceptibility to}, 601367 (3); {Pregnancy loss, recurrent, susceptibility to, 2}, 614390 (3)
2ZFF	P00734	F2	Hypoprothrombinemia, 613679 (3); Dysprothrombinemia, 613679 (3); Thrombophilia due to thrombin defect, 188050 (3); {Stroke, ischemic, susceptibility to}, 601367 (3); {Pregnancy loss, recurrent, susceptibility to, 2}, 614390 (3)
2ZFQ	P00734	F2	Hypoprothrombinemia, 613679 (3); Dysprothrombinemia, 613679 (3); Thrombophilia due to thrombin defect, 188050 (3); {Stroke, ischemic, susceptibility to}, 601367 (3); {Pregnancy loss, recurrent, susceptibility to, 2}, 614390 (3)
2ZFR	P00734	F2	Hypoprothrombinemia, 613679 (3); Dysprothrombinemia, 613679 (3); Thrombophilia due to thrombin defect, 188050 (3); {Stroke, ischemic, susceptibility to}, 601367 (3); {Pregnancy loss, recurrent, susceptibility to, 2}, 614390 (3)
2ZGB	P00734	F2	Hypoprothrombinemia, 613679 (3); Dysprothrombinemia, 613679 (3); Thrombophilia due to thrombin defect, 188050 (3); {Stroke, ischemic, susceptibility to}, 601367 (3); {Pregnancy loss, recurrent, susceptibility to, 2}, 614390 (3)
2ZI2	P00734	F2	Hypoprothrombinemia, 613679 (3); Dysprothrombinemia, 613679 (3); Thrombophilia due to thrombin defect, 188050 (3); {Stroke, ischemic, susceptibility to}, 601367 (3); {Pregnancy loss, recurrent, susceptibility to, 2}, 614390 (3)
2ZME	Q86VN1	VPS36
2ZME	Q96H20	SNF8
2ZME	Q9BRG1	VPS25
2ZNK	P00734	F2	Hypoprothrombinemia, 613679 (3); Dysprothrombinemia, 613679 (3); Thrombophilia due to thrombin defect, 188050 (3); {Stroke, ischemic, susceptibility to}, 601367 (3); {Pregnancy loss, recurrent, susceptibility to, 2}, 614390 (3)
2ZO3	P00734	F2	Hypoprothrombinemia, 613679 (3); Dysprothrombinemia, 613679 (3); Thrombophilia due to thrombin defect, 188050 (3); {Stroke, ischemic, susceptibility to}, 601367 (3); {Pregnancy loss, recurrent, susceptibility to, 2}, 614390 (3)
2ZP0	P08709	F7	Factor VII deficiency, 227500 (3); {Myocardial infarction, decreased susceptibility to}, 608446 (3)
2ZP0	P13726	F3
2ZWL	P08709	F7	Factor VII deficiency, 227500 (3); {Myocardial infarction, decreased susceptibility to}, 608446 (3)
2ZWL	P13726	F3
2ZZU	P08709	F7	Factor VII deficiency, 227500 (3); {Myocardial infarction, decreased susceptibility to}, 608446 (3)
2ZZU	P13726	F3
3A1B	P68431	HIST1H3H
3A1B	Q9Y6K1	DNMT3A	Tatton-Brown-Rahman syndrome, 615879 (3)
3A4U	P49257	LMAN1	Combined factor V and VIII deficiency, 227300 (3)
3A4U	Q8NI22	MCFD2	Factor V and factor VIII, combined deficiency of, 613625 (3)
3A6N	P04908	HIST1H2AB
3A6N	P06899	HIST1H2BJ
3A6N	P62805	HIST2H4A
3A6N	Q16695	HIST3H3
3A7Q	Q14114	LRP8	{Myocardial infarction, susceptibility to}, 608446 (3)
3A98	Q92556	ELMO1
3A98	Q92608	DOCK2	Immunodeficiency 40, 616433 (3)
3AA6	Q9Y5K6	CD2AP	Glomerulosclerosis, focal segmental, 3, 607832 (3)
3AAD	P21675	TAF1	Dystonia-Parkinsonism, X-linked, 314250 (3)
3AAD	Q9Y294	ASF1A
3AFA	P04908	HIST1H2AB
3AFA	P06899	HIST1H2BJ
3AFA	P62805	HIST2H4A
3AFA	P68431	HIST1H3H
3AJB	P40855	PEX19	Peroxisome biogenesis disorder 12A (Zellweger), 614886 (3)
3AM7	P06730	EIF4E	{Autism, susceptibility to, 19}, 615091 (3)
3AM7	Q13542	EIF4EBP2
3AM8	P13747	HLA-E
3AMA	P17612	PRKACA	Cushing syndrome, ACTH-independent adrenal, somatic, 615830 (3)
3AMA	P61925	PKIA
3AMB	P17612	PRKACA	Cushing syndrome, ACTH-independent adrenal, somatic, 615830 (3)
3AMB	P61925	PKIA
3AN2	P04908	HIST1H2AB
3AN2	P06899	HIST1H2BJ
3AN2	P49450	CENPA
3AQF	O60895	RAMP2
3AQF	Q16602	CALCRL
3ASL	P84243	H3F3B
3ASW	P13645	KRT10	Epidermolytic hyperkeratosis, 113800 (3); Ichthyosis, cyclic, with epidermolytic hyperkeratosis, 607602 (3); Ichthyosis with confetti, 609165 (3)
3AU4	P43146	DCC	Mirror movements 1, 157600 (3); Colorectal cancer, somatic, 114500 (3); Esophageal carcinoma, somatic 133239 (3)
3AU4	Q9HD67	MYO10
3AV1	P04908	HIST1H2AB
3AV1	P06899	HIST1H2BJ
3AV1	P62805	HIST2H4A
3AV1	Q71DI3	HIST2H3D
3AV2	P04908	HIST1H2AB
3AV2	P06899	HIST1H2BJ
3AV2	P62805	HIST2H4A
3AV2	P84243	H3F3B
3AYW	P04908	HIST1H2AB
3AYW	P06899	HIST1H2BJ
3AYW	P62805	HIST2H4A
3AYW	P68431	HIST1H3H
3AZE	P04908	HIST1H2AB
3AZE	P06899	HIST1H2BJ
3AZE	P62805	HIST2H4A
3AZE	P68431	HIST1H3H
3AZF	P04908	HIST1H2AB
3AZF	P06899	HIST1H2BJ
3AZF	P62805	HIST2H4A
3AZF	P68431	HIST1H3H
3AZG	P04908	HIST1H2AB
3AZG	P06899	HIST1H2BJ
3AZG	P62805	HIST2H4A
3AZG	P68431	HIST1H3H
3AZH	P04908	HIST1H2AB
3AZH	P06899	HIST1H2BJ
3AZH	P62805	HIST2H4A
3AZH	P68431	HIST1H3H
3AZI	P04908	HIST1H2AB
3AZI	P06899	HIST1H2BJ
3AZI	P62805	HIST2H4A
3AZI	P68431	HIST1H3H
3AZJ	P04908	HIST1H2AB
3AZJ	P06899	HIST1H2BJ
3AZJ	P62805	HIST2H4A
3AZJ	P68431	HIST1H3H
3AZK	P04908	HIST1H2AB
3AZK	P06899	HIST1H2BJ
3AZK	P62805	HIST2H4A
3AZK	P68431	HIST1H3H
3AZL	P04908	HIST1H2AB
3AZL	P06899	HIST1H2BJ
3AZL	P62805	HIST2H4A
3AZL	P68431	HIST1H3H
3AZM	P04908	HIST1H2AB
3AZM	P06899	HIST1H2BJ
3AZM	P62805	HIST2H4A
3AZM	P68431	HIST1H3H
3AZN	P04908	HIST1H2AB
3AZN	P06899	HIST1H2BJ
3AZN	P62805	HIST2H4A
3AZN	P68431	HIST1H3H
3B08	P0CG48	UBC
3B0A	P0CG48	UBC
3B13	P63000	RAC1
3B13	Q92608	DOCK2	Immunodeficiency 40, 616433 (3)
3B23	P00734	F2	Hypoprothrombinemia, 613679 (3); Dysprothrombinemia, 613679 (3); Thrombophilia due to thrombin defect, 188050 (3); {Stroke, ischemic, susceptibility to}, 601367 (3); {Pregnancy loss, recurrent, susceptibility to, 2}, 614390 (3)
3B2D	O95711	LY86
3B2D	Q99467	CD180
3B3I	P03989	HLA-B	{Spondyloarthropathy, susceptibility to, 1}, 106300 (3); {Abacavir hypersensitivity, susceptibility to} (3); {Synovitis, chronic, susceptibility to} (3); {Drug-induced liver injury due to flucloxacillin} (3); {Toxic epidermal necrolysis, susceptibility to}, 608579 (3); {Stevens-Johnson syndrome, susceptibility to}, 608579 (3)
3B3I	P32241	VIPR1
3B3I	P61769	B2M	Immunodeficiency 43, 241600 (3); ?Amyloidosis, familial visceral, 105200 (3)
3B4V	O95633	FSTL3
3B4V	P08476	INHBA
3B6S	P03989	HLA-B	{Spondyloarthropathy, susceptibility to, 1}, 106300 (3); {Abacavir hypersensitivity, susceptibility to} (3); {Synovitis, chronic, susceptibility to} (3); {Drug-induced liver injury due to flucloxacillin} (3); {Toxic epidermal necrolysis, susceptibility to}, 608579 (3); {Stevens-Johnson syndrome, susceptibility to}, 608579 (3)
3B6S	P61769	B2M	Immunodeficiency 43, 241600 (3); ?Amyloidosis, familial visceral, 105200 (3)
3B75	P68871	HBB	Sickle cell anemia, 603903 (3); Thalassemias, beta-, 613985 (3); Erythremias, beta- (3); Methemoglobinemias, beta- (3); Heinz body anemias, beta-, 140700 (3); Thalassemia-beta, dominant inclusion-body, 603902 (3); Hereditary persistence of fetal hemoglobin, 141749 (3); Delta-beta thalassemia, 141749 (3); {Malaria, resistance to}, 611162 (3)
3B75	P69905	HBA2	Thalassemia, alpha-, 604131 (3); Heinz body anemia, 140700 (3); Erythrocytosis (3); Hypochromic microcytic anemia (3); Hemoglobin H disease, nondeletional, 613978 (3)
3BBP	P20340	RAB6A
3BBP	Q8IWJ2	GCC2
3BDW	P26715	KLRC1
3BDW	Q13241	KLRD1
3BEF	P00734	F2	Hypoprothrombinemia, 613679 (3); Dysprothrombinemia, 613679 (3); Thrombophilia due to thrombin defect, 188050 (3); {Stroke, ischemic, susceptibility to}, 601367 (3); {Pregnancy loss, recurrent, susceptibility to, 2}, 614390 (3)
3BEF	P25116	F2R
3BGM	P01892	HLA-A	{Hypersensitivity syndrome, carbamazepine-induced, susceptibility to}, 608579 (3)
3BGM	P61769	B2M	Immunodeficiency 43, 241600 (3); ?Amyloidosis, familial visceral, 105200 (3)
3BGM	Q9BZL6	PRKD2
3BH9	P01892	HLA-A	{Hypersensitivity syndrome, carbamazepine-induced, susceptibility to}, 608579 (3)
3BH9	P61769	B2M	Immunodeficiency 43, 241600 (3); ?Amyloidosis, familial visceral, 105200 (3)
3BH9	Q8WVV4	POF1B	Premature ovarian failure 2B, 300604 (3)
3BHB	P01892	HLA-A	{Hypersensitivity syndrome, carbamazepine-induced, susceptibility to}, 608579 (3)
3BHB	P61769	B2M	Immunodeficiency 43, 241600 (3); ?Amyloidosis, familial visceral, 105200 (3)
3BHB	Q86UW6	N4BP2
3BHT	P24941	CDK2
3BHU	P24941	CDK2
3BHV	P24941	CDK2
3BN3	P20701	ITGAL
3BN3	Q9UMF0	ICAM5
3BO8	P30443	HLA-A	{Hypersensitivity syndrome, carbamazepine-induced, susceptibility to}, 608579 (3)
3BO8	P43355	MAGEA1
3BO8	P61769	B2M	Immunodeficiency 43, 241600 (3); ?Amyloidosis, familial visceral, 105200 (3)
3BPL	P05112	IL4
3BPL	P24394	IL4R	{Atopy, susceptibility to}, 147050 (3); {AIDS, slow progression to}, 609423 (3)
3BPL	P31785	IL2RG	Severe combined immunodeficiency, X-linked, 300400 (3); Combined immunodeficiency, X-linked, moderate, 312863 (3)
3BPN	P05112	IL4
3BPN	P24394	IL4R	{Atopy, susceptibility to}, 147050 (3); {AIDS, slow progression to}, 609423 (3)
3BPN	P78552	IL13RA1
3BPO	P24394	IL4R	{Atopy, susceptibility to}, 147050 (3); {AIDS, slow progression to}, 609423 (3)
3BPO	P78552	IL13RA1
3BPS	P01130	LDLR	Hypercholesterolemia, familial, 143890 (3); LDL cholesterol level QTL2, 143890 (3)
3BPS	Q8NBP7	PCSK9	Hypercholesterolemia, familial, 3, 603776 (3); {Low density lipoprotein cholesterol level QTL 1}, 603776 (3)
3BRT	O14920	IKBKB	Immunodeficiency 15, 615592 (3)
3BRT	O15111	CHUK	Cocoon syndrome, 613630 (3)
3BRT	Q9Y6K9	IKBKG	Incontinentia pigmenti, 308300 (3); Ectodermal dysplasia, hypohidrotic, with immune deficiency, 300291 (3); Ectodermal, dysplasia, anhidrotic, lymphedema and immunodeficiency, 300301 (3); Immunodeficiency, isolated, 300584 (3); Immunodeficiency 33, 300636 (3); Invasive pneumococcal disease, recurrent isolated, 2, 300640 (3)
3BRV	O14920	IKBKB	Immunodeficiency 15, 615592 (3)
3BRV	Q9Y6K9	IKBKG	Incontinentia pigmenti, 308300 (3); Ectodermal dysplasia, hypohidrotic, with immune deficiency, 300291 (3); Ectodermal, dysplasia, anhidrotic, lymphedema and immunodeficiency, 300301 (3); Immunodeficiency, isolated, 300584 (3); Immunodeficiency 33, 300636 (3); Invasive pneumococcal disease, recurrent isolated, 2, 300640 (3)
3BSZ	P02753	RBP4	Retinal dystrophy, iris coloboma, and comedogenic acne syndrome, 615147 (3); Microphthalmia, isolated, with coloboma 10, 616428 (3)
3BSZ	P02766	TTR	Amyloidosis, hereditary, transthyretin-related, 105210 (3); [Dystransthyretinemic hyperthyroxinemia], 145680 (3); Carpal tunnel syndrome, familial, 115430 (3)
3BT1	P00749	PLAU	{Alzheimer disease, late-onset, susceptibility to}, 104300 (3); Quebec platelet disorder, 601709 (3)
3BT1	P04004	VTN
3BT1	Q03405	PLAUR
3BT2	P00749	PLAU	{Alzheimer disease, late-onset, susceptibility to}, 104300 (3); Quebec platelet disorder, 601709 (3)
[truncated: 2,070 more rows]

## Sheet: Results_summary
Structure	OMIM	iPAC		GraphPAC		SpacePAC
		4D	3D	4D	3D	4D	3D
1A00	TRUE	TRUE	TRUE	TRUE	TRUE	TRUE	TRUE
1A01	TRUE	TRUE	TRUE	TRUE	TRUE	TRUE	TRUE
1A02	FALSE	FALSE	FALSE	FALSE	FALSE	FALSE	FALSE
1A0U	TRUE	TRUE	TRUE	TRUE	TRUE	TRUE	TRUE
1A0Z	TRUE	TRUE	TRUE	TRUE	TRUE	TRUE	TRUE
1A1M	TRUE	FALSE	FALSE	FALSE	FALSE	FALSE	FALSE
1A1N	TRUE	FALSE	FALSE	FALSE	FALSE	FALSE	FALSE
1A1O	TRUE	FALSE	FALSE	FALSE	FALSE	FALSE	FALSE
1A22	TRUE	FALSE	FALSE	FALSE	FALSE	FALSE	FALSE
1A3B	TRUE	FALSE	FALSE	FALSE	FALSE	FALSE	FALSE
1A3E	TRUE	FALSE	FALSE	FALSE	FALSE	FALSE	FALSE
1A3N	TRUE	TRUE	TRUE	TRUE	TRUE	TRUE	TRUE
1A3O	TRUE	TRUE	TRUE	TRUE	TRUE	TRUE	TRUE
1A4W	TRUE	FALSE	FALSE	FALSE	FALSE	FALSE	FALSE
1A4Y	TRUE	FALSE	FALSE	FALSE	FALSE	FALSE	FALSE
1A6Z	TRUE	FALSE	FALSE	FALSE	FALSE	FALSE	FALSE
1A9B	TRUE	FALSE	FALSE	FALSE	FALSE	FALSE	FALSE
1A9E	TRUE	FALSE	FALSE	FALSE	FALSE	FALSE	FALSE
1A9N	FALSE	FALSE	FALSE	FALSE	FALSE	FALSE	FALSE
1A9W	FALSE	TRUE	FALSE	FALSE	FALSE	TRUE	FALSE
1ABI	TRUE	FALSE	FALSE	FALSE	FALSE	FALSE	FALSE
1ABW	TRUE	TRUE	TRUE	TRUE	TRUE	TRUE	TRUE
1ABY	TRUE	TRUE	TRUE	TRUE	TRUE	TRUE	TRUE
1AGB	TRUE	FALSE	FALSE	FALSE	FALSE	FALSE	FALSE
1AGC	TRUE	FALSE	FALSE	FALSE	FALSE	FALSE	FALSE
1AGD	TRUE	FALSE	FALSE	FALSE	FALSE	FALSE	FALSE
1AGE	TRUE	FALSE	FALSE	FALSE	FALSE	FALSE	FALSE
1AGF	TRUE	FALSE	FALSE	FALSE	FALSE	FALSE	FALSE
1AJ9	TRUE	TRUE	TRUE	TRUE	TRUE	TRUE	TRUE
1AKJ	TRUE	FALSE	FALSE	FALSE	FALSE	FALSE	FALSE
1AO7	TRUE	FALSE	FALSE	FALSE	FALSE	FALSE	FALSE
1AQD	TRUE	FALSE	FALSE	FALSE	FALSE	FALSE	FALSE
1AVZ	FALSE	FALSE	FALSE	FALSE	FALSE	FALSE	FALSE
1AXI	TRUE	FALSE	FALSE	FALSE	FALSE	FALSE	FALSE
1B0G	TRUE	FALSE	FALSE	TRUE	FALSE	FALSE	FALSE
1B0R	TRUE	FALSE	FALSE	FALSE	FALSE	FALSE	FALSE
1B34	FALSE	FALSE	FALSE	FALSE	FALSE	FALSE	FALSE
1B6C	TRUE	TRUE	TRUE	TRUE	TRUE	TRUE	TRUE
1B72	TRUE	FALSE	FALSE	FALSE	FALSE	FALSE	FALSE
1B86	TRUE	TRUE	TRUE	TRUE	TRUE	TRUE	TRUE
1BAB	TRUE	TRUE	TRUE	TRUE	TRUE	TRUE	TRUE
1BBB	TRUE	TRUE	TRUE	TRUE	TRUE	TRUE	TRUE
1BBR	TRUE	TRUE	FALSE	TRUE	FALSE	TRUE	FALSE
1BD2	TRUE	FALSE	FALSE	FALSE	FALSE	FALSE	FALSE
1BH8	FALSE	FALSE	FALSE	FALSE	FALSE	FALSE	FALSE
1BH9	FALSE	FALSE	FALSE	FALSE	FALSE	FALSE	FALSE
1BI7	TRUE	FALSE	FALSE	FALSE	FALSE	FALSE	FALSE
1BI8	FALSE	FALSE	FALSE	FALSE	FALSE	FALSE	FALSE
1BIJ	TRUE	TRUE	TRUE	TRUE	TRUE	TRUE	TRUE
1BKD	TRUE	TRUE	TRUE	TRUE	TRUE	TRUE	TRUE
1BLX	TRUE	FALSE	FALSE	FALSE	FALSE	FALSE	FALSE
1BML	TRUE	FALSE	FALSE	FALSE	FALSE	FALSE	FALSE
1BMM	TRUE	FALSE	FALSE	FALSE	FALSE	FALSE	FALSE
1BMN	TRUE	FALSE	FALSE	FALSE	FALSE	FALSE	FALSE
1BP3	TRUE	FALSE	FALSE	FALSE	FALSE	FALSE	FALSE
1BRC	TRUE	FALSE	FALSE	FALSE	FALSE	FALSE	FALSE
1BT6	FALSE	FALSE	FALSE	FALSE	FALSE	FALSE	FALSE
1BUH	FALSE	FALSE	FALSE	FALSE	FALSE	FALSE	FALSE
1BUI	TRUE	FALSE	FALSE	FALSE	FALSE	FALSE	FALSE
1BUW	TRUE	FALSE	FALSE	FALSE	FALSE	FALSE	FALSE
1BX2	FALSE	FALSE	FALSE	FALSE	FALSE	FALSE	FALSE
1BZ0	TRUE	TRUE	TRUE	TRUE	TRUE	TRUE	TRUE
1BZ1	TRUE	TRUE	TRUE	TRUE	TRUE	TRUE	TRUE
1BZZ	TRUE	TRUE	TRUE	TRUE	TRUE	TRUE	TRUE
1C16	TRUE	FALSE	FALSE	FALSE	FALSE	FALSE	FALSE
1C1U	TRUE	FALSE	FALSE	FALSE	FALSE	FALSE	FALSE
1C1V	TRUE	FALSE	FALSE	FALSE	FALSE	FALSE	FALSE
1C1W	TRUE	FALSE	FALSE	FALSE	FALSE	FALSE	FALSE
1C1Y	TRUE	FALSE	FALSE	FALSE	FALSE	FALSE	FALSE
1C4U	TRUE	FALSE	FALSE	FALSE	FALSE	FALSE	FALSE
1C5O	TRUE	FALSE	FALSE	FALSE	FALSE	FALSE	FALSE
1C7B	TRUE	TRUE	TRUE	TRUE	TRUE	TRUE	TRUE
1C7C	TRUE	TRUE	TRUE	TRUE	TRUE	TRUE	TRUE
1C7D	TRUE	TRUE	TRUE	TRUE	TRUE	TRUE	TRUE
1CA0	TRUE	FALSE	FALSE	FALSE	FALSE	FALSE	FALSE
1CDL	FALSE	FALSE	FALSE	FALSE	FALSE	FALSE	FALSE
1CE6	TRUE	FALSE	FALSE	FALSE	FALSE	FALSE	FALSE
1CG9	TRUE	FALSE	FALSE	TRUE	FALSE	FALSE	FALSE
1CGI	TRUE	FALSE	FALSE	FALSE	FALSE	FALSE	FALSE
1CGJ	TRUE	FALSE	FALSE	FALSE	FALSE	FALSE	FALSE
1CI6	FALSE	FALSE	FALSE	FALSE	FALSE	FALSE	FALSE
1CLS	TRUE	TRUE	TRUE	TRUE	TRUE	TRUE	TRUE
1CMK	FALSE	FALSE	FALSE	FALSE	FALSE	FALSE	FALSE
1CMX	FALSE	FALSE	FALSE	FALSE	FALSE	FALSE	FALSE
1CMY	TRUE	TRUE	TRUE	TRUE	TRUE	TRUE	TRUE
1CN4	TRUE	FALSE	FALSE	FALSE	FALSE	FALSE	FALSE
1COH	TRUE	TRUE	TRUE	TRUE	TRUE	TRUE	TRUE
1CXZ	FALSE	FALSE	FALSE	FALSE	FALSE	FALSE	FALSE
1D3D	TRUE	FALSE	FALSE	FALSE	FALSE	FALSE	FALSE
1D3P	TRUE	FALSE	FALSE	FALSE	FALSE	FALSE	FALSE
1D3Q	TRUE	FALSE	FALSE	FALSE	FALSE	FALSE	FALSE
1D3T	TRUE	FALSE	FALSE	FALSE	FALSE	FALSE	FALSE
1D4P	TRUE	FALSE	FALSE	FALSE	FALSE	FALSE	FALSE
1D4T	TRUE	FALSE	FALSE	FALSE	FALSE	FALSE	FALSE
1DAN	TRUE	FALSE	FALSE	FALSE	FALSE	FALSE	FALSE
1DE4	TRUE	FALSE	FALSE	FALSE	FALSE	TRUE	FALSE
1DGI	FALSE	FALSE	FALSE	FALSE	FALSE	FALSE	FALSE
1DKE	TRUE	TRUE	TRUE	TRUE	TRUE	TRUE	TRUE
1DOJ	TRUE	FALSE	FALSE	FALSE	FALSE	FALSE	FALSE
1DTD	FALSE	FALSE	FALSE	FALSE	FALSE	FALSE	FALSE
1DTW	TRUE	TRUE	FALSE	FALSE	FALSE	FALSE	FALSE
1DUG	TRUE	FALSE	FALSE	FALSE	FALSE	FALSE	FALSE
1DUY	TRUE	FALSE	FALSE	FALSE	FALSE	FALSE	FALSE
1DUZ	TRUE	FALSE	FALSE	FALSE	FALSE	FALSE	FALSE
1DWB	TRUE	FALSE	FALSE	FALSE	FALSE	FALSE	FALSE
1DWC	TRUE	FALSE	FALSE	FALSE	FALSE	FALSE	FALSE
1DWD	TRUE	FALSE	FALSE	FALSE	FALSE	FALSE	FALSE
1DWE	TRUE	FALSE	FALSE	FALSE	FALSE	FALSE	FALSE
1DXT	TRUE	TRUE	TRUE	TRUE	TRUE	TRUE	TRUE
1DXU	TRUE	TRUE	TRUE	TRUE	TRUE	TRUE	TRUE
1DXV	TRUE	TRUE	TRUE	TRUE	TRUE	TRUE	TRUE
1E0F	TRUE	FALSE	FALSE	FALSE	FALSE	FALSE	FALSE
1E8O	FALSE	FALSE	FALSE	FALSE	FALSE	FALSE	FALSE
1E8S	FALSE	FALSE	FALSE	FALSE	FALSE	FALSE	FALSE
1EAW	TRUE	FALSE	FALSE	FALSE	FALSE	FALSE	FALSE
1EER	TRUE	FALSE	FALSE	FALSE	FALSE	FALSE	FALSE
1EFN	FALSE	FALSE	FALSE	FALSE	FALSE	FALSE	FALSE
1EFV	TRUE	TRUE	FALSE	FALSE	FALSE	FALSE	FALSE
1EFX	FALSE	FALSE	FALSE	FALSE	FALSE	FALSE	FALSE
1EG4	TRUE	FALSE	FALSE	FALSE	FALSE	FALSE	FALSE
1EMU	TRUE	FALSE	FALSE	FALSE	FALSE	FALSE	FALSE
1ES0	FALSE	FALSE	FALSE	FALSE	FALSE	FALSE	FALSE
1ES7	TRUE	FALSE	FALSE	FALSE	FALSE	FALSE	FALSE
1EXU	FALSE	FALSE	FALSE	FALSE	FALSE	FALSE	FALSE
1F5Q	FALSE	FALSE	FALSE	FALSE	FALSE	FALSE	FALSE
1F6A	FALSE	FALSE	FALSE	FALSE	FALSE	FALSE	FALSE
1FAK	TRUE	FALSE	FALSE	FALSE	FALSE	FALSE	FALSE
1FAP	TRUE	FALSE	FALSE	FALSE	FALSE	FALSE	FALSE
1FBV	TRUE	FALSE	FALSE	FALSE	FALSE	FALSE	FALSE
1FG9	TRUE	FALSE	FALSE	FALSE	FALSE	FALSE	FALSE
1FIN	FALSE	FALSE	FALSE	FALSE	FALSE	FALSE	FALSE
1FLE	FALSE	FALSE	FALSE	FALSE	FALSE	FALSE	FALSE
1FN3	TRUE	TRUE	TRUE	TRUE	TRUE	TRUE	TRUE
1FQ1	FALSE	FALSE	FALSE	FALSE	FALSE	FALSE	FALSE
1FV1	FALSE	FALSE	FALSE	FALSE	FALSE	FALSE	FALSE
1FYH	TRUE	FALSE	FALSE	FALSE	FALSE	FALSE	FALSE
1FZA	TRUE	FALSE	FALSE	FALSE	FALSE	FALSE	FALSE
1FZB	TRUE	FALSE	FALSE	FALSE	FALSE	FALSE	FALSE
1FZC	TRUE	FALSE	FALSE	FALSE	FALSE	FALSE	FALSE
1FZE	TRUE	FALSE	FALSE	FALSE	FALSE	FALSE	FALSE
1FZF	TRUE	FALSE	FALSE	FALSE	FALSE	FALSE	FALSE
1FZG	TRUE	FALSE	FALSE	FALSE	FALSE	FALSE	FALSE
1G3N	TRUE	FALSE	FALSE	FALSE	FALSE	FALSE	FALSE
1G9V	TRUE	TRUE	TRUE	TRUE	TRUE	TRUE	TRUE
1GBU	TRUE	TRUE	TRUE	TRUE	TRUE	TRUE	TRUE
1GBV	TRUE	TRUE	TRUE	TRUE	TRUE	TRUE	TRUE
1GH6	TRUE	TRUE	TRUE	FALSE	TRUE	TRUE	TRUE
1GHQ	TRUE	FALSE	FALSE	FALSE	FALSE	FALSE	FALSE
1GHV	TRUE	FALSE	FALSE	FALSE	FALSE	FALSE	FALSE
1GHW	TRUE	FALSE	FALSE	FALSE	FALSE	FALSE	FALSE
1GHX	TRUE	FALSE	FALSE	FALSE	FALSE	FALSE	FALSE
1GHY	TRUE	FALSE	FALSE	FALSE	FALSE	FALSE	FALSE
1GJ4	TRUE	FALSE	FALSE	FALSE	FALSE	FALSE	FALSE
1GJ5	TRUE	FALSE	FALSE	FALSE	FALSE	FALSE	FALSE
1GLI	TRUE	TRUE	TRUE	TRUE	TRUE	TRUE	TRUE
1GUA	TRUE	FALSE	FALSE	FALSE	FALSE	FALSE	FALSE
1GV7	TRUE	FALSE	FALSE	FALSE	FALSE	FALSE	FALSE
1GZH	TRUE	TRUE	TRUE	TRUE	TRUE	TRUE	TRUE
1GZX	TRUE	TRUE	TRUE	TRUE	TRUE	TRUE	TRUE
1H24	FALSE	FALSE	FALSE	FALSE	FALSE	FALSE	FALSE
1H25	TRUE	FALSE	FALSE	FALSE	FALSE	FALSE	FALSE
1H26	TRUE	FALSE	FALSE	FALSE	FALSE	FALSE	FALSE
1H27	FALSE	FALSE	FALSE	FALSE	FALSE	FALSE	FALSE
1H28	FALSE	FALSE	FALSE	FALSE	FALSE	FALSE	FALSE
1H2T	FALSE	FALSE	TRUE	FALSE	TRUE	FALSE	FALSE
1H2U	FALSE	FALSE	TRUE	FALSE	TRUE	TRUE	TRUE
1H2V	FALSE	FALSE	TRUE	FALSE	FALSE	TRUE	TRUE
1H6K	FALSE	FALSE	TRUE	FALSE	TRUE	TRUE	TRUE
1HAB	TRUE	TRUE	TRUE	TRUE	TRUE	TRUE	TRUE
1HAC	TRUE	TRUE	TRUE	TRUE	TRUE	TRUE	TRUE
1HBA	TRUE	TRUE	TRUE	TRUE	TRUE	TRUE	TRUE
1HBB	TRUE	TRUE	TRUE	TRUE	TRUE	TRUE	TRUE
1HBS	TRUE	TRUE	TRUE	TRUE	TRUE	TRUE	TRUE
1HCN	FALSE	FALSE	FALSE	FALSE	FALSE	FALSE	FALSE
1HCO	TRUE	TRUE	TRUE	TRUE	TRUE	TRUE	TRUE
1HDB	FALSE	FALSE	FALSE	FALSE	FALSE	FALSE	FALSE
1HDM	FALSE	TRUE	TRUE	TRUE	TRUE	TRUE	TRUE
1HDT	TRUE	FALSE	FALSE	FALSE	FALSE	FALSE	FALSE
1HGA	TRUE	TRUE	TRUE	TRUE	TRUE	TRUE	TRUE
1HGB	TRUE	TRUE	TRUE	TRUE	TRUE	TRUE	TRUE
1HGC	TRUE	TRUE	TRUE	TRUE	TRUE	TRUE	TRUE
1HHG	TRUE	FALSE	FALSE	FALSE	FALSE	FALSE	FALSE
1HHH	TRUE	FALSE	FALSE	FALSE	FALSE	FALSE	FALSE
1HHI	TRUE	FALSE	FALSE	FALSE	FALSE	FALSE	FALSE
1HHJ	TRUE	FALSE	FALSE	FALSE	FALSE	FALSE	FALSE
1HHK	TRUE	FALSE	FALSE	FALSE	FALSE	FALSE	FALSE
1HHO	TRUE	TRUE	TRUE	TRUE	TRUE	TRUE	TRUE
1HLA	TRUE	FALSE	FALSE	FALSE	FALSE	FALSE	FALSE
1HLT	TRUE	FALSE	FALSE	FALSE	FALSE	FALSE	FALSE
1HQR	FALSE	FALSE	FALSE	FALSE	FALSE	FALSE	FALSE
1HRP	FALSE	FALSE	FALSE	FALSE	FALSE	FALSE	FALSE
1HSA	TRUE	FALSE	FALSE	FALSE	FALSE	FALSE	FALSE
1HSB	TRUE	FALSE	FALSE	FALSE	FALSE	FALSE	FALSE
1HWG	TRUE	FALSE	FALSE	FALSE	FALSE	FALSE	FALSE
1HWH	TRUE	FALSE	FALSE	FALSE	FALSE	FALSE	FALSE
1HXE	TRUE	FALSE	FALSE	FALSE	FALSE	FALSE	FALSE
1HXF	TRUE	FALSE	FALSE	FALSE	FALSE	FALSE	FALSE
1HYR	FALSE	FALSE	FALSE	FALSE	FALSE	FALSE	FALSE
1I1F	TRUE	FALSE	FALSE	FALSE	FALSE	FALSE	FALSE
1I1Y	TRUE	FALSE	FALSE	FALSE	FALSE	FALSE	FALSE
1I4D	FALSE	FALSE	FALSE	FALSE	FALSE	FALSE	FALSE
1I4F	TRUE	FALSE	FALSE	FALSE	FALSE	FALSE	FALSE
1I4L	FALSE	FALSE	FALSE	FALSE	FALSE	FALSE	FALSE
1I4T	FALSE	FALSE	FALSE	FALSE	FALSE	FALSE	FALSE
1I5K	TRUE	FALSE	FALSE	FALSE	FALSE	TRUE	FALSE
1I85	TRUE	FALSE	FALSE	FALSE	FALSE	FALSE	FALSE
1IAR	FALSE	FALSE	FALSE	FALSE	FALSE	FALSE	FALSE
1IHS	TRUE	FALSE	FALSE	FALSE	FALSE	FALSE	FALSE
1IHT	TRUE	FALSE	FALSE	FALSE	FALSE	FALSE	FALSE
1IJK	TRUE	FALSE	FALSE	FALSE	FALSE	FALSE	FALSE
1IM3	TRUE	FALSE	FALSE	FALSE	FALSE	FALSE	FALSE
1IM9	TRUE	FALSE	FALSE	FALSE	FALSE	TRUE	FALSE
1IRA	FALSE	FALSE	FALSE	FALSE	FALSE	FALSE	FALSE
1IRD	TRUE	TRUE	TRUE	TRUE	TRUE	TRUE	TRUE
1ITB	TRUE	FALSE	FALSE	FALSE	FALSE	FALSE	FALSE
1IVO	TRUE	FALSE	FALSE	FALSE	FALSE	FALSE	FALSE
1IWQ	FALSE	FALSE	FALSE	FALSE	FALSE	FALSE	FALSE
1J1D	TRUE	FALSE	FALSE	FALSE	FALSE	FALSE	FALSE
1J1E	TRUE	FALSE	FALSE	FALSE	FALSE	FALSE	FALSE
1J2J	FALSE	FALSE	FALSE	FALSE	FALSE	FALSE	FALSE
1J2X	FALSE	FALSE	FALSE	FALSE	FALSE	FALSE	FALSE
1J3Y	TRUE	TRUE	TRUE	TRUE	TRUE	TRUE	TRUE
1J3Z	TRUE	TRUE	TRUE	TRUE	TRUE	TRUE	TRUE
1J40	TRUE	TRUE	TRUE	TRUE	TRUE	TRUE	TRUE
1J41	TRUE	TRUE	TRUE	TRUE	TRUE	TRUE	TRUE
1J7S	TRUE	TRUE	TRUE	TRUE	TRUE	TRUE	TRUE
1J7V	TRUE	FALSE	FALSE	FALSE	FALSE	FALSE	FALSE
1J7W	TRUE	TRUE	TRUE	TRUE	TRUE	TRUE	TRUE
1J7Y	TRUE	TRUE	TRUE	TRUE	TRUE	TRUE	TRUE
1J9C	TRUE	FALSE	FALSE	FALSE	FALSE	FALSE	FALSE
1JCQ	FALSE	FALSE	TRUE	TRUE	TRUE	FALSE	TRUE
1JDH	TRUE	TRUE	TRUE	TRUE	TRUE	TRUE	TRUE
1JF1	TRUE	FALSE	FALSE	FALSE	FALSE	FALSE	FALSE
1JFI	TRUE	FALSE	FALSE	FALSE	FALSE	FALSE	FALSE
1JGD	TRUE	FALSE	FALSE	FALSE	FALSE	FALSE	FALSE
1JGE	TRUE	FALSE	FALSE	FALSE	FALSE	FALSE	FALSE
1JHT	TRUE	FALSE	FALSE	FALSE	FALSE	FALSE	FALSE
1JKG	FALSE	FALSE	FALSE	FALSE	FALSE	FALSE	FALSE
1JLU	FALSE	FALSE	FALSE	FALSE	FALSE	FALSE	FALSE
1JMO	TRUE	FALSE	FALSE	FALSE	FALSE	FALSE	FALSE
1JMT	FALSE	FALSE	FALSE	FALSE	FALSE	FALSE	FALSE
1JN5	FALSE	FALSE	FALSE	FALSE	FALSE	FALSE	FALSE
1JOW	TRUE	FALSE	FALSE	FALSE	FALSE	FALSE	FALSE
1JST	FALSE	FALSE	FALSE	FALSE	FALSE	FALSE	FALSE
1JSU	FALSE	FALSE	FALSE	FALSE	FALSE	FALSE	FALSE
1JWG	TRUE	FALSE	FALSE	FALSE	FALSE	FALSE	FALSE
1JWH	FALSE	FALSE	FALSE	FALSE	FALSE	FALSE	FALSE
1K0Y	TRUE	TRUE	TRUE	TRUE	TRUE	TRUE	TRUE
1K1K	TRUE	TRUE	TRUE	TRUE	TRUE	TRUE	TRUE
1K2D	FALSE	FALSE	FALSE	FALSE	FALSE	FALSE	FALSE
1K3A	TRUE	FALSE	FALSE	FALSE	FALSE	FALSE	FALSE
1K5N	TRUE	FALSE	FALSE	FALSE	FALSE	FALSE	FALSE
1K8R	TRUE	TRUE	TRUE	TRUE	TRUE	TRUE	TRUE
1K90	FALSE	FALSE	FALSE	FALSE	FALSE	FALSE	FALSE
1KCG	FALSE	FALSE	FALSE	FALSE	FALSE	FALSE	FALSE
1KD2	TRUE	TRUE	TRUE	TRUE	TRUE	TRUE	TRUE
1KFU	FALSE	FALSE	FALSE	FALSE	FALSE	FALSE	FALSE
1KFX	FALSE	FALSE	FALSE	FALSE	FALSE	FALSE	FALSE
1KPR	FALSE	FALSE	FALSE	FALSE	FALSE	FALSE	FALSE
1KTZ	TRUE	FALSE	FALSE	FALSE	FALSE	FALSE	FALSE
1KXP	FALSE	FALSE	FALSE	FALSE	FALSE	FALSE	FALSE
1KY7	FALSE	FALSE	FALSE	FALSE	FALSE	FALSE	FALSE
1KZO	FALSE	FALSE	FALSE	FALSE	FALSE	FALSE	FALSE
1KZP	FALSE	FALSE	FALSE	FALSE	FALSE	FALSE	FALSE
1L4D	TRUE	FALSE	FALSE	FALSE	FALSE	FALSE	FALSE
1L4Z	TRUE	FALSE	FALSE	FALSE	FALSE	FALSE	FALSE
1LBK	FALSE	FALSE	FALSE	FALSE	FALSE	FALSE	FALSE
1LCJ	TRUE	FALSE	FALSE	FALSE	FALSE	FALSE	FALSE
1LD7	FALSE	FALSE	TRUE	FALSE	FALSE	FALSE	TRUE
1LD8	FALSE	FALSE	TRUE	FALSE	FALSE	TRUE	TRUE
1LFD	TRUE	TRUE	TRUE	TRUE	TRUE	TRUE	TRUE
1LFQ	TRUE	TRUE	TRUE	TRUE	TRUE	TRUE	TRUE
1LFT	TRUE	TRUE	TRUE	TRUE	TRUE	TRUE	TRUE
1LFV	TRUE	TRUE	TRUE	TRUE	TRUE	TRUE	TRUE
1LFY	TRUE	TRUE	TRUE	TRUE	TRUE	TRUE	TRUE
1LFZ	TRUE	TRUE	TRUE	TRUE	TRUE	TRUE	TRUE
1LI1	TRUE	FALSE	FALSE	FALSE	FALSE	FALSE	FALSE
1LJ2	TRUE	FALSE	FALSE	FALSE	FALSE	FALSE	FALSE
1LJW	TRUE	TRUE	TRUE	TRUE	TRUE	TRUE	TRUE
1LM8	TRUE	TRUE	TRUE	TRUE	TRUE	TRUE	TRUE
1LOT	FALSE	FALSE	FALSE	FALSE	FALSE	FALSE	FALSE
1LP9	TRUE	FALSE	FALSE	FALSE	FALSE	FALSE	FALSE
1LPA	TRUE	FALSE	FALSE	FALSE	FALSE	FALSE	FALSE
1LPB	TRUE	FALSE	FALSE	FALSE	FALSE	FALSE	FALSE
1LQB	TRUE	TRUE	TRUE	TRUE	TRUE	TRUE	TRUE
1LQS	TRUE	FALSE	FALSE	FALSE	FALSE	FALSE	FALSE
1LT9	TRUE	FALSE	FALSE	FALSE	FALSE	FALSE	FALSE
1LTJ	TRUE	FALSE	FALSE	FALSE	FALSE	FALSE	FALSE
1LUJ	TRUE	TRUE	TRUE	TRUE	TRUE	TRUE	TRUE
1M05	TRUE	FALSE	FALSE	FALSE	FALSE	FALSE	FALSE
1M10	TRUE	FALSE	FALSE	FALSE	FALSE	FALSE	FALSE
1M27	TRUE	FALSE	FALSE	FALSE	FALSE	FALSE	FALSE
1M63	FALSE	FALSE	FALSE	FALSE	FALSE	FALSE	FALSE
1M6O	TRUE	FALSE	FALSE	FALSE	FALSE	FALSE	FALSE
1M9P	TRUE	TRUE	TRUE	TRUE	TRUE	TRUE	TRUE
1MA3	TRUE	TRUE	TRUE	TRUE	TRUE	TRUE	TRUE
1MA9	FALSE	FALSE	FALSE	FALSE	FALSE	FALSE	FALSE
1MF8	FALSE	FALSE	FALSE	FALSE	FALSE	FALSE	FALSE
1MFQ	FALSE	FALSE	FALSE	FALSE	FALSE	FALSE	FALSE
1MHE	FALSE	FALSE	FALSE	FALSE	FALSE	TRUE	FALSE
1MI5	TRUE	FALSE	FALSE	TRUE	FALSE	FALSE	FALSE
1MKO	TRUE	TRUE	TRUE	TRUE	TRUE	TRUE	TRUE
1MOX	TRUE	FALSE	FALSE	FALSE	FALSE	FALSE	FALSE
1MU6	TRUE	FALSE	FALSE	FALSE	FALSE	FALSE	FALSE
1MU8	TRUE	FALSE	FALSE	FALSE	FALSE	FALSE	FALSE
1MUE	TRUE	FALSE	FALSE	FALSE	FALSE	FALSE	FALSE
1MW4	TRUE	FALSE	FALSE	FALSE	FALSE	FALSE	FALSE
1MZC	FALSE	FALSE	TRUE	FALSE	FALSE	TRUE	TRUE
1MZW	TRUE	FALSE	FALSE	FALSE	FALSE	FALSE	FALSE
1N2R	TRUE	FALSE	FALSE	FALSE	FALSE	FALSE	FALSE
1N52	FALSE	FALSE	TRUE	FALSE	FALSE	FALSE	TRUE
1N54	FALSE	FALSE	TRUE	FALSE	FALSE	TRUE	FALSE
1N6J	FALSE	FALSE	FALSE	FALSE	FALSE	FALSE	FALSE
1N86	TRUE	FALSE	FALSE	FALSE	FALSE	FALSE	FALSE
1N8E	TRUE	FALSE	FALSE	FALSE	FALSE	FALSE	FALSE
1N8S	TRUE	FALSE	FALSE	FALSE	FALSE	FALSE	FALSE
1NEJ	TRUE	TRUE	TRUE	TRUE	TRUE	TRUE	TRUE
1NI4	TRUE	FALSE	FALSE	FALSE	FALSE	FALSE	FALSE
1NIH	TRUE	TRUE	TRUE	TRUE	TRUE	TRUE	TRUE
1NM6	TRUE	FALSE	FALSE	FALSE	FALSE	FALSE	FALSE
1NO9	TRUE	FALSE	FALSE	FALSE	FALSE	FALSE	FALSE
1NQP	TRUE	TRUE	TRUE	TRUE	TRUE	TRUE	TRUE
1NRN	TRUE	FALSE	FALSE	FALSE	FALSE	FALSE	FALSE
1NRO	TRUE	FALSE	FALSE	FALSE	FALSE	FALSE	FALSE
1NRP	TRUE	FALSE	FALSE	FALSE	FALSE	FALSE	FALSE
1NRQ	TRUE	FALSE	FALSE	FALSE	FALSE	FALSE	FALSE
1NRR	TRUE	FALSE	FALSE	FALSE	FALSE	FALSE	FALSE
1NRS	TRUE	FALSE	FALSE	FALSE	FALSE	FALSE	FALSE
1NSG	TRUE	FALSE	FALSE	FALSE	FALSE	FALSE	FALSE
1NT1	TRUE	FALSE	FALSE	FALSE	FALSE	FALSE	FALSE
1NU7	TRUE	FALSE	FALSE	FALSE	FALSE	FALSE	FALSE
1NU9	TRUE	FALSE	FALSE	FALSE	FALSE	FALSE	FALSE
1NVP	TRUE	FALSE	FALSE	FALSE	FALSE	FALSE	FALSE
1NVU	TRUE	TRUE	TRUE	TRUE	TRUE	TRUE	TRUE
1NVV	TRUE	TRUE	TRUE	TRUE	TRUE	TRUE	TRUE
1NVW	TRUE	TRUE	TRUE	TRUE	TRUE	TRUE	TRUE
1NVX	TRUE	TRUE	TRUE	TRUE	TRUE	TRUE	TRUE
1NYS	FALSE	FALSE	FALSE	FALSE	FALSE	FALSE	FALSE
1NYU	FALSE	FALSE	FALSE	FALSE	FALSE	FALSE	FALSE
1O1I	TRUE	TRUE	TRUE	TRUE	TRUE	TRUE	TRUE
1O1J	TRUE	TRUE	TRUE	TRUE	TRUE	TRUE	TRUE
1O1K	TRUE	TRUE	TRUE	TRUE	TRUE	TRUE	TRUE
1O1L	TRUE	TRUE	TRUE	TRUE	TRUE	TRUE	TRUE
1O1M	TRUE	TRUE	TRUE	TRUE	TRUE	TRUE	TRUE
1O1N	TRUE	TRUE	TRUE	TRUE	TRUE	TRUE	TRUE
1O1O	TRUE	TRUE	TRUE	TRUE	TRUE	TRUE	TRUE
1O1P	TRUE	TRUE	TRUE	TRUE	TRUE	TRUE	TRUE
1O2G	TRUE	FALSE	FALSE	FALSE	FALSE	FALSE	FALSE
1O5D	TRUE	FALSE	FALSE	FALSE	FALSE	FALSE	FALSE
1O5G	TRUE	FALSE	FALSE	FALSE	FALSE	FALSE	FALSE
1OBY	FALSE	FALSE	FALSE	FALSE	FALSE	FALSE	FALSE
1OF2	FALSE	FALSE	FALSE	FALSE	FALSE	FALSE	FALSE
1OGT	FALSE	FALSE	FALSE	FALSE	FALSE	FALSE	FALSE
1OKV	FALSE	FALSE	FALSE	FALSE	FALSE	FALSE	FALSE
1OKW	FALSE	FALSE	FALSE	FALSE	FALSE	FALSE	FALSE
1OL1	FALSE	FALSE	FALSE	FALSE	FALSE	FALSE	FALSE
1OL2	FALSE	FALSE	FALSE	FALSE	FALSE	FALSE	FALSE
1OL5	TRUE	FALSE	FALSE	FALSE	FALSE	FALSE	FALSE
1OLS	TRUE	TRUE	FALSE	FALSE	FALSE	FALSE	FALSE
1OLU	TRUE	TRUE	FALSE	FALSE	FALSE	FALSE	FALSE
1OLX	TRUE	TRUE	FALSE	FALSE	FALSE	FALSE	FALSE
1OOK	TRUE	FALSE	FALSE	FALSE	FALSE	FALSE	FALSE
1OYT	TRUE	FALSE	FALSE	FALSE	FALSE	FALSE	FALSE
1P22	TRUE	TRUE	TRUE	TRUE	TRUE	TRUE	TRUE
1P27	FALSE	FALSE	FALSE	FALSE	FALSE	FALSE	FALSE
1P4U	FALSE	FALSE	FALSE	FALSE	FALSE	FALSE	FALSE
1P5E	FALSE	FALSE	FALSE	FALSE	FALSE	FALSE	FALSE
1P7Q	TRUE	FALSE	TRUE	FALSE	TRUE	FALSE	TRUE
1P8V	TRUE	FALSE	FALSE	FALSE	FALSE	FALSE	FALSE
1P9M	TRUE	FALSE	FALSE	FALSE	FALSE	FALSE	FALSE
1PK0	FALSE	FALSE	FALSE	FALSE	FALSE	FALSE	FALSE
1PKD	FALSE	FALSE	FALSE	FALSE	FALSE	FALSE	FALSE
1PPF	TRUE	FALSE	FALSE	FALSE	FALSE	FALSE	FALSE
1Q8T	FALSE	FALSE	FALSE	FALSE	FALSE	FALSE	FALSE
1Q94	TRUE	FALSE	FALSE	FALSE	FALSE	TRUE	FALSE
1QAB	TRUE	FALSE	FALSE	FALSE	FALSE	FALSE	FALSE
1QBV	TRUE	FALSE	FALSE	FALSE	FALSE	FALSE	FALSE
1QEW	TRUE	FALSE	FALSE	FALSE	FALSE	FALSE	FALSE
1QFW	FALSE	FALSE	FALSE	FALSE	FALSE	FALSE	FALSE
1QI8	TRUE	TRUE	TRUE	TRUE	TRUE	TRUE	TRUE
1QLF	FALSE	FALSE	FALSE	FALSE	FALSE	FALSE	FALSE
1QMZ	FALSE	FALSE	FALSE	FALSE	FALSE	FALSE	FALSE
1QQD	TRUE	FALSE	FALSE	TRUE	FALSE	FALSE	FALSE
1QR1	TRUE	FALSE	FALSE	FALSE	FALSE	FALSE	FALSE
1QRN	TRUE	FALSE	FALSE	TRUE	FALSE	FALSE	FALSE
1QSE	TRUE	FALSE	FALSE	TRUE	FALSE	FALSE	FALSE
1QSF	TRUE	FALSE	FALSE	FALSE	FALSE	FALSE	FALSE
1QSH	TRUE	TRUE	TRUE	TRUE	TRUE	TRUE	TRUE
1QSI	TRUE	TRUE	TRUE	TRUE	TRUE	TRUE	TRUE
1QVO	TRUE	FALSE	FALSE	TRUE	FALSE	TRUE	FALSE
1QXD	TRUE	TRUE	TRUE	TRUE	TRUE	TRUE	TRUE
1QXE	TRUE	TRUE	TRUE	TRUE	TRUE	TRUE	TRUE
1QZ7	TRUE	TRUE	TRUE	TRUE	TRUE	TRUE	TRUE
1R1X	TRUE	TRUE	TRUE	TRUE	TRUE	TRUE	TRUE
1R1Y	TRUE	TRUE	TRUE	TRUE	TRUE	TRUE	TRUE
1R3H	TRUE	FALSE	FALSE	FALSE	FALSE	FALSE	FALSE
1R4A	FALSE	FALSE	FALSE	FALSE	FALSE	FALSE	FALSE
1R4M	FALSE	TRUE	FALSE	FALSE	FALSE	FALSE	FALSE
1R4N	FALSE	FALSE	FALSE	FALSE	FALSE	FALSE	FALSE
1R9N	FALSE	FALSE	FALSE	FALSE	FALSE	FALSE	FALSE
1RE3	TRUE	FALSE	FALSE	FALSE	FALSE	FALSE	FALSE
1RE4	TRUE	FALSE	FALSE	FALSE	FALSE	FALSE	FALSE
1REW	TRUE	FALSE	FALSE	FALSE	FALSE	FALSE	FALSE
1RF0	TRUE	FALSE	FALSE	FALSE	FALSE	FALSE	FALSE
1RF1	TRUE	FALSE	FALSE	FALSE	FALSE	FALSE	FALSE
1RKC	TRUE	FALSE	FALSE	FALSE	FALSE	FALSE	FALSE
1RLB	TRUE	FALSE	FALSE	FALSE	FALSE	FALSE	FALSE
1RPS	TRUE	TRUE	TRUE	TRUE	TRUE	TRUE	TRUE
1RQ3	TRUE	TRUE	TRUE	TRUE	TRUE	TRUE	TRUE
1RQ4	TRUE	TRUE	TRUE	TRUE	TRUE	TRUE	TRUE
1RQA	TRUE	TRUE	TRUE	TRUE	TRUE	TRUE	TRUE
1RQQ	TRUE	FALSE	FALSE	FALSE	FALSE	FALSE	FALSE
1RV6	FALSE	FALSE	FALSE	FALSE	FALSE	FALSE	FALSE
1RVW	TRUE	TRUE	TRUE	TRUE	TRUE	TRUE	TRUE
1RY1	FALSE	FALSE	FALSE	FALSE	FALSE	FALSE	FALSE
1RY7	FALSE	TRUE	FALSE	TRUE	FALSE	TRUE	TRUE
1S1C	FALSE	FALSE	FALSE	FALSE	FALSE	FALSE	FALSE
1S4Y	FALSE	FALSE	FALSE	FALSE	FALSE	FALSE	FALSE
1S63	FALSE	FALSE	TRUE	FALSE	TRUE	TRUE	FALSE
1S8D	FALSE	FALSE	FALSE	FALSE	FALSE	FALSE	FALSE
1S9K	FALSE	FALSE	FALSE	FALSE	FALSE	FALSE	FALSE
1S9W	TRUE	FALSE	FALSE	FALSE	FALSE	FALSE	FALSE
1S9X	TRUE	FALSE	FALSE	FALSE	FALSE	FALSE	FALSE
1S9Y	TRUE	FALSE	FALSE	FALSE	FALSE	FALSE	FALSE
1SA4	FALSE	FALSE	TRUE	FALSE	TRUE	FALSE	TRUE
1SB1	TRUE	FALSE	FALSE	FALSE	FALSE	FALSE	FALSE
1SDK	TRUE	TRUE	TRUE	TRUE	TRUE	TRUE	TRUE
1SDL	TRUE	TRUE	TRUE	TRUE	TRUE	TRUE	TRUE
1SGH	TRUE	FALSE	FALSE	FALSE	FALSE	FALSE	FALSE
1SHR	TRUE	FALSE	FALSE	FALSE	FALSE	FALSE	FALSE
1SI4	TRUE	FALSE	FALSE	FALSE	FALSE	FALSE	FALSE
1SQ0	TRUE	FALSE	FALSE	FALSE	FALSE	FALSE	FALSE
1SR5	TRUE	FALSE	FALSE	FALSE	FALSE	FALSE	FALSE
1SUV	TRUE	TRUE	FALSE	TRUE	FALSE	FALSE	FALSE
1SY6	TRUE	FALSE	FALSE	FALSE	FALSE	FALSE	FALSE
1SYQ	TRUE	FALSE	FALSE	FALSE	FALSE	FALSE	FALSE
1SYS	TRUE	FALSE	FALSE	FALSE	FALSE	FALSE	FALSE
1SYV	TRUE	FALSE	FALSE	FALSE	FALSE	FALSE	FALSE
1T08	TRUE	TRUE	TRUE	TRUE	TRUE	TRUE	TRUE
1T1W	TRUE	FALSE	FALSE	FALSE	FALSE	FALSE	FALSE
1T1X	TRUE	FALSE	FALSE	FALSE	FALSE	FALSE	FALSE
1T1Y	TRUE	FALSE	FALSE	FALSE	FALSE	FALSE	FALSE
1T1Z	TRUE	FALSE	FALSE	FALSE	FALSE	FALSE	FALSE
1T20	TRUE	FALSE	FALSE	FALSE	FALSE	FALSE	FALSE
1T21	TRUE	FALSE	FALSE	FALSE	FALSE	FALSE	FALSE
1T22	TRUE	FALSE	FALSE	FALSE	FALSE	FALSE	FALSE
1T2K	FALSE	FALSE	FALSE	FALSE	FALSE	FALSE	FALSE
1T44	TRUE	FALSE	FALSE	FALSE	FALSE	FALSE	FALSE
1T4U	TRUE	FALSE	FALSE	FALSE	FALSE	FALSE	FALSE
1T4V	TRUE	FALSE	FALSE	FALSE	FALSE	FALSE	FALSE
1T9G	TRUE	FALSE	FALSE	FALSE	FALSE	FALSE	FALSE
1TA2	TRUE	FALSE	FALSE	FALSE	FALSE	FALSE	FALSE
1TA6	TRUE	FALSE	FALSE	FALSE	FALSE	FALSE	FALSE
1TAW	TRUE	FALSE	FALSE	FALSE	FALSE	FALSE	FALSE
1TB6	TRUE	FALSE	FALSE	FALSE	FALSE	FALSE	FALSE
1TF0	TRUE	TRUE	TRUE	TRUE	TRUE	TRUE	TRUE
1THB	TRUE	TRUE	TRUE	TRUE	TRUE	TRUE	TRUE
1TMC	TRUE	FALSE	FALSE	FALSE	FALSE	FALSE	FALSE
1TMU	TRUE	FALSE	FALSE	FALSE	FALSE	FALSE	FALSE
1TN6	FALSE	FALSE	TRUE	FALSE	TRUE	TRUE	TRUE
1TVB	TRUE	FALSE	FALSE	FALSE	FALSE	FALSE	FALSE
1TVH	TRUE	FALSE	FALSE	FALSE	FALSE	FALSE	FALSE
1TXQ	TRUE	FALSE	FALSE	FALSE	FALSE	FALSE	FALSE
1U0N	TRUE	FALSE	FALSE	FALSE	FALSE	FALSE	FALSE
1U35	FALSE	FALSE	FALSE	FALSE	FALSE	FALSE	FALSE
1U5B	TRUE	TRUE	FALSE	FALSE	FALSE	FALSE	FALSE
1U6G	FALSE	FALSE	FALSE	FALSE	FALSE	FALSE	FALSE
1UIW	TRUE	TRUE	TRUE	TRUE	TRUE	TRUE	TRUE
1UKL	FALSE	FALSE	FALSE	FALSE	FALSE	FALSE	FALSE
1UN5	TRUE	FALSE	FALSE	FALSE	FALSE	FALSE	FALSE
1URC	FALSE	FALSE	FALSE	FALSE	FALSE	FALSE	FALSE
1UVQ	TRUE	FALSE	FALSE	FALSE	FALSE	FALSE	FALSE
1UW4	TRUE	FALSE	FALSE	FALSE	FALSE	FALSE	FALSE
1UXS	TRUE	FALSE	FALSE	FALSE	FALSE	FALSE	FALSE
1UXW	TRUE	FALSE	FALSE	FALSE	FALSE	FALSE	FALSE
1V11	TRUE	TRUE	FALSE	FALSE	FALSE	FALSE	FALSE
1V16	TRUE	TRUE	FALSE	FALSE	FALSE	FALSE	FALSE
1V18	TRUE	FALSE	FALSE	FALSE	FALSE	FALSE	FALSE
1V1M	TRUE	TRUE	FALSE	FALSE	FALSE	FALSE	FALSE
1V1R	TRUE	TRUE	FALSE	FALSE	FALSE	FALSE	FALSE
1VCB	TRUE	TRUE	TRUE	TRUE	TRUE	TRUE	TRUE
1VEB	FALSE	FALSE	FALSE	FALSE	FALSE	FALSE	FALSE
1VGK	TRUE	FALSE	FALSE	FALSE	FALSE	FALSE	FALSE
1VU2	TRUE	TRUE	FALSE	TRUE	FALSE	FALSE	FALSE
1VU3	TRUE	TRUE	FALSE	TRUE	FALSE	FALSE	FALSE
1VWT	TRUE	TRUE	TRUE	TRUE	TRUE	TRUE	TRUE
1VZQ	TRUE	FALSE	FALSE	FALSE	FALSE	FALSE	FALSE
1W0V	TRUE	FALSE	FALSE	FALSE	FALSE	FALSE	FALSE
1W0W	TRUE	FALSE	FALSE	FALSE	FALSE	FALSE	FALSE
1W0Y	TRUE	FALSE	FALSE	FALSE	FALSE	FALSE	FALSE
1W2K	TRUE	FALSE	FALSE	FALSE	FALSE	FALSE	FALSE
1W72	TRUE	FALSE	FALSE	FALSE	FALSE	FALSE	FALSE
1W98	FALSE	FALSE	FALSE	FALSE	FALSE	FALSE	FALSE
1WCI	TRUE	TRUE	FALSE	FALSE	FALSE	FALSE	FALSE
1WMH	FALSE	FALSE	FALSE	FALSE	FALSE	FALSE	FALSE
1WQ1	TRUE	TRUE	TRUE	TRUE	TRUE	TRUE	TRUE
1WQJ	TRUE	FALSE	FALSE	FALSE	FALSE	FALSE	FALSE
1WQV	TRUE	FALSE	FALSE	FALSE	FALSE	FALSE	FALSE
1WRD	FALSE	FALSE	FALSE	FALSE	FALSE	FALSE	FALSE
1WSS	TRUE	FALSE	FALSE	FALSE	FALSE	FALSE	FALSE
1WTG	TRUE	FALSE	FALSE	FALSE	FALSE	FALSE	FALSE
1WUN	TRUE	FALSE	FALSE	FALSE	FALSE	FALSE	FALSE
1WV7	TRUE	FALSE	FALSE	FALSE	FALSE	FALSE	FALSE
1WWW	TRUE	FALSE	FALSE	FALSE	FALSE	FALSE	FALSE
1X11	TRUE	FALSE	FALSE	FALSE	FALSE	FALSE	FALSE
1X27	TRUE	FALSE	FALSE	FALSE	FALSE	FALSE	FALSE
1X79	FALSE	FALSE	FALSE	FALSE	FALSE	FALSE	FALSE
1X7Q	TRUE	FALSE	FALSE	FALSE	FALSE	FALSE	FALSE
1X7W	TRUE	TRUE	FALSE	FALSE	FALSE	FALSE	FALSE
1X7X	TRUE	TRUE	FALSE	FALSE	FALSE	FALSE	FALSE
1X7Y	TRUE	TRUE	FALSE	FALSE	FALSE	FALSE	FALSE
1X7Z	TRUE	TRUE	FALSE	FALSE	FALSE	FALSE	FALSE
1X80	TRUE	TRUE	FALSE	FALSE	FALSE	FALSE	FALSE
1XD2	TRUE	TRUE	TRUE	TRUE	TRUE	TRUE	TRUE
1XDT	TRUE	FALSE	FALSE	FALSE	FALSE	FALSE	FALSE
1XH3	TRUE	FALSE	FALSE	FALSE	FALSE	FALSE	FALSE
1XO2	TRUE	FALSE	FALSE	FALSE	FALSE	FALSE	FALSE
1XR8	TRUE	FALSE	FALSE	FALSE	FALSE	FALSE	FALSE
1XWD	FALSE	FALSE	TRUE	FALSE	TRUE	FALSE	TRUE
1XX9	TRUE	FALSE	FALSE	FALSE	FALSE	FALSE	FALSE
1XXD	TRUE	FALSE	FALSE	FALSE	FALSE	FALSE	FALSE
1XXF	TRUE	FALSE	FALSE	FALSE	FALSE	FALSE	FALSE
1XXT	TRUE	TRUE	TRUE	TRUE	TRUE	TRUE	TRUE
1XY0	TRUE	TRUE	TRUE	TRUE	TRUE	TRUE	TRUE
1XYE	TRUE	TRUE	TRUE	TRUE	TRUE	TRUE	TRUE
1XZ0	FALSE	TRUE	TRUE	FALSE	TRUE	TRUE	TRUE
1XZ2	TRUE	TRUE	TRUE	TRUE	TRUE	TRUE	TRUE
1XZ4	TRUE	TRUE	TRUE	TRUE	TRUE	TRUE	TRUE
1XZ5	TRUE	TRUE	TRUE	TRUE	TRUE	TRUE	TRUE
1XZU	TRUE	TRUE	TRUE	TRUE	TRUE	TRUE	TRUE
1XZV	TRUE	TRUE	TRUE	TRUE	TRUE	TRUE	TRUE
1Y0A	TRUE	TRUE	TRUE	TRUE	TRUE	TRUE	TRUE
1Y0C	TRUE	TRUE	TRUE	TRUE	TRUE	TRUE	TRUE
1Y0D	TRUE	TRUE	TRUE	TRUE	TRUE	TRUE	TRUE
1Y0T	TRUE	TRUE	TRUE	TRUE	TRUE	TRUE	TRUE
1Y0W	TRUE	TRUE	TRUE	TRUE	TRUE	TRUE	TRUE
1Y22	TRUE	TRUE	TRUE	TRUE	TRUE	TRUE	TRUE
1Y2A	FALSE	FALSE	FALSE	FALSE	FALSE	FALSE	FALSE
1Y2Z	TRUE	TRUE	TRUE	TRUE	TRUE	TRUE	TRUE
1Y31	TRUE	TRUE	TRUE	TRUE	TRUE	TRUE	TRUE
1Y35	TRUE	TRUE	TRUE	TRUE	TRUE	TRUE	TRUE
1Y45	TRUE	TRUE	TRUE	TRUE	TRUE	TRUE	TRUE
1Y46	TRUE	TRUE	TRUE	TRUE	TRUE	TRUE	TRUE
1Y4B	TRUE	TRUE	TRUE	TRUE	TRUE	TRUE	TRUE
1Y4F	TRUE	TRUE	TRUE	TRUE	TRUE	TRUE	TRUE
1Y4G	TRUE	TRUE	TRUE	TRUE	TRUE	TRUE	TRUE
1Y4P	TRUE	TRUE	TRUE	TRUE	TRUE	TRUE	TRUE
1Y4Q	TRUE	TRUE	TRUE	TRUE	TRUE	TRUE	TRUE
1Y4R	TRUE	TRUE	TRUE	TRUE	TRUE	TRUE	TRUE
1Y4V	TRUE	TRUE	TRUE	TRUE	TRUE	TRUE	TRUE
1Y5F	TRUE	TRUE	TRUE	TRUE	TRUE	TRUE	TRUE
1Y5J	TRUE	TRUE	TRUE	TRUE	TRUE	TRUE	TRUE
1Y5K	TRUE	TRUE	TRUE	TRUE	TRUE	TRUE	TRUE
1Y6K	TRUE	FALSE	FALSE	FALSE	FALSE	FALSE	FALSE
1Y6M	TRUE	FALSE	FALSE	FALSE	FALSE	FALSE	FALSE
1Y6N	TRUE	FALSE	FALSE	FALSE	FALSE	FALSE	FALSE
1Y7C	TRUE	TRUE	TRUE	TRUE	TRUE	TRUE	TRUE
1Y7D	TRUE	TRUE	TRUE	TRUE	TRUE	TRUE	TRUE
1Y7G	TRUE	TRUE	TRUE	TRUE	TRUE	TRUE	TRUE
1Y7Z	TRUE	TRUE	TRUE	TRUE	TRUE	TRUE	TRUE
1Y83	TRUE	TRUE	TRUE	TRUE	TRUE	TRUE	TRUE
1Y85	TRUE	TRUE	TRUE	TRUE	TRUE	TRUE	TRUE
1Y8N	TRUE	FALSE	FALSE	FALSE	FALSE	FALSE	FALSE
1Y8O	TRUE	FALSE	FALSE	FALSE	FALSE	FALSE	FALSE
1Y8P	TRUE	FALSE	FALSE	FALSE	FALSE	FALSE	FALSE
1Y8W	TRUE	TRUE	TRUE	TRUE	TRUE	TRUE	TRUE
1YBO	FALSE	FALSE	FALSE	FALSE	FALSE	FALSE	FALSE
1YC0	FALSE	FALSE	FALSE	FALSE	FALSE	FALSE	FALSE
1YC5	FALSE	FALSE	FALSE	FALSE	FALSE	FALSE	FALSE
1YCQ	TRUE	FALSE	FALSE	FALSE	FALSE	FALSE	FALSE
1YCR	TRUE	FALSE	FALSE	FALSE	FALSE	FALSE	FALSE
1YCS	TRUE	TRUE	TRUE	TRUE	TRUE	TRUE	TRUE
1YDI	TRUE	FALSE	FALSE	FALSE	FALSE	FALSE	FALSE
1YDP	TRUE	FALSE	FALSE	FALSE	FALSE	FALSE	FALSE
1YDR	FALSE	FALSE	FALSE	FALSE	FALSE	FALSE	FALSE
1YDZ	TRUE	TRUE	TRUE	TRUE	TRUE	TRUE	TRUE
1YE0	TRUE	TRUE	TRUE	TRUE	TRUE	TRUE	TRUE
1YE1	TRUE	TRUE	TRUE	TRUE	TRUE	TRUE	TRUE
1YE2	TRUE	TRUE	TRUE	TRUE	TRUE	TRUE	TRUE
1YEN	TRUE	TRUE	TRUE	TRUE	TRUE	TRUE	TRUE
1YEO	TRUE	TRUE	TRUE	TRUE	TRUE	TRUE	TRUE
1YEQ	TRUE	TRUE	TRUE	TRUE	TRUE	TRUE	TRUE
1YEU	TRUE	TRUE	TRUE	TRUE	TRUE	TRUE	TRUE
1YEV	TRUE	TRUE	TRUE	TRUE	TRUE	TRUE	TRUE
1YG5	TRUE	TRUE	TRUE	TRUE	TRUE	TRUE	TRUE
1YGD	TRUE	TRUE	TRUE	TRUE	TRUE	TRUE	TRUE
1YGF	TRUE	TRUE	TRUE	TRUE	TRUE	TRUE	TRUE
1YH9	TRUE	TRUE	TRUE	TRUE	TRUE	TRUE	TRUE
1YHE	TRUE	TRUE	TRUE	TRUE	TRUE	TRUE	TRUE
1YHN	FALSE	FALSE	FALSE	FALSE	FALSE	FALSE	FALSE
1YHR	TRUE	TRUE	TRUE	TRUE	TRUE	TRUE	TRUE
1YIE	TRUE	TRUE	TRUE	TRUE	TRUE	TRUE	TRUE
1YIH	TRUE	TRUE	TRUE	TRUE	TRUE	TRUE	TRUE
1YK1	FALSE	FALSE	FALSE	FALSE	FALSE	FALSE	FALSE
1YMM	FALSE	FALSE	FALSE	FALSE	FALSE	FALSE	FALSE
1YR5	FALSE	FALSE	FALSE	FALSE	FALSE	FALSE	FALSE
1YRT	FALSE	FALSE	FALSE	FALSE	FALSE	FALSE	FALSE
1YRU	FALSE	FALSE	FALSE	FALSE	FALSE	FALSE	FALSE
1YVH	TRUE	FALSE	FALSE	FALSE	FALSE	FALSE	FALSE
1YVQ	TRUE	TRUE	TRUE	TRUE	TRUE	TRUE	TRUE
1YVT	TRUE	TRUE	TRUE	TRUE	TRUE	TRUE	TRUE
1YZI	TRUE	TRUE	TRUE	TRUE	TRUE	TRUE	TRUE
1Z5S	FALSE	TRUE	FALSE	TRUE	FALSE	FALSE	FALSE
1Z6J	TRUE	FALSE	FALSE	FALSE	FALSE	FALSE	FALSE
1Z71	TRUE	FALSE	FALSE	FALSE	FALSE	FALSE	FALSE
1Z92	TRUE	FALSE	FALSE	FALSE	FALSE	FALSE	FALSE
1ZGL	FALSE	FALSE	FALSE	FALSE	FALSE	FALSE	FALSE
1ZHK	TRUE	FALSE	FALSE	FALSE	FALSE	FALSE	FALSE
1ZHL	TRUE	FALSE	FALSE	FALSE	FALSE	FALSE	FALSE
1ZOT	FALSE	FALSE	FALSE	FALSE	FALSE	FALSE	FALSE
1ZSD	TRUE	FALSE	FALSE	FALSE	FALSE	FALSE	FALSE
2A19	FALSE	FALSE	FALSE	FALSE	FALSE	FALSE	FALSE
2A1A	FALSE	TRUE	FALSE	FALSE	FALSE	FALSE	FALSE
2A1T	TRUE	FALSE	FALSE	FALSE	FALSE	FALSE	FALSE
2A1U	TRUE	FALSE	FALSE	FALSE	FALSE	FALSE	FALSE
2A25	FALSE	FALSE	FALSE	FALSE	FALSE	FALSE	FALSE
2A2Q	TRUE	FALSE	FALSE	FALSE	FALSE	FALSE	FALSE
2A3I	TRUE	FALSE	FALSE	FALSE	FALSE	FALSE	FALSE
2A41	TRUE	FALSE	FALSE	FALSE	FALSE	FALSE	FALSE
2A45	TRUE	FALSE	FALSE	FALSE	FALSE	FALSE	FALSE
2A83	TRUE	FALSE	FALSE	FALSE	FALSE	FALSE	FALSE
2AEI	TRUE	FALSE	FALSE	FALSE	FALSE	FALSE	FALSE
2AER	TRUE	FALSE	FALSE	FALSE	FALSE	FALSE	FALSE
2ARP	FALSE	FALSE	FALSE	FALSE	FALSE	FALSE	FALSE
2AUH	TRUE	FALSE	FALSE	FALSE	FALSE	FALSE	FALSE
2AV1	TRUE	FALSE	FALSE	FALSE	FALSE	FALSE	FALSE
2AV7	TRUE	FALSE	FALSE	FALSE	FALSE	FALSE	FALSE
2AXF	TRUE	FALSE	FALSE	FALSE	FALSE	FALSE	FALSE
2AXG	TRUE	FALSE	FALSE	FALSE	FALSE	FALSE	FALSE
2AZE	TRUE	FALSE	FALSE	FALSE	FALSE	FALSE	FALSE
2B0U	FALSE	FALSE	FALSE	FALSE	FALSE	FALSE	FALSE
2B2T	FALSE	FALSE	FALSE	FALSE	FALSE	FALSE	FALSE
2B2U	FALSE	FALSE	FALSE	FALSE	FALSE	FALSE	FALSE
2B2V	FALSE	FALSE	FALSE	FALSE	FALSE	FALSE	FALSE
2B3G	TRUE	FALSE	FALSE	FALSE	FALSE	FALSE	FALSE
2B4S	TRUE	FALSE	FALSE	FALSE	FALSE	FALSE	FALSE
2B5I	TRUE	FALSE	FALSE	FALSE	FALSE	FALSE	FALSE
2B5T	TRUE	FALSE	FALSE	FALSE	FALSE	FALSE	FALSE
2B7D	TRUE	FALSE	FALSE	FALSE	FALSE	FALSE	FALSE
2B8O	TRUE	FALSE	FALSE	FALSE	FALSE	FALSE	FALSE
2BCK	TRUE	FALSE	FALSE	FALSE	FALSE	FALSE	FALSE
2BEC	FALSE	FALSE	FALSE	FALSE	FALSE	FALSE	FALSE
2BFC	TRUE	TRUE	FALSE	FALSE	FALSE	FALSE	FALSE
2BFD	TRUE	TRUE	FALSE	FALSE	FALSE	FALSE	FALSE
2BFE	TRUE	TRUE	FALSE	FALSE	FALSE	FALSE	FALSE
2BFF	TRUE	TRUE	FALSE	FALSE	FALSE	FALSE	FALSE
2BGN	FALSE	FALSE	FALSE	FALSE	FALSE	FALSE	FALSE
2BGR	FALSE	FALSE	FALSE	FALSE	FALSE	FALSE	FALSE
2BNQ	TRUE	FALSE	FALSE	FALSE	FALSE	FALSE	FALSE
2BNR	TRUE	FALSE	FALSE	FALSE	FALSE	FALSE	FALSE
2BO9	FALSE	FALSE	FALSE	FALSE	FALSE	FALSE	FALSE
2BSK	FALSE	FALSE	FALSE	FALSE	FALSE	FALSE	FALSE
2BSR	TRUE	FALSE	FALSE	FALSE	FALSE	FALSE	FALSE
2BST	TRUE	FALSE	FALSE	FALSE	FALSE	FALSE	FALSE
2BVO	TRUE	FALSE	FALSE	FALSE	FALSE	FALSE	FALSE
2C0J	FALSE	FALSE	FALSE	FALSE	FALSE	FALSE	FALSE
2C4F	TRUE	FALSE	FALSE	FALSE	FALSE	FALSE	FALSE
2C5N	FALSE	FALSE	FALSE	FALSE	FALSE	FALSE	FALSE
2C5O	FALSE	FALSE	FALSE	FALSE	FALSE	FALSE	FALSE
2C5V	FALSE	FALSE	FALSE	FALSE	FALSE	FALSE	FALSE
2C7U	TRUE	FALSE	FALSE	FALSE	FALSE	FALSE	FALSE
2C9W	FALSE	TRUE	TRUE	TRUE	TRUE	TRUE	TRUE
2CCI	FALSE	FALSE	FALSE	FALSE	FALSE	FALSE	FALSE
2CHM	FALSE	FALSE	FALSE	FALSE	FALSE	FALSE	FALSE
2CII	TRUE	FALSE	FALSE	FALSE	FALSE	FALSE	FALSE
2CIK	TRUE	FALSE	FALSE	FALSE	FALSE	FALSE	FALSE
2CLR	TRUE	FALSE	FALSE	FALSE	FALSE	FALSE	FALSE
2CV5	FALSE	FALSE	FALSE	FALSE	FALSE	FALSE	FALSE
2D1K	FALSE	FALSE	FALSE	FALSE	FALSE	FALSE	FALSE
2D31	FALSE	FALSE	FALSE	FALSE	FALSE	FALSE	FALSE
2D3G	FALSE	FALSE	FALSE	FALSE	FALSE	FALSE	FALSE
2D5R	FALSE	FALSE	FALSE	FALSE	FALSE	FALSE	FALSE
2D5Z	TRUE	TRUE	TRUE	TRUE	TRUE	TRUE	TRUE
2D60	TRUE	TRUE	TRUE	TRUE	TRUE	TRUE	TRUE
2DN1	TRUE	TRUE	TRUE	TRUE	TRUE	TRUE	TRUE
2DN2	TRUE	TRUE	TRUE	TRUE	TRUE	TRUE	TRUE
2DN3	TRUE	TRUE	TRUE	TRUE	TRUE	TRUE	TRUE
2DP4	FALSE	FALSE	FALSE	FALSE	FALSE	FALSE	FALSE
2DSP	TRUE	FALSE	FALSE	FALSE	FALSE	FALSE	FALSE
2DSQ	FALSE	FALSE	FALSE	FALSE	FALSE	FALSE	FALSE
2DSR	TRUE	FALSE	FALSE	FALSE	FALSE	FALSE	FALSE
2DVW	FALSE	FALSE	FALSE	FALSE	FALSE	FALSE	FALSE
2DXM	TRUE	TRUE	TRUE	TRUE	TRUE	TRUE	TRUE
2E9W	TRUE	FALSE	FALSE	FALSE	FALSE	FALSE	FALSE
2E9X	FALSE	FALSE	FALSE	FALSE	FALSE	FALSE	FALSE
2EC9	TRUE	FALSE	FALSE	FALSE	FALSE	FALSE	FALSE
2EHO	FALSE	FALSE	FALSE	FALSE	FALSE	FALSE	FALSE
2ERJ	TRUE	FALSE	FALSE	FALSE	FALSE	FALSE	FALSE
2ESV	FALSE	FALSE	FALSE	TRUE	FALSE	FALSE	FALSE
2EUF	TRUE	FALSE	FALSE	FALSE	FALSE	FALSE	FALSE
2F0Y	FALSE	TRUE	TRUE	TRUE	TRUE	TRUE	FALSE
2F1X	TRUE	FALSE	FALSE	FALSE	FALSE	FALSE	FALSE
2F2C	TRUE	FALSE	FALSE	FALSE	FALSE	FALSE	FALSE
2F3Y	FALSE	FALSE	FALSE	FALSE	FALSE	FALSE	FALSE
2F3Z	FALSE	FALSE	FALSE	FALSE	FALSE	FALSE	FALSE
2F8N	FALSE	FALSE	FALSE	FALSE	FALSE	FALSE	FALSE
2F8X	TRUE	FALSE	FALSE	FALSE	FALSE	FALSE	FALSE
2F9B	TRUE	FALSE	FALSE	FALSE	FALSE	FALSE	FALSE
2FAP	TRUE	FALSE	FALSE	FALSE	FALSE	FALSE	FALSE
2FCW	TRUE	FALSE	FALSE	FALSE	FALSE	FALSE	FALSE
2FF3	FALSE	FALSE	FALSE	FALSE	FALSE	FALSE	FALSE
2FFD	TRUE	FALSE	FALSE	FALSE	FALSE	FALSE	FALSE
2FIR	TRUE	FALSE	FALSE	FALSE	FALSE	FALSE	FALSE
2FLB	TRUE	FALSE	FALSE	FALSE	FALSE	FALSE	FALSE
2FLR	TRUE	FALSE	FALSE	FALSE	FALSE	FALSE	FALSE
2FYY	TRUE	FALSE	FALSE	FALSE	FALSE	FALSE	FALSE
2FZ3	TRUE	FALSE	FALSE	FALSE	FALSE	FALSE	FALSE
2GH0	FALSE	FALSE	FALSE	FALSE	FALSE	FALSE	FALSE
2GJ6	TRUE	FALSE	FALSE	FALSE	FALSE	FALSE	FALSE
2GL7	FALSE	TRUE	TRUE	TRUE	TRUE	TRUE	TRUE
2GMI	FALSE	FALSE	FALSE	FALSE	FALSE	FALSE	FALSE
2GNI	FALSE	FALSE	FALSE	FALSE	FALSE	FALSE	FALSE
2GOO	TRUE	FALSE	FALSE	FALSE	FALSE	FALSE	FALSE
2GRN	FALSE	FALSE	FALSE	TRUE	FALSE	FALSE	FALSE
2GRO	FALSE	FALSE	FALSE	FALSE	FALSE	FALSE	FALSE
2GRP	FALSE	FALSE	FALSE	FALSE	FALSE	FALSE	FALSE
2GRQ	FALSE	FALSE	FALSE	FALSE	FALSE	FALSE	FALSE
2GRR	FALSE	FALSE	FALSE	FALSE	FALSE	FALSE	FALSE
2GT9	FALSE	FALSE	FALSE	FALSE	FALSE	FALSE	FALSE
2GTW	FALSE	FALSE	FALSE	FALSE	FALSE	FALSE	FALSE
2GTZ	FALSE	FALSE	FALSE	FALSE	FALSE	FALSE	FALSE
2GUO	FALSE	FALSE	FALSE	FALSE	FALSE	FALSE	FALSE
2GY7	FALSE	FALSE	FALSE	FALSE	FALSE	FALSE	FALSE
2GZD	FALSE	FALSE	FALSE	FALSE	FALSE	FALSE	FALSE
2GZH	FALSE	FALSE	FALSE	FALSE	FALSE	FALSE	FALSE
2H26	FALSE	FALSE	FALSE	FALSE	FALSE	FALSE	FALSE
2H2D	TRUE	FALSE	FALSE	FALSE	FALSE	FALSE	FALSE
2H2F	TRUE	FALSE	FALSE	FALSE	FALSE	FALSE	FALSE
2H32	FALSE	FALSE	FALSE	FALSE	FALSE	FALSE	FALSE
2H3N	FALSE	FALSE	FALSE	FALSE	FALSE	FALSE	FALSE
2H43	TRUE	FALSE	FALSE	FALSE	FALSE	FALSE	FALSE
2H4F	FALSE	FALSE	FALSE	FALSE	FALSE	FALSE	FALSE
2H4H	FALSE	FALSE	FALSE	FALSE	FALSE	FALSE	FALSE
2H4J	TRUE	FALSE	FALSE	FALSE	FALSE	FALSE	FALSE
2H59	FALSE	FALSE	FALSE	FALSE	FALSE	FALSE	FALSE
2H62	TRUE	FALSE	FALSE	FALSE	FALSE	FALSE	FALSE
2H64	TRUE	FALSE	FALSE	FALSE	FALSE	FALSE	FALSE
2H6F	FALSE	FALSE	TRUE	FALSE	TRUE	TRUE	TRUE
2H6G	FALSE	FALSE	TRUE	TRUE	TRUE	FALSE	TRUE
2H6H	FALSE	FALSE	TRUE	FALSE	TRUE	FALSE	TRUE
2H6I	FALSE	FALSE	TRUE	TRUE	TRUE	FALSE	TRUE
2H6P	FALSE	FALSE	FALSE	FALSE	FALSE	FALSE	FALSE
2H9P	FALSE	FALSE	FALSE	FALSE	FALSE	FALSE	FALSE
2HBC	TRUE	TRUE	TRUE	TRUE	TRUE	TRUE	TRUE
2HBD	TRUE	TRUE	TRUE	TRUE	TRUE	TRUE	TRUE
2HBE	TRUE	TRUE	TRUE	TRUE	TRUE	TRUE	TRUE
2HBF	TRUE	TRUE	TRUE	TRUE	TRUE	TRUE	TRUE
2HBS	TRUE	TRUE	TRUE	TRUE	TRUE	TRUE	TRUE
2HCO	TRUE	TRUE	TRUE	TRUE	TRUE	TRUE	TRUE
2HD4	FALSE	FALSE	FALSE	FALSE	FALSE	FALSE	FALSE
2HHB	FALSE	FALSE	FALSE	FALSE	FALSE	FALSE	FALSE
2HHD	TRUE	TRUE	TRUE	TRUE	TRUE	TRUE	TRUE
2HHE	TRUE	TRUE	TRUE	TRUE	TRUE	TRUE	TRUE
2HJK	TRUE	FALSE	FALSE	FALSE	FALSE	FALSE	FALSE
2HJL	TRUE	FALSE	FALSE	FALSE	FALSE	FALSE	FALSE
2HKQ	TRUE	FALSE	FALSE	FALSE	FALSE	FALSE	FALSE
2HL3	TRUE	FALSE	FALSE	FALSE	FALSE	FALSE	FALSE
2HL5	TRUE	FALSE	FALSE	FALSE	FALSE	FALSE	FALSE
2HLA	TRUE	FALSE	FALSE	FALSE	FALSE	FALSE	FALSE
2HLE	FALSE	FALSE	FALSE	FALSE	FALSE	FALSE	FALSE
2HLO	TRUE	FALSE	FALSE	FALSE	FALSE	FALSE	FALSE
2HN7	TRUE	FALSE	FALSE	FALSE	FALSE	FALSE	FALSE
2HO2	FALSE	FALSE	FALSE	FALSE	FALSE	FALSE	FALSE
2HPP	TRUE	FALSE	FALSE	FALSE	FALSE	FALSE	FALSE
2HSQ	TRUE	FALSE	FALSE	FALSE	FALSE	FALSE	FALSE
2HV8	FALSE	FALSE	FALSE	FALSE	FALSE	FALSE	FALSE
2HWL	TRUE	FALSE	FALSE	FALSE	FALSE	FALSE	FALSE
2HYI	TRUE	FALSE	FALSE	FALSE	FALSE	FALSE	FALSE
2IBF	TRUE	FALSE	FALSE	FALSE	FALSE	FALSE	FALSE
2ICE	TRUE	FALSE	FALSE	FALSE	FALSE	FALSE	FALSE
2ICF	TRUE	FALSE	FALSE	FALSE	FALSE	FALSE	FALSE
2IEJ	FALSE	FALSE	TRUE	FALSE	TRUE	TRUE	TRUE
2IFG	TRUE	FALSE	FALSE	FALSE	FALSE	FALSE	FALSE
2IO2	FALSE	TRUE	FALSE	FALSE	FALSE	FALSE	FALSE
2IO3	FALSE	TRUE	FALSE	FALSE	FALSE	FALSE	FALSE
2IW6	FALSE	FALSE	FALSE	FALSE	FALSE	FALSE	FALSE
2IW8	FALSE	FALSE	FALSE	FALSE	FALSE	FALSE	FALSE
2IY0	FALSE	FALSE	FALSE	TRUE	FALSE	FALSE	FALSE
2IZV	FALSE	TRUE	TRUE	TRUE	TRUE	TRUE	TRUE
2J0Q	TRUE	FALSE	FALSE	FALSE	FALSE	FALSE	FALSE
2J0S	FALSE	FALSE	FALSE	FALSE	FALSE	FALSE	FALSE
2J6F	FALSE	TRUE	TRUE	TRUE	TRUE	TRUE	TRUE
2J6O	FALSE	TRUE	TRUE	TRUE	TRUE	TRUE	TRUE
2J9F	TRUE	TRUE	FALSE	FALSE	FALSE	FALSE	FALSE
2JXC	FALSE	FALSE	FALSE	FALSE	FALSE	FALSE	FALSE
2KS1	TRUE	FALSE	FALSE	FALSE	FALSE	FALSE	FALSE
2KS9	FALSE	FALSE	FALSE	FALSE	FALSE	FALSE	FALSE
2KSA	FALSE	FALSE	FALSE	FALSE	FALSE	FALSE	FALSE
2KSB	FALSE	FALSE	FALSE	FALSE	FALSE	FALSE	FALSE
2KSO	TRUE	FALSE	FALSE	FALSE	FALSE	FALSE	FALSE
2KUP	FALSE	FALSE	FALSE	FALSE	FALSE	FALSE	FALSE
2KW3	TRUE	FALSE	FALSE	FALSE	FALSE	FALSE	FALSE
2KWI	FALSE	FALSE	FALSE	FALSE	FALSE	FALSE	FALSE
2KXC	FALSE	FALSE	FALSE	FALSE	FALSE	FALSE	FALSE
2KXS	FALSE	FALSE	FALSE	FALSE	FALSE	FALSE	FALSE
2L14	TRUE	FALSE	FALSE	FALSE	FALSE	FALSE	FALSE
2L1L	FALSE	FALSE	FALSE	FALSE	FALSE	FALSE	FALSE
2L1R	TRUE	FALSE	FALSE	FALSE	FALSE	FALSE	FALSE
2L29	TRUE	FALSE	FALSE	FALSE	FALSE	FALSE	FALSE
2L4K	TRUE	FALSE	FALSE	FALSE	FALSE	FALSE	FALSE
2L53	FALSE	FALSE	FALSE	FALSE	FALSE	FALSE	FALSE
2L5G	FALSE	FALSE	FALSE	FALSE	FALSE	FALSE	FALSE
2L5X	FALSE	FALSE	FALSE	FALSE	FALSE	FALSE	FALSE
2L75	FALSE	FALSE	FALSE	FALSE	FALSE	FALSE	FALSE
2L7L	FALSE	FALSE	FALSE	FALSE	FALSE	FALSE	FALSE
2L9S	FALSE	FALSE	FALSE	FALSE	FALSE	FALSE	FALSE
2LEH	FALSE	FALSE	FALSE	FALSE	FALSE	FALSE	FALSE
2LGF	FALSE	FALSE	FALSE	FALSE	FALSE	FALSE	FALSE
2LKM	FALSE	FALSE	FALSE	FALSE	FALSE	FALSE	FALSE
2LL6	TRUE	FALSE	FALSE	FALSE	FALSE	FALSE	FALSE
2LL7	TRUE	FALSE	FALSE	FALSE	FALSE	FALSE	FALSE
2LNH	FALSE	FALSE	FALSE	FALSE	FALSE	FALSE	FALSE
2LOB	TRUE	FALSE	FALSE	FALSE	FALSE	FALSE	FALSE
2LOZ	FALSE	FALSE	FALSE	FALSE	FALSE	FALSE	FALSE
2LQC	FALSE	FALSE	FALSE	FALSE	FALSE	FALSE	FALSE
2LSI	FALSE	FALSE	FALSE	FALSE	FALSE	FALSE	FALSE
2LSK	FALSE	FALSE	FALSE	FALSE	FALSE	FALSE	FALSE
2LTO	FALSE	FALSE	FALSE	FALSE	FALSE	FALSE	FALSE
2LUE	TRUE	FALSE	FALSE	FALSE	FALSE	FALSE	FALSE
2LV6	FALSE	FALSE	FALSE	FALSE	FALSE	FALSE	FALSE
2LVM	FALSE	FALSE	FALSE	FALSE	FALSE	FALSE	FALSE
2LVO	FALSE	FALSE	FALSE	FALSE	FALSE	FALSE	FALSE
2LVP	FALSE	FALSE	FALSE	FALSE	FALSE	FALSE	FALSE
2LVQ	FALSE	FALSE	FALSE	FALSE	FALSE	FALSE	FALSE
2LXM	FALSE	FALSE	FALSE	FALSE	FALSE	FALSE	FALSE
2LXP	FALSE	FALSE	FALSE	FALSE	FALSE	FALSE	FALSE
2LY4	TRUE	FALSE	FALSE	FALSE	FALSE	FALSE	FALSE
2LYW	FALSE	FALSE	FALSE	FALSE	FALSE	FALSE	FALSE
2LZ6	FALSE	FALSE	FALSE	FALSE	FALSE	FALSE	FALSE
2M0G	FALSE	FALSE	FALSE	FALSE	FALSE	FALSE	FALSE
2M0J	FALSE	FALSE	FALSE	FALSE	FALSE	FALSE	FALSE
2M0K	FALSE	FALSE	FALSE	FALSE	FALSE	FALSE	FALSE
2M3O	TRUE	FALSE	FALSE	FALSE	FALSE	FALSE	FALSE
2M41	TRUE	FALSE	FALSE	FALSE	FALSE	FALSE	FALSE
2M49	FALSE	FALSE	FALSE	FALSE	FALSE	FALSE	FALSE
2M55	TRUE	FALSE	FALSE	FALSE	FALSE	FALSE	FALSE
2M6Z	TRUE	TRUE	TRUE	TRUE	TRUE	TRUE	TRUE
2M7P	TRUE	FALSE	FALSE	FALSE	FALSE	FALSE	FALSE
2M8S	TRUE	FALSE	FALSE	FALSE	FALSE	FALSE	FALSE
2MA9	FALSE	TRUE	TRUE	TRUE	TRUE	TRUE	TRUE
2MBH	TRUE	FALSE	FALSE	FALSE	FALSE	FALSE	FALSE
2MCN	FALSE	FALSE	FALSE	FALSE	FALSE	FALSE	FALSE
2MEJ	TRUE	TRUE	TRUE	TRUE	TRUE	TRUE	TRUE
2MJ5	FALSE	FALSE	FALSE	FALSE	FALSE	FALSE	FALSE
2NN6	FALSE	FALSE	FALSE	FALSE	FALSE	FALSE	FALSE
2NOJ	TRUE	FALSE	FALSE	FALSE	FALSE	FALSE	FALSE
2NPS	FALSE	FALSE	FALSE	FALSE	FALSE	FALSE	FALSE
2NQD	FALSE	FALSE	FALSE	FALSE	FALSE	FALSE	FALSE
2NUP	FALSE	FALSE	FALSE	FALSE	FALSE	FALSE	FALSE
2NUT	FALSE	FALSE	FALSE	FALSE	FALSE	FALSE	FALSE
2NVU	FALSE	FALSE	FALSE	FALSE	FALSE	FALSE	FALSE
2NW3	TRUE	FALSE	FALSE	FALSE	FALSE	FALSE	FALSE
2NZ0	FALSE	FALSE	FALSE	FALSE	FALSE	FALSE	FALSE
2NZ8	FALSE	FALSE	FALSE	FALSE	FALSE	FALSE	FALSE
2O61	TRUE	TRUE	FALSE	TRUE	FALSE	TRUE	FALSE
2O8B	TRUE	FALSE	FALSE	FALSE	FALSE	FALSE	FALSE
2O8C	TRUE	FALSE	FALSE	FALSE	FALSE	FALSE	FALSE
2O8D	TRUE	FALSE	FALSE	FALSE	FALSE	FALSE	FALSE
2O8E	TRUE	FALSE	FALSE	FALSE	FALSE	FALSE	FALSE
2O8F	TRUE	FALSE	FALSE	FALSE	FALSE	FALSE	FALSE
2ODB	TRUE	FALSE	FALSE	FALSE	FALSE	FALSE	FALSE
2OMT	TRUE	FALSE	FALSE	FALSE	FALSE	FALSE	FALSE
2OMU	TRUE	FALSE	FALSE	FALSE	FALSE	FALSE	FALSE
2OMV	TRUE	FALSE	FALSE	FALSE	FALSE	FALSE	FALSE
2OMY	TRUE	FALSE	FALSE	FALSE	FALSE	FALSE	FALSE
2OMZ	TRUE	FALSE	FALSE	FALSE	FALSE	FALSE	FALSE
2OQ1	TRUE	FALSE	FALSE	FALSE	FALSE	FALSE	FALSE
2OYH	TRUE	FALSE	FALSE	FALSE	FALSE	FALSE	FALSE
2OYI	TRUE	FALSE	FALSE	FALSE	FALSE	FALSE	FALSE
2OZA	FALSE	FALSE	FALSE	FALSE	FALSE	FALSE	FALSE
2OZL	TRUE	FALSE	FALSE	FALSE	FALSE	FALSE	FALSE
2P6A	FALSE	FALSE	FALSE	FALSE	FALSE	FALSE	FALSE
2PAV	TRUE	FALSE	FALSE	FALSE	FALSE	FALSE	FALSE
2PBD	TRUE	FALSE	FALSE	FALSE	FALSE	FALSE	FALSE
2PEH	TRUE	FALSE	FALSE	FALSE	FALSE	FALSE	FALSE
2PJY	TRUE	FALSE	FALSE	FALSE	FALSE	FALSE	FALSE
2PUQ	TRUE	FALSE	FALSE	FALSE	FALSE	FALSE	FALSE
2PW8	TRUE	FALSE	FALSE	FALSE	FALSE	FALSE	FALSE
2Q8I	TRUE	FALSE	FALSE	FALSE	FALSE	FALSE	FALSE
2Q8Y	FALSE	FALSE	FALSE	FALSE	FALSE	FALSE	FALSE
2Q9I	TRUE	FALSE	FALSE	FALSE	FALSE	FALSE	FALSE
2Q9Q	FALSE	FALSE	FALSE	FALSE	FALSE	FALSE	FALSE
2QAG	FALSE	FALSE	FALSE	FALSE	FALSE	FALSE	FALSE
2QFA	FALSE	FALSE	FALSE	FALSE	FALSE	FALSE	FALSE
2QJ9	TRUE	FALSE	FALSE	FALSE	FALSE	FALSE	FALSE
2QJA	TRUE	FALSE	FALSE	FALSE	FALSE	FALSE	FALSE
2QJB	TRUE	FALSE	FALSE	FALSE	FALSE	FALSE	FALSE
2QKH	TRUE	FALSE	FALSE	FALSE	FALSE	FALSE	FALSE
2QME	FALSE	FALSE	FALSE	FALSE	FALSE	FALSE	FALSE
2QOS	TRUE	FALSE	FALSE	FALSE	FALSE	FALSE	FALSE
2QYF	FALSE	FALSE	FALSE	FALSE	FALSE	FALSE	FALSE
2R0W	TRUE	FALSE	FALSE	FALSE	FALSE	FALSE	FALSE
2R28	FALSE	FALSE	FALSE	FALSE	FALSE	FALSE	FALSE
2R2M	TRUE	FALSE	FALSE	FALSE	FALSE	FALSE	FALSE
2R7G	TRUE	FALSE	TRUE	FALSE	TRUE	TRUE	TRUE
2RA3	TRUE	FALSE	FALSE	FALSE	FALSE	FALSE	FALSE
2RAW	FALSE	FALSE	FALSE	FALSE	FALSE	FALSE	FALSE
2RAX	FALSE	FALSE	FALSE	FALSE	FALSE	FALSE	FALSE
2RD0	TRUE	TRUE	TRUE	TRUE	TRUE	TRUE	TRUE
2RD7	TRUE	FALSE	FALSE	FALSE	FALSE	FALSE	FALSE
2RFX	TRUE	FALSE	FALSE	FALSE	FALSE	FALSE	FALSE
2RHI	FALSE	FALSE	FALSE	FALSE	FALSE	FALSE	FALSE
2RHK	FALSE	FALSE	FALSE	FALSE	FALSE	FALSE	FALSE
2RI7	FALSE	FALSE	FALSE	FALSE	FALSE	FALSE	FALSE
2RII	FALSE	FALSE	FALSE	FALSE	FALSE	FALSE	FALSE
2RQG	FALSE	FALSE	FALSE	FALSE	FALSE	FALSE	FALSE
2RQH	FALSE	FALSE	FALSE	FALSE	FALSE	FALSE	FALSE
2RQR	FALSE	FALSE	FALSE	FALSE	FALSE	FALSE	FALSE
2RQU	TRUE	FALSE	FALSE	FALSE	FALSE	FALSE	FALSE
2RS9	FALSE	FALSE	FALSE	FALSE	FALSE	FALSE	FALSE
2RSE	TRUE	FALSE	FALSE	FALSE	FALSE	FALSE	FALSE
2UUE	FALSE	FALSE	FALSE	FALSE	FALSE	FALSE	FALSE
2UWE	TRUE	FALSE	FALSE	FALSE	FALSE	FALSE	FALSE
2UXN	TRUE	FALSE	FALSE	FALSE	FALSE	FALSE	FALSE
2UZB	FALSE	FALSE	FALSE	FALSE	FALSE	FALSE	FALSE
2UZD	FALSE	FALSE	FALSE	FALSE	FALSE	FALSE	FALSE
2UZE	FALSE	FALSE	FALSE	FALSE	FALSE	FALSE	FALSE
2UZL	FALSE	FALSE	FALSE	FALSE	FALSE	FALSE	FALSE
2V1D	TRUE	FALSE	FALSE	FALSE	FALSE	FALSE	FALSE
2V22	FALSE	FALSE	FALSE	FALSE	FALSE	FALSE	FALSE
2V3O	TRUE	FALSE	FALSE	FALSE	FALSE	FALSE	FALSE
2V53	TRUE	FALSE	FALSE	FALSE	FALSE	FALSE	FALSE
2V55	FALSE	FALSE	FALSE	FALSE	FALSE	FALSE	FALSE
2V5E	TRUE	TRUE	FALSE	FALSE	FALSE	FALSE	FALSE
2VAY	FALSE	FALSE	FALSE	FALSE	FALSE	FALSE	FALSE
2VDO	TRUE	FALSE	FALSE	FALSE	FALSE	FALSE	FALSE
2VDQ	TRUE	FALSE	FALSE	FALSE	FALSE	FALSE	FALSE
2VDR	TRUE	FALSE	FALSE	FALSE	FALSE	FALSE	FALSE
2VE7	FALSE	FALSE	FALSE	FALSE	FALSE	FALSE	FALSE
2VER	FALSE	FALSE	FALSE	FALSE	FALSE	FALSE	FALSE
2VIF	FALSE	FALSE	FALSE	FALSE	FALSE	FALSE	FALSE
2VNW	FALSE	FALSE	FALSE	FALSE	FALSE	FALSE	FALSE
2VNY	FALSE	FALSE	FALSE	FALSE	FALSE	FALSE	FALSE
2VO0	FALSE	FALSE	FALSE	FALSE	FALSE	FALSE	FALSE
2VO3	FALSE	FALSE	FALSE	FALSE	FALSE	FALSE	FALSE
2VO6	FALSE	FALSE	FALSE	FALSE	FALSE	FALSE	FALSE
2VO7	FALSE	FALSE	FALSE	FALSE	FALSE	FALSE	FALSE
2VSK	FALSE	FALSE	FALSE	FALSE	FALSE	FALSE	FALSE
2W2M	TRUE	FALSE	FALSE	FALSE	FALSE	FALSE	FALSE
2W2N	TRUE	FALSE	FALSE	FALSE	FALSE	FALSE	FALSE
2W2O	TRUE	FALSE	FALSE	FALSE	FALSE	FALSE	FALSE
2W2P	TRUE	FALSE	FALSE	FALSE	FALSE	FALSE	FALSE
2W2Q	TRUE	FALSE	FALSE	FALSE	FALSE	FALSE	FALSE
2W6V	TRUE	TRUE	TRUE	TRUE	TRUE	TRUE	TRUE
2W72	TRUE	TRUE	TRUE	TRUE	TRUE	TRUE	TRUE
2W96	TRUE	FALSE	FALSE	FALSE	FALSE	FALSE	FALSE
2W97	TRUE	FALSE	FALSE	FALSE	FALSE	FALSE	FALSE
2W99	TRUE	FALSE	FALSE	FALSE	FALSE	FALSE	FALSE
2W9F	TRUE	FALSE	FALSE	FALSE	FALSE	FALSE	FALSE
2WEV	FALSE	FALSE	FALSE	FALSE	FALSE	FALSE	FALSE
2WFX	FALSE	FALSE	FALSE	FALSE	FALSE	FALSE	FALSE
2WFY	FALSE	FALSE	FALSE	FALSE	FALSE	FALSE	FALSE
2WG4	FALSE	FALSE	FALSE	FALSE	FALSE	FALSE	FALSE
2WHB	FALSE	FALSE	FALSE	FALSE	FALSE	FALSE	FALSE
2WIH	FALSE	FALSE	FALSE	FALSE	FALSE	FALSE	FALSE
2WIN	TRUE	FALSE	FALSE	FALSE	FALSE	FALSE	FALSE
2WMA	FALSE	FALSE	FALSE	FALSE	FALSE	FALSE	FALSE
2WMB	FALSE	FALSE	FALSE	FALSE	FALSE	FALSE	FALSE
2WO2	FALSE	FALSE	FALSE	FALSE	FALSE	FALSE	FALSE
2WO3	FALSE	FALSE	FALSE	FALSE	FALSE	FALSE	FALSE
2WQA	TRUE	FALSE	FALSE	FALSE	FALSE	FALSE	FALSE
2WY7	TRUE	FALSE	FALSE	FALSE	FALSE	FALSE	FALSE
2WY8	TRUE	FALSE	FALSE	FALSE	FALSE	FALSE	FALSE
2X0G	FALSE	FALSE	FALSE	FALSE	FALSE	FALSE	FALSE
2X0L	TRUE	FALSE	FALSE	FALSE	FALSE	FALSE	FALSE
2X70	TRUE	FALSE	FALSE	FALSE	FALSE	FALSE	FALSE
2XAC	FALSE	FALSE	FALSE	FALSE	FALSE	FALSE	FALSE
2XAF	TRUE	FALSE	FALSE	FALSE	FALSE	FALSE	FALSE
2XAG	TRUE	FALSE	FALSE	FALSE	FALSE	FALSE	FALSE
2XAH	TRUE	FALSE	FALSE	FALSE	FALSE	FALSE	FALSE
2XAJ	TRUE	FALSE	FALSE	FALSE	FALSE	FALSE	FALSE
2XAQ	TRUE	FALSE	FALSE	FALSE	FALSE	FALSE	FALSE
2XAS	TRUE	FALSE	FALSE	FALSE	FALSE	FALSE	FALSE
2XB2	FALSE	FALSE	FALSE	FALSE	FALSE	FALSE	FALSE
2XNX	TRUE	FALSE	FALSE	FALSE	FALSE	FALSE	FALSE
2XNY	TRUE	FALSE	FALSE	FALSE	FALSE	FALSE	FALSE
2XPG	TRUE	FALSE	FALSE	FALSE	FALSE	FALSE	FALSE
2XQN	FALSE	FALSE	FALSE	FALSE	FALSE	FALSE	FALSE
2XQW	TRUE	FALSE	FALSE	FALSE	FALSE	FALSE	FALSE
2XRW	FALSE	FALSE	FALSE	FALSE	FALSE	FALSE	FALSE
2Y48	TRUE	FALSE	FALSE	FALSE	FALSE	FALSE	FALSE
2Y4V	FALSE	FALSE	FALSE	FALSE	FALSE	FALSE	FALSE
2Y5B	TRUE	FALSE	FALSE	FALSE	FALSE	FALSE	FALSE
2Y7L	FALSE	FALSE	FALSE	FALSE	FALSE	FALSE	FALSE
2Y7Q	FALSE	FALSE	FALSE	FALSE	FALSE	FALSE	FALSE
2Y8O	FALSE	FALSE	FALSE	FALSE	FALSE	FALSE	FALSE
2Y9A	TRUE	TRUE	FALSE	FALSE	FALSE	FALSE	FALSE
2Y9B	TRUE	TRUE	FALSE	FALSE	FALSE	FALSE	FALSE
2Y9C	TRUE	TRUE	FALSE	FALSE	FALSE	FALSE	FALSE
2Y9D	TRUE	TRUE	FALSE	TRUE	FALSE	FALSE	FALSE
2Y9Q	FALSE	TRUE	TRUE	FALSE	FALSE	FALSE	FALSE
2YDQ	FALSE	FALSE	FALSE	FALSE	FALSE	FALSE	FALSE
2YDR	TRUE	TRUE	FALSE	TRUE	FALSE	TRUE	FALSE
2YDS	FALSE	FALSE	FALSE	FALSE	FALSE	FALSE	FALSE
2YGG	TRUE	FALSE	FALSE	FALSE	FALSE	FALSE	FALSE
2YHO	FALSE	FALSE	FALSE	FALSE	FALSE	FALSE	FALSE
2YOU	FALSE	FALSE	FALSE	FALSE	FALSE	FALSE	FALSE
2YPK	TRUE	FALSE	FALSE	FALSE	FALSE	FALSE	FALSE
2YPL	TRUE	FALSE	FALSE	FALSE	FALSE	FALSE	FALSE
2YS5	FALSE	FALSE	FALSE	FALSE	FALSE	FALSE	FALSE
2YT2	FALSE	FALSE	FALSE	FALSE	FALSE	FALSE	FALSE
2Z3Q	FALSE	FALSE	FALSE	FALSE	FALSE	FALSE	FALSE
2Z3R	FALSE	FALSE	FALSE	FALSE	FALSE	FALSE	FALSE
2Z4E	TRUE	FALSE	FALSE	FALSE	FALSE	FALSE	FALSE
2Z5S	TRUE	FALSE	FALSE	FALSE	FALSE	FALSE	FALSE
2Z5T	TRUE	FALSE	FALSE	FALSE	FALSE	FALSE	FALSE
2Z62	TRUE	FALSE	FALSE	FALSE	FALSE	FALSE	FALSE
2Z63	TRUE	FALSE	FALSE	FALSE	FALSE	FALSE	FALSE
2Z65	TRUE	FALSE	FALSE	FALSE	FALSE	FALSE	FALSE
2Z66	TRUE	FALSE	FALSE	FALSE	FALSE	FALSE	FALSE
2Z7F	FALSE	FALSE	FALSE	FALSE	FALSE	FALSE	FALSE
2Z7X	TRUE	FALSE	FALSE	FALSE	FALSE	FALSE	FALSE
2Z80	TRUE	FALSE	FALSE	FALSE	FALSE	FALSE	FALSE
2Z8C	TRUE	FALSE	FALSE	FALSE	FALSE	FALSE	FALSE
2ZC9	TRUE	FALSE	FALSE	FALSE	FALSE	FALSE	FALSE
2ZFF	TRUE	FALSE	FALSE	FALSE	FALSE	FALSE	FALSE
2ZFQ	TRUE	FALSE	FALSE	FALSE	FALSE	FALSE	FALSE
2ZFR	TRUE	FALSE	FALSE	FALSE	FALSE	FALSE	FALSE
2ZGB	TRUE	FALSE	FALSE	FALSE	FALSE	FALSE	FALSE
2ZI2	TRUE	FALSE	FALSE	FALSE	FALSE	FALSE	FALSE
2ZME	FALSE	FALSE	FALSE	FALSE	FALSE	FALSE	FALSE
2ZNK	TRUE	FALSE	FALSE	FALSE	FALSE	FALSE	FALSE
2ZO3	TRUE	FALSE	FALSE	FALSE	FALSE	FALSE	FALSE
2ZP0	TRUE	FALSE	FALSE	FALSE	FALSE	FALSE	FALSE
2ZVN	FALSE	FALSE	FALSE	FALSE	FALSE	FALSE	FALSE
2ZVO	FALSE	FALSE	FALSE	FALSE	FALSE	FALSE	FALSE
2ZWL	TRUE	FALSE	FALSE	FALSE	FALSE	FALSE	FALSE
2ZZU	TRUE	FALSE	FALSE	FALSE	FALSE	FALSE	FALSE
3A1B	FALSE	FALSE	FALSE	FALSE	FALSE	FALSE	FALSE
3A4U	TRUE	FALSE	FALSE	FALSE	FALSE	FALSE	FALSE
3A6N	FALSE	FALSE	FALSE	FALSE	FALSE	FALSE	FALSE
3A7Q	TRUE	FALSE	FALSE	FALSE	FALSE	FALSE	FALSE
3A98	FALSE	FALSE	FALSE	FALSE	FALSE	FALSE	FALSE
3AA6	TRUE	FALSE	FALSE	FALSE	FALSE	FALSE	FALSE
3AAD	TRUE	FALSE	FALSE	FALSE	FALSE	FALSE	FALSE
3AFA	FALSE	FALSE	FALSE	FALSE	FALSE	FALSE	FALSE
3AJB	TRUE	FALSE	FALSE	FALSE	FALSE	FALSE	FALSE
3AM7	TRUE	FALSE	FALSE	FALSE	FALSE	FALSE	FALSE
3AM8	FALSE	FALSE	FALSE	FALSE	FALSE	FALSE	FALSE
3AMA	TRUE	FALSE	FALSE	FALSE	FALSE	FALSE	FALSE
3AMB	TRUE	FALSE	FALSE	FALSE	FALSE	FALSE	FALSE
3AN2	FALSE	FALSE	FALSE	FALSE	FALSE	FALSE	FALSE
3AQF	FALSE	FALSE	FALSE	FALSE	FALSE	FALSE	FALSE
3ASL	FALSE	FALSE	FALSE	FALSE	FALSE	FALSE	FALSE
3ASW	TRUE	FALSE	FALSE	FALSE	FALSE	FALSE	FALSE
3AU4	TRUE	FALSE	FALSE	FALSE	FALSE	FALSE	FALSE
3AV1	FALSE	FALSE	FALSE	FALSE	FALSE	FALSE	FALSE
3AV2	FALSE	FALSE	FALSE	FALSE	FALSE	FALSE	FALSE
3AYW	FALSE	FALSE	FALSE	FALSE	FALSE	FALSE	FALSE
3AZE	FALSE	FALSE	FALSE	FALSE	FALSE	FALSE	FALSE
3AZF	FALSE	FALSE	FALSE	FALSE	FALSE	FALSE	FALSE
3AZG	FALSE	FALSE	FALSE	FALSE	FALSE	FALSE	FALSE
3AZH	FALSE	FALSE	FALSE	FALSE	FALSE	FALSE	FALSE
3AZI	FALSE	FALSE	FALSE	FALSE	FALSE	FALSE	FALSE
3AZJ	FALSE	FALSE	FALSE	FALSE	FALSE	FALSE	FALSE
3AZK	FALSE	FALSE	FALSE	FALSE	FALSE	FALSE	FALSE
3AZL	FALSE	FALSE	FALSE	FALSE	FALSE	FALSE	FALSE
3AZM	FALSE	FALSE	FALSE	FALSE	FALSE	FALSE	FALSE
3AZN	FALSE	FALSE	FALSE	FALSE	FALSE	FALSE	FALSE
3B08	FALSE	FALSE	FALSE	FALSE	FALSE	FALSE	FALSE
3B0A	FALSE	FALSE	FALSE	FALSE	FALSE	FALSE	FALSE
3B13	FALSE	FALSE	TRUE	FALSE	TRUE	TRUE	FALSE
3B23	TRUE	FALSE	FALSE	FALSE	FALSE	FALSE	FALSE
3B2D	FALSE	FALSE	FALSE	FALSE	FALSE	FALSE	FALSE
3B3I	TRUE	FALSE	FALSE	FALSE	FALSE	FALSE	FALSE
3B3Q	FALSE	FALSE	FALSE	FALSE	FALSE	FALSE	FALSE
3B4V	FALSE	FALSE	FALSE	FALSE	FALSE	FALSE	FALSE
3B6S	TRUE	FALSE	FALSE	FALSE	FALSE	FALSE	FALSE
3B75	TRUE	TRUE	TRUE	TRUE	TRUE	TRUE	TRUE
3BBP	FALSE	FALSE	FALSE	FALSE	FALSE	FALSE	FALSE
3BDW	FALSE	FALSE	FALSE	FALSE	FALSE	FALSE	FALSE
3BEF	TRUE	FALSE	FALSE	FALSE	FALSE	FALSE	FALSE
3BGM	TRUE	FALSE	FALSE	FALSE	FALSE	FALSE	FALSE
3BH9	TRUE	FALSE	FALSE	FALSE	FALSE	FALSE	FALSE
3BHB	TRUE	FALSE	FALSE	FALSE	FALSE	FALSE	FALSE
3BHT	FALSE	FALSE	FALSE	FALSE	FALSE	FALSE	FALSE
3BHU	FALSE	FALSE	FALSE	FALSE	FALSE	FALSE	FALSE
3BHV	FALSE	FALSE	FALSE	FALSE	FALSE	FALSE	FALSE
3BN3	FALSE	FALSE	FALSE	FALSE	FALSE	FALSE	FALSE
3BO8	TRUE	FALSE	FALSE	TRUE	FALSE	FALSE	FALSE
3BPL	FALSE	FALSE	FALSE	FALSE	FALSE	FALSE	FALSE
3BPN	FALSE	FALSE	FALSE	FALSE	FALSE	FALSE	FALSE
3BPO	TRUE	FALSE	FALSE	FALSE	FALSE	FALSE	FALSE
3BPS	TRUE	FALSE	FALSE	FALSE	FALSE	FALSE	FALSE
3BRT	TRUE	FALSE	FALSE	FALSE	FALSE	FALSE	FALSE
3BRV	TRUE	FALSE	FALSE	FALSE	FALSE	FALSE	FALSE
3BSZ	TRUE	FALSE	FALSE	FALSE	FALSE	FALSE	FALSE
3BT1	TRUE	FALSE	FALSE	FALSE	FALSE	FALSE	FALSE
3BT2	TRUE	FALSE	FALSE	FALSE	FALSE	FALSE	FALSE
3BU3	TRUE	FALSE	FALSE	FALSE	FALSE	FALSE	FALSE
3BU5	TRUE	FALSE	FALSE	FALSE	FALSE	FALSE	FALSE
3BU6	TRUE	FALSE	FALSE	FALSE	FALSE	FALSE	FALSE
3BVH	TRUE	FALSE	FALSE	FALSE	FALSE	FALSE	FALSE
3BVN	TRUE	FALSE	FALSE	FALSE	FALSE	FALSE	FALSE
3BW9	TRUE	FALSE	FALSE	FALSE	FALSE	FALSE	FALSE
3BZE	FALSE	FALSE	FALSE	FALSE	FALSE	FALSE	FALSE
3BZF	TRUE	FALSE	FALSE	FALSE	FALSE	FALSE	FALSE
3BZI	FALSE	FALSE	FALSE	FALSE	FALSE	FALSE	FALSE
3C1K	TRUE	FALSE	FALSE	FALSE	FALSE	FALSE	FALSE
3C27	TRUE	FALSE	FALSE	FALSE	FALSE	FALSE	FALSE
3C3R	FALSE	FALSE	FALSE	FALSE	FALSE	FALSE	FALSE
3C4M	FALSE	FALSE	FALSE	FALSE	FALSE	FALSE	FALSE
3C9N	TRUE	FALSE	FALSE	FALSE	FALSE	FALSE	FALSE
3CBJ	FALSE	FALSE	FALSE	FALSE	FALSE	FALSE	FALSE
3CBK	FALSE	FALSE	FALSE	FALSE	FALSE	FALSE	FALSE
3CBO	TRUE	FALSE	FALSE	FALSE	FALSE	FALSE	FALSE
3CBP	TRUE	FALSE	FALSE	FALSE	FALSE	FALSE	FALSE
3CC5	FALSE	FALSE	FALSE	FALSE	FALSE	FALSE	FALSE
3CDG	FALSE	FALSE	FALSE	TRUE	FALSE	FALSE	FALSE
3CFS	FALSE	FALSE	FALSE	FALSE	FALSE	FALSE	FALSE
3CFV	FALSE	FALSE	FALSE	FALSE	FALSE	FALSE	FALSE
3CHW	TRUE	FALSE	FALSE	FALSE	FALSE	FALSE	FALSE
3CII	FALSE	FALSE	FALSE	TRUE	FALSE	FALSE	FALSE
3CIK	FALSE	FALSE	FALSE	FALSE	FALSE	FALSE	FALSE
3CM9	FALSE	FALSE	FALSE	FALSE	FALSE	FALSE	FALSE
3CU8	TRUE	FALSE	FALSE	FALSE	FALSE	FALSE	FALSE
3CUQ	FALSE	FALSE	FALSE	FALSE	FALSE	FALSE	FALSE
3CW1	FALSE	FALSE	TRUE	FALSE	FALSE	FALSE	FALSE
3CXE	FALSE	TRUE	TRUE	TRUE	TRUE	TRUE	TRUE
3CYY	FALSE	FALSE	FALSE	FALSE	FALSE	FALSE	FALSE
3CZF	TRUE	FALSE	FALSE	FALSE	FALSE	FALSE	FALSE
3CZU	FALSE	FALSE	FALSE	FALSE	FALSE	FALSE	FALSE
3D17	TRUE	TRUE	TRUE	TRUE	TRUE	TRUE	TRUE
3D18	TRUE	FALSE	FALSE	FALSE	FALSE	FALSE	FALSE
3D25	TRUE	FALSE	FALSE	FALSE	FALSE	FALSE	FALSE
3D2U	TRUE	FALSE	TRUE	FALSE	TRUE	FALSE	TRUE
3D39	TRUE	FALSE	FALSE	FALSE	FALSE	FALSE	FALSE
3D3V	TRUE	FALSE	FALSE	FALSE	FALSE	FALSE	FALSE
3D42	FALSE	FALSE	FALSE	FALSE	FALSE	FALSE	FALSE
3D44	FALSE	FALSE	FALSE	FALSE	FALSE	FALSE	FALSE
3D48	FALSE	FALSE	FALSE	FALSE	FALSE	FALSE	FALSE
3D49	TRUE	FALSE	FALSE	FALSE	FALSE	FALSE	FALSE
3D5O	TRUE	FALSE	FALSE	FALSE	FALSE	FALSE	FALSE
3D5R	TRUE	FALSE	FALSE	FALSE	FALSE	FALSE	FALSE
3D5S	TRUE	FALSE	FALSE	FALSE	FALSE	FALSE	FALSE
3D7O	TRUE	TRUE	TRUE	TRUE	TRUE	TRUE	TRUE
3DAB	FALSE	FALSE	FALSE	FALSE	FALSE	FALSE	FALSE
3DAC	TRUE	FALSE	FALSE	FALSE	FALSE	FALSE	FALSE
3DBX	TRUE	FALSE	FALSE	FALSE	FALSE	FALSE	FALSE
3DCG	FALSE	TRUE	TRUE	TRUE	TRUE	TRUE	TRUE
3DDC	TRUE	TRUE	TRUE	TRUE	TRUE	TRUE	TRUE
3DGC	FALSE	FALSE	FALSE	FALSE	FALSE	FALSE	FALSE
3DHK	TRUE	FALSE	FALSE	FALSE	FALSE	FALSE	FALSE
3DI2	FALSE	FALSE	FALSE	FALSE	FALSE	FALSE	FALSE
3DI3	FALSE	FALSE	FALSE	FALSE	FALSE	FALSE	FALSE
3DLQ	FALSE	FALSE	FALSE	FALSE	FALSE	FALSE	FALSE
3DM1	FALSE	FALSE	FALSE	FALSE	FALSE	FALSE	FALSE
3DOW	FALSE	FALSE	FALSE	FALSE	FALSE	FALSE	FALSE
3DT0	TRUE	FALSE	FALSE	FALSE	FALSE	FALSE	FALSE
3DTX	TRUE	FALSE	FALSE	FALSE	FALSE	TRUE	FALSE
3DUT	TRUE	TRUE	TRUE	TRUE	TRUE	TRUE	TRUE
3DUX	TRUE	FALSE	FALSE	FALSE	FALSE	FALSE	FALSE
3DVE	FALSE	FALSE	FALSE	FALSE	FALSE	FALSE	FALSE
3DVJ	FALSE	FALSE	FALSE	FALSE	FALSE	FALSE	FALSE
3DVK	FALSE	FALSE	FALSE	FALSE	FALSE	FALSE	FALSE
3DVM	FALSE	FALSE	FALSE	FALSE	FALSE	FALSE	FALSE
3DVP	FALSE	FALSE	FALSE	FALSE	FALSE	FALSE	FALSE
3DX8	TRUE	FALSE	FALSE	FALSE	FALSE	FALSE	FALSE
3DXA	TRUE	FALSE	FALSE	FALSE	FALSE	FALSE	FALSE
3DXC	FALSE	FALSE	FALSE	FALSE	FALSE	FALSE	FALSE
3DXD	FALSE	FALSE	FALSE	FALSE	FALSE	FALSE	FALSE
3DXE	FALSE	FALSE	FALSE	FALSE	FALSE	FALSE	FALSE
3E1I	TRUE	FALSE	FALSE	FALSE	FALSE	FALSE	FALSE
3E1R	FALSE	FALSE	FALSE	FALSE	FALSE	FALSE	FALSE
3E5A	TRUE	FALSE	FALSE	FALSE	FALSE	FALSE	FALSE
3EFO	TRUE	TRUE	FALSE	TRUE	FALSE	TRUE	TRUE
3EG6	FALSE	FALSE	FALSE	FALSE	FALSE	FALSE	FALSE
3EG9	TRUE	TRUE	FALSE	TRUE	FALSE	TRUE	TRUE
3EGD	FALSE	FALSE	FALSE	FALSE	FALSE	FALSE	FALSE
3EGK	TRUE	FALSE	FALSE	FALSE	FALSE	FALSE	FALSE
3EGX	FALSE	FALSE	FALSE	FALSE	FALSE	FALSE	FALSE
3EHT	FALSE	FALSE	FALSE	FALSE	FALSE	FALSE	FALSE
3EHU	FALSE	FALSE	FALSE	FALSE	FALSE	FALSE	FALSE
3EID	FALSE	FALSE	FALSE	FALSE	FALSE	FALSE	FALSE
3EJ1	FALSE	FALSE	FALSE	FALSE	FALSE	FALSE	FALSE
3ELA	TRUE	FALSE	FALSE	FALSE	FALSE	FALSE	FALSE
3EMH	FALSE	FALSE	FALSE	FALSE	FALSE	FALSE	FALSE
3EML	FALSE	TRUE	TRUE	TRUE	TRUE	TRUE	TRUE
3EOC	FALSE	FALSE	FALSE	FALSE	FALSE	FALSE	FALSE
3EPC	FALSE	FALSE	FALSE	FALSE	FALSE	FALSE	FALSE
3EPD	FALSE	FALSE	FALSE	FALSE	FALSE	FALSE	FALSE
3EPF	FALSE	FALSE	FALSE	FALSE	FALSE	FALSE	FALSE
3EQ0	TRUE	FALSE	FALSE	FALSE	FALSE	FALSE	FALSE
3ESK	FALSE	FALSE	FALSE	FALSE	FALSE	FALSE	FALSE
3EWT	TRUE	FALSE	FALSE	FALSE	FALSE	FALSE	FALSE
3EWV	FALSE	FALSE	FALSE	FALSE	FALSE	FALSE	FALSE
3EX7	FALSE	FALSE	FALSE	FALSE	FALSE	FALSE	FALSE
3EXE	TRUE	FALSE	FALSE	FALSE	FALSE	FALSE	FALSE
3EXF	TRUE	FALSE	FALSE	FALSE	FALSE	FALSE	FALSE
3EXG	TRUE	FALSE	FALSE	FALSE	FALSE	FALSE	FALSE
3EXH	TRUE	FALSE	FALSE	FALSE	FALSE	FALSE	FALSE
3EXI	TRUE	FALSE	FALSE	FALSE	FALSE	FALSE	FALSE
3F1I	FALSE	FALSE	FALSE	FALSE	FALSE	FALSE	FALSE
3F5X	FALSE	FALSE	FALSE	FALSE	FALSE	FALSE	FALSE
3F68	TRUE	FALSE	FALSE	FALSE	FALSE	FALSE	FALSE
3F6K	FALSE	FALSE	FALSE	FALSE	FALSE	FALSE	FALSE
3F6Q	FALSE	FALSE	FALSE	FALSE	FALSE	FALSE	FALSE
3F8U	TRUE	FALSE	FALSE	FALSE	FALSE	FALSE	FALSE
3FAP	TRUE	FALSE	FALSE	FALSE	FALSE	FALSE	FALSE
3FEX	FALSE	FALSE	FALSE	FALSE	FALSE	TRUE	TRUE
3FEY	FALSE	FALSE	FALSE	FALSE	FALSE	TRUE	TRUE
3FF7	TRUE	FALSE	FALSE	FALSE	FALSE	FALSE	FALSE
3FF8	TRUE	FALSE	FALSE	FALSE	FALSE	FALSE	FALSE
3FFC	TRUE	FALSE	FALSE	FALSE	FALSE	FALSE	FALSE
3FGA	FALSE	FALSE	FALSE	FALSE	FALSE	FALSE	FALSE
3FJU	FALSE	FALSE	FALSE	FALSE	FALSE	FALSE	FALSE
3FPU	TRUE	FALSE	FALSE	FALSE	FALSE	FALSE	FALSE
3FQN	TRUE	FALSE	FALSE	FALSE	FALSE	FALSE	FALSE
3FQR	TRUE	FALSE	FALSE	FALSE	FALSE	FALSE	FALSE
3FQT	TRUE	FALSE	FALSE	FALSE	FALSE	FALSE	FALSE
3FQU	TRUE	FALSE	FALSE	FALSE	FALSE	FALSE	FALSE
3FQW	TRUE	FALSE	FALSE	FALSE	FALSE	FALSE	FALSE
3FQX	TRUE	FALSE	FALSE	FALSE	FALSE	FALSE	FALSE
3FT2	TRUE	FALSE	FALSE	FALSE	FALSE	FALSE	FALSE
3FT3	TRUE	FALSE	FALSE	FALSE	FALSE	FALSE	FALSE
3FT4	TRUE	FALSE	FALSE	FALSE	FALSE	FALSE	FALSE
3FUB	TRUE	TRUE	FALSE	FALSE	FALSE	FALSE	FALSE
3FXI	TRUE	FALSE	FALSE	FALSE	FALSE	FALSE	FALSE
3G2V	TRUE	FALSE	FALSE	FALSE	FALSE	FALSE	FALSE
3G33	TRUE	FALSE	FALSE	FALSE	FALSE	FALSE	FALSE
3G43	FALSE	FALSE	FALSE	FALSE	FALSE	FALSE	FALSE
3G9V	FALSE	FALSE	FALSE	FALSE	FALSE	FALSE	FALSE
3GCI	TRUE	FALSE	FALSE	FALSE	FALSE	FALSE	FALSE
3GCW	TRUE	FALSE	FALSE	FALSE	FALSE	FALSE	FALSE
3GCX	TRUE	FALSE	FALSE	FALSE	FALSE	FALSE	FALSE
3GHG	TRUE	FALSE	FALSE	FALSE	FALSE	FALSE	FALSE
3GIV	TRUE	FALSE	FALSE	FALSE	FALSE	FALSE	FALSE
3GJF	TRUE	FALSE	FALSE	FALSE	FALSE	FALSE	FALSE
3GLR	FALSE	FALSE	FALSE	FALSE	FALSE	FALSE	FALSE
3GLT	FALSE	FALSE	FALSE	FALSE	FALSE	FALSE	FALSE
3GLU	FALSE	FALSE	FALSE	FALSE	FALSE	FALSE	FALSE
3GM1	TRUE	FALSE	FALSE	FALSE	FALSE	FALSE	FALSE
3GP2	FALSE	FALSE	FALSE	FALSE	FALSE	FALSE	FALSE
3GSN	TRUE	FALSE	FALSE	FALSE	FALSE	FALSE	FALSE
3GSO	TRUE	FALSE	FALSE	FALSE	FALSE	FALSE	FALSE
3GSQ	TRUE	FALSE	FALSE	FALSE	FALSE	FALSE	FALSE
3GSR	TRUE	FALSE	FALSE	FALSE	FALSE	FALSE	FALSE
3GSU	TRUE	FALSE	FALSE	FALSE	FALSE	FALSE	FALSE
3GSV	TRUE	FALSE	FALSE	FALSE	FALSE	FALSE	FALSE
3GSX	TRUE	FALSE	FALSE	FALSE	FALSE	FALSE	FALSE
3GTU	FALSE	FALSE	FALSE	FALSE	FALSE	FALSE	FALSE
3GXU	FALSE	FALSE	FALSE	FALSE	FALSE	FALSE	FALSE
3GZN	FALSE	FALSE	FALSE	FALSE	FALSE	FALSE	FALSE
3H2U	FALSE	FALSE	FALSE	FALSE	FALSE	FALSE	FALSE
3H32	TRUE	FALSE	FALSE	FALSE	FALSE	FALSE	FALSE
3H3G	TRUE	FALSE	FALSE	FALSE	FALSE	FALSE	FALSE
3H44	TRUE	FALSE	FALSE	FALSE	FALSE	TRUE	FALSE
3H7B	TRUE	FALSE	FALSE	FALSE	FALSE	FALSE	FALSE
3H7H	FALSE	FALSE	FALSE	FALSE	FALSE	FALSE	FALSE
3H9H	TRUE	FALSE	FALSE	FALSE	FALSE	FALSE	FALSE
3H9R	FALSE	FALSE	FALSE	FALSE	FALSE	FALSE	FALSE
3HA6	TRUE	FALSE	FALSE	FALSE	FALSE	FALSE	FALSE
3HAE	TRUE	FALSE	FALSE	FALSE	FALSE	FALSE	FALSE
3HC8	FALSE	FALSE	FALSE	FALSE	FALSE	FALSE	FALSE
3HCV	TRUE	FALSE	FALSE	FALSE	FALSE	FALSE	FALSE
3HDZ	FALSE	FALSE	FALSE	FALSE	FALSE	FALSE	FALSE
3HEI	FALSE	FALSE	FALSE	FALSE	FALSE	FALSE	FALSE
3HG1	TRUE	FALSE	FALSE	FALSE	FALSE	FALSE	FALSE
3HH2	FALSE	FALSE	FALSE	FALSE	FALSE	FALSE	FALSE
3HHB	FALSE	FALSE	FALSE	FALSE	FALSE	FALSE	FALSE
3HHM	TRUE	TRUE	TRUE	TRUE	TRUE	TRUE	TRUE
3HHR	TRUE	FALSE	FALSE	FALSE	FALSE	FALSE	FALSE
3HIZ	TRUE	TRUE	TRUE	TRUE	TRUE	TRUE	TRUE
3HKI	FALSE	FALSE	FALSE	FALSE	FALSE	FALSE	FALSE
3HKJ	TRUE	FALSE	FALSE	FALSE	FALSE	FALSE	FALSE
3HLA	TRUE	FALSE	FALSE	FALSE	FALSE	FALSE	FALSE
3HPJ	TRUE	FALSE	FALSE	FALSE	FALSE	FALSE	FALSE
3HR4	TRUE	FALSE	FALSE	FALSE	FALSE	FALSE	FALSE
3HRZ	TRUE	FALSE	FALSE	FALSE	FALSE	FALSE	FALSE
3HSV	FALSE	FALSE	FALSE	FALSE	FALSE	FALSE	FALSE
3HTC	TRUE	FALSE	FALSE	FALSE	FALSE	FALSE	FALSE
3HTU	FALSE	FALSE	FALSE	FALSE	FALSE	FALSE	FALSE
3HUJ	FALSE	FALSE	FALSE	FALSE	FALSE	FALSE	FALSE
3HUS	TRUE	FALSE	FALSE	FALSE	FALSE	FALSE	FALSE
3HXN	TRUE	TRUE	TRUE	TRUE	TRUE	TRUE	TRUE
3HY2	FALSE	FALSE	FALSE	FALSE	FALSE	FALSE	FALSE
3I6G	TRUE	FALSE	FALSE	FALSE	FALSE	FALSE	FALSE
3I6K	TRUE	FALSE	FALSE	FALSE	FALSE	FALSE	FALSE
3I6L	TRUE	FALSE	FALSE	FALSE	FALSE	FALSE	FALSE
3I89	FALSE	FALSE	FALSE	FALSE	FALSE	FALSE	FALSE
3I8C	FALSE	FALSE	FALSE	FALSE	FALSE	FALSE	FALSE
3IC0	TRUE	TRUE	TRUE	TRUE	TRUE	TRUE	TRUE
3IC2	TRUE	TRUE	TRUE	TRUE	TRUE	TRUE	TRUE
3IK5	TRUE	FALSE	FALSE	FALSE	FALSE	FALSE	FALSE
3INB	TRUE	FALSE	FALSE	FALSE	FALSE	FALSE	FALSE
3IO4	TRUE	FALSE	FALSE	FALSE	FALSE	FALSE	FALSE
3IO6	TRUE	FALSE	FALSE	FALSE	FALSE	FALSE	FALSE
3IOR	TRUE	FALSE	FALSE	FALSE	FALSE	FALSE	FALSE
3IOU	TRUE	FALSE	FALSE	FALSE	FALSE	FALSE	FALSE
3IOV	TRUE	FALSE	FALSE	FALSE	FALSE	FALSE	FALSE
3IOW	TRUE	FALSE	FALSE	FALSE	FALSE	FALSE	FALSE
3IOZ	TRUE	FALSE	FALSE	FALSE	FALSE	FALSE	FALSE
3IQJ	TRUE	FALSE	FALSE	FALSE	FALSE	FALSE	FALSE
3IQU	TRUE	FALSE	FALSE	FALSE	FALSE	FALSE	FALSE
3IQV	TRUE	FALSE	FALSE	FALSE	FALSE	FALSE	FALSE
3ISW	TRUE	FALSE	FALSE	FALSE	FALSE	FALSE	FALSE
3IVB	FALSE	FALSE	FALSE	FALSE	FALSE	FALSE	FALSE
3IXA	TRUE	FALSE	FALSE	FALSE	FALSE	FALSE	FALSE
3IY9	FALSE	FALSE	FALSE	FALSE	FALSE	FALSE	FALSE
3J39	FALSE	FALSE	FALSE	FALSE	FALSE	FALSE	FALSE
3J3A	TRUE	FALSE	TRUE	FALSE	TRUE	TRUE	TRUE
3J3B	FALSE	FALSE	TRUE	FALSE	TRUE	FALSE	TRUE
3JTI	TRUE	FALSE	FALSE	FALSE	FALSE	FALSE	FALSE
3JTS	TRUE	FALSE	FALSE	TRUE	FALSE	FALSE	FALSE
3JVF	TRUE	FALSE	FALSE	FALSE	FALSE	FALSE	FALSE
3JVK	FALSE	FALSE	FALSE	FALSE	FALSE	FALSE	FALSE
3JWQ	FALSE	FALSE	FALSE	FALSE	FALSE	FALSE	FALSE
3JWR	FALSE	FALSE	FALSE	FALSE	FALSE	FALSE	FALSE
3K1R	TRUE	FALSE	FALSE	FALSE	FALSE	FALSE	FALSE
3K9M	TRUE	FALSE	FALSE	FALSE	FALSE	FALSE	FALSE
3KF9	TRUE	FALSE	FALSE	FALSE	FALSE	FALSE	FALSE
3KFD	TRUE	FALSE	FALSE	FALSE	FALSE	FALSE	FALSE
3KLA	TRUE	FALSE	FALSE	FALSE	FALSE	FALSE	FALSE
3KLS	TRUE	FALSE	FALSE	FALSE	FALSE	TRUE	TRUE
3KM9	TRUE	TRUE	FALSE	TRUE	FALSE	TRUE	TRUE
3KMF	TRUE	TRUE	TRUE	TRUE	TRUE	TRUE	TRUE
3KPL	TRUE	FALSE	FALSE	FALSE	FALSE	FALSE	FALSE
3KPM	TRUE	FALSE	FALSE	FALSE	FALSE	FALSE	FALSE
3KPN	TRUE	FALSE	FALSE	FALSE	FALSE	FALSE	FALSE
3KPO	TRUE	FALSE	FALSE	FALSE	FALSE	FALSE	FALSE
3KPP	TRUE	FALSE	FALSE	FALSE	FALSE	FALSE	FALSE
3KPQ	TRUE	FALSE	FALSE	FALSE	FALSE	FALSE	FALSE
3KPR	TRUE	FALSE	FALSE	FALSE	FALSE	FALSE	FALSE
3KPS	TRUE	FALSE	FALSE	FALSE	FALSE	FALSE	FALSE
3KQ4	TRUE	FALSE	FALSE	FALSE	FALSE	FALSE	FALSE
3KQI	FALSE	FALSE	FALSE	FALSE	FALSE	FALSE	FALSE
3KRW	FALSE	FALSE	FALSE	FALSE	FALSE	FALSE	FALSE
3KRX	FALSE	FALSE	FALSE	FALSE	FALSE	FALSE	FALSE
3KTP	FALSE	FALSE	FALSE	FALSE	FALSE	FALSE	FALSE
3KTR	FALSE	FALSE	FALSE	FALSE	FALSE	FALSE	FALSE
3KUC	TRUE	FALSE	FALSE	FALSE	FALSE	FALSE	FALSE
3KUD	TRUE	TRUE	TRUE	TRUE	TRUE	TRUE	TRUE
3KUI	FALSE	FALSE	FALSE	FALSE	FALSE	FALSE	FALSE
3KUJ	FALSE	FALSE	FALSE	FALSE	FALSE	FALSE	FALSE
3KV4	FALSE	FALSE	FALSE	FALSE	FALSE	FALSE	FALSE
3KXC	FALSE	FALSE	FALSE	FALSE	FALSE	FALSE	FALSE
3KXF	TRUE	FALSE	FALSE	FALSE	FALSE	FALSE	FALSE
3KYN	TRUE	FALSE	FALSE	FALSE	FALSE	FALSE	FALSE
3KYO	TRUE	FALSE	FALSE	FALSE	FALSE	FALSE	FALSE
3L2J	FALSE	FALSE	FALSE	FALSE	FALSE	FALSE	FALSE
3L3G	TRUE	FALSE	FALSE	FALSE	FALSE	FALSE	FALSE
3L3I	TRUE	FALSE	FALSE	FALSE	FALSE	FALSE	FALSE
3L3J	TRUE	FALSE	FALSE	FALSE	FALSE	FALSE	FALSE
3L3K	TRUE	FALSE	FALSE	FALSE	FALSE	FALSE	FALSE
3L3O	TRUE	FALSE	FALSE	FALSE	FALSE	FALSE	FALSE
3L4G	FALSE	FALSE	FALSE	FALSE	TRUE	FALSE	FALSE
3L5N	TRUE	FALSE	FALSE	FALSE	FALSE	FALSE	FALSE
3L6F	FALSE	FALSE	FALSE	FALSE	FALSE	FALSE	FALSE
3L81	TRUE	FALSE	FALSE	FALSE	FALSE	FALSE	FALSE
3L9L	TRUE	FALSE	FALSE	FALSE	FALSE	FALSE	FALSE
3L9M	TRUE	FALSE	FALSE	FALSE	FALSE	FALSE	FALSE
3L9N	TRUE	FALSE	FALSE	FALSE	FALSE	FALSE	FALSE
3LB6	TRUE	FALSE	FALSE	FALSE	FALSE	FALSE	FALSE
3LBX	TRUE	FALSE	FALSE	FALSE	FALSE	FALSE	FALSE
3LDX	TRUE	FALSE	FALSE	FALSE	FALSE	FALSE	FALSE
3LK4	TRUE	FALSE	FALSE	FALSE	FALSE	FALSE	FALSE
3LKN	TRUE	FALSE	FALSE	FALSE	FALSE	FALSE	FALSE
3LKO	TRUE	FALSE	FALSE	FALSE	FALSE	FALSE	FALSE
3LKP	TRUE	FALSE	FALSE	FALSE	FALSE	FALSE	FALSE
3LKQ	TRUE	FALSE	FALSE	FALSE	FALSE	FALSE	FALSE
3LKR	TRUE	FALSE	FALSE	FALSE	FALSE	FALSE	FALSE
3LKS	TRUE	FALSE	FALSE	TRUE	FALSE	FALSE	FALSE
3LMS	FALSE	TRUE	TRUE	TRUE	TRUE	TRUE	TRUE
3LN4	FALSE	FALSE	FALSE	FALSE	FALSE	FALSE	FALSE
3LN5	TRUE	FALSE	FALSE	FALSE	FALSE	FALSE	FALSE
3LU9	TRUE	FALSE	FALSE	FALSE	FALSE	FALSE	FALSE
3LV3	TRUE	FALSE	FALSE	FALSE	FALSE	FALSE	FALSE
3LW1	TRUE	FALSE	FALSE	FALSE	FALSE	FALSE	FALSE
3M0C	TRUE	FALSE	FALSE	FALSE	FALSE	FALSE	FALSE
3MAZ	FALSE	FALSE	FALSE	FALSE	FALSE	FALSE	FALSE
3MBW	FALSE	TRUE	TRUE	FALSE	FALSE	FALSE	FALSE
3ME9	FALSE	FALSE	FALSE	FALSE	FALSE	FALSE	FALSE
3MEA	FALSE	FALSE	FALSE	FALSE	FALSE	FALSE	FALSE
3MEU	FALSE	FALSE	FALSE	FALSE	FALSE	FALSE	FALSE
3MEV	FALSE	FALSE	FALSE	FALSE	FALSE	FALSE	FALSE
3MGO	TRUE	FALSE	FALSE	FALSE	FALSE	FALSE	FALSE
3MGT	TRUE	FALSE	FALSE	FALSE	FALSE	FALSE	FALSE
3MJG	TRUE	FALSE	FALSE	FALSE	FALSE	FALSE	FALSE
3MK4	TRUE	FALSE	FALSE	FALSE	FALSE	FALSE	FALSE
3MOP	FALSE	FALSE	FALSE	FALSE	FALSE	FALSE	FALSE
3MOQ	TRUE	FALSE	FALSE	FALSE	FALSE	FALSE	FALSE
3MQ9	FALSE	FALSE	FALSE	FALSE	FALSE	FALSE	FALSE
3MR9	TRUE	FALSE	FALSE	FALSE	FALSE	FALSE	FALSE
3MRC	TRUE	FALSE	FALSE	FALSE	FALSE	FALSE	FALSE
3MRD	TRUE	FALSE	FALSE	FALSE	FALSE	FALSE	FALSE
3MRF	TRUE	FALSE	FALSE	FALSE	FALSE	FALSE	FALSE
3MRG	TRUE	FALSE	FALSE	FALSE	FALSE	FALSE	FALSE
3MRH	TRUE	FALSE	FALSE	FALSE	FALSE	FALSE	FALSE
3MRI	TRUE	FALSE	FALSE	FALSE	FALSE	FALSE	FALSE
3MRJ	TRUE	FALSE	FALSE	FALSE	FALSE	FALSE	FALSE
3MRK	TRUE	FALSE	FALSE	FALSE	FALSE	FALSE	FALSE
3MRL	TRUE	FALSE	FALSE	FALSE	FALSE	FALSE	FALSE
3MRM	TRUE	FALSE	FALSE	FALSE	FALSE	FALSE	FALSE
3MRN	TRUE	FALSE	FALSE	FALSE	FALSE	FALSE	FALSE
3MRO	TRUE	FALSE	FALSE	FALSE	FALSE	FALSE	FALSE
3MRP	TRUE	FALSE	FALSE	FALSE	FALSE	FALSE	FALSE
3MRQ	TRUE	FALSE	FALSE	FALSE	FALSE	FALSE	FALSE
3MRR	TRUE	FALSE	FALSE	FALSE	FALSE	FALSE	FALSE
3MUK	FALSE	TRUE	FALSE	TRUE	FALSE	TRUE	FALSE
3MV7	TRUE	FALSE	FALSE	FALSE	FALSE	FALSE	FALSE
3MV8	TRUE	FALSE	FALSE	FALSE	FALSE	FALSE	FALSE
3MV9	TRUE	FALSE	FALSE	FALSE	FALSE	FALSE	FALSE
3MX0	TRUE	FALSE	FALSE	FALSE	FALSE	FALSE	FALSE
3MXN	FALSE	FALSE	FALSE	FALSE	FALSE	FALSE	FALSE
3MY5	FALSE	FALSE	FALSE	FALSE	FALSE	FALSE	FALSE
3MYJ	TRUE	FALSE	FALSE	FALSE	FALSE	FALSE	FALSE
3MZG	FALSE	FALSE	FALSE	FALSE	FALSE	FALSE	FALSE
3MZW	TRUE	TRUE	TRUE	TRUE	TRUE	TRUE	TRUE
3N06	FALSE	FALSE	FALSE	FALSE	FALSE	FALSE	FALSE
3N0P	FALSE	FALSE	FALSE	FALSE	FALSE	FALSE	FALSE
3N1G	TRUE	FALSE	FALSE	FALSE	FALSE	FALSE	FALSE
3N1M	TRUE	FALSE	FALSE	FALSE	FALSE	FALSE	FALSE
3N1P	TRUE	FALSE	FALSE	FALSE	FALSE	FALSE	FALSE
3N5U	TRUE	FALSE	FALSE	FALSE	FALSE	FALSE	FALSE
3N94	FALSE	FALSE	FALSE	FALSE	FALSE	FALSE	FALSE
3N9U	FALSE	FALSE	TRUE	FALSE	TRUE	TRUE	TRUE
3NBH	FALSE	FALSE	FALSE	FALSE	FALSE	FALSE	FALSE
3NBN	TRUE	FALSE	FALSE	FALSE	FALSE	FALSE	FALSE
3NCC	FALSE	FALSE	FALSE	FALSE	FALSE	FALSE	FALSE
3NCE	FALSE	FALSE	FALSE	FALSE	FALSE	FALSE	FALSE
3NCF	FALSE	FALSE	FALSE	FALSE	FALSE	FALSE	FALSE
3NFN	TRUE	FALSE	FALSE	FALSE	FALSE	FALSE	FALSE
3NJP	TRUE	FALSE	FALSE	FALSE	FALSE	FALSE	FALSE
3NKX	TRUE	FALSE	FALSE	FALSE	FALSE	FALSE	FALSE
3NL7	TRUE	TRUE	TRUE	TRUE	TRUE	TRUE	TRUE
3NMM	TRUE	TRUE	TRUE	TRUE	TRUE	TRUE	TRUE
3NMS	TRUE	FALSE	FALSE	FALSE	FALSE	FALSE	FALSE
3NMZ	FALSE	FALSE	FALSE	FALSE	FALSE	FALSE	FALSE
3NQJ	FALSE	FALSE	FALSE	FALSE	FALSE	FALSE	FALSE
3NQU	FALSE	FALSE	FALSE	FALSE	FALSE	FALSE	FALSE
3NTW	FALSE	FALSE	FALSE	FALSE	FALSE	FALSE	FALSE
3NVN	FALSE	FALSE	FALSE	FALSE	FALSE	FALSE	FALSE
3NVQ	FALSE	TRUE	TRUE	TRUE	TRUE	TRUE	TRUE
3NW0	FALSE	FALSE	FALSE	FALSE	FALSE	FALSE	FALSE
3NX8	TRUE	FALSE	FALSE	FALSE	FALSE	FALSE	FALSE
3NZI	TRUE	FALSE	FALSE	FALSE	FALSE	FALSE	FALSE
3O2Q	FALSE	FALSE	FALSE	FALSE	FALSE	FALSE	FALSE
3O2S	FALSE	FALSE	FALSE	FALSE	FALSE	FALSE	FALSE
3O34	FALSE	FALSE	FALSE	FALSE	FALSE	FALSE	FALSE
3O3A	TRUE	FALSE	FALSE	FALSE	FALSE	FALSE	FALSE
3O3B	TRUE	FALSE	FALSE	FALSE	FALSE	FALSE	FALSE
3O3D	TRUE	FALSE	FALSE	FALSE	FALSE	FALSE	FALSE
3O3E	TRUE	FALSE	FALSE	FALSE	FALSE	FALSE	FALSE
3O4L	TRUE	FALSE	FALSE	FALSE	FALSE	FALSE	FALSE
3O4O	TRUE	FALSE	FALSE	FALSE	FALSE	FALSE	FALSE
3O65	TRUE	FALSE	FALSE	FALSE	FALSE	FALSE	FALSE
3O8E	TRUE	FALSE	FALSE	FALSE	FALSE	FALSE	FALSE
3O8I	TRUE	FALSE	FALSE	FALSE	FALSE	FALSE	FALSE
3OB1	FALSE	FALSE	FALSE	FALSE	FALSE	FALSE	FALSE
3OB2	TRUE	FALSE	FALSE	FALSE	FALSE	FALSE	FALSE
3OBQ	FALSE	FALSE	FALSE	FALSE	FALSE	FALSE	FALSE
3OBU	TRUE	FALSE	FALSE	FALSE	FALSE	FALSE	FALSE
3OBX	TRUE	FALSE	FALSE	FALSE	FALSE	FALSE	FALSE
3ODQ	TRUE	TRUE	TRUE	TRUE	TRUE	TRUE	TRUE
3OED	TRUE	FALSE	FALSE	FALSE	FALSE	FALSE	FALSE
3OG4	FALSE	FALSE	FALSE	FALSE	FALSE	FALSE	FALSE
3OG6	FALSE	FALSE	FALSE	FALSE	FALSE	FALSE	FALSE
3OJ4	TRUE	FALSE	FALSE	FALSE	FALSE	FALSE	FALSE
3OJY	TRUE	TRUE	TRUE	TRUE	TRUE	TRUE	TRUE
3OL2	FALSE	FALSE	FALSE	FALSE	FALSE	FALSE	FALSE
3ONZ	TRUE	TRUE	TRUE	TRUE	TRUE	TRUE	TRUE
3OO4	TRUE	TRUE	TRUE	TRUE	TRUE	TRUE	TRUE
3OO5	TRUE	TRUE	TRUE	TRUE	TRUE	TRUE	TRUE
3OOG	TRUE	FALSE	FALSE	FALSE	FALSE	FALSE	FALSE
3OV6	FALSE	FALSE	FALSE	FALSE	FALSE	FALSE	FALSE
3OVV	TRUE	FALSE	FALSE	FALSE	FALSE	FALSE	FALSE
3OWP	TRUE	FALSE	FALSE	FALSE	FALSE	FALSE	FALSE
3OX8	TRUE	FALSE	FALSE	TRUE	FALSE	FALSE	FALSE
3OXI	FALSE	FALSE	FALSE	FALSE	FALSE	FALSE	FALSE
3OXR	TRUE	FALSE	FALSE	FALSE	FALSE	FALSE	FALSE
3OXS	TRUE	FALSE	FALSE	FALSE	FALSE	FALSE	FALSE
3OXT	TRUE	FALSE	FALSE	FALSE	FALSE	FALSE	FALSE
3P0M	TRUE	FALSE	FALSE	FALSE	FALSE	FALSE	FALSE
3P1N	FALSE	FALSE	FALSE	FALSE	FALSE	FALSE	FALSE
3P1O	FALSE	FALSE	FALSE	FALSE	FALSE	FALSE	FALSE
3P1P	FALSE	FALSE	FALSE	FALSE	FALSE	FALSE	FALSE
3P1Q	FALSE	FALSE	FALSE	FALSE	FALSE	FALSE	FALSE
3P1R	FALSE	FALSE	FALSE	FALSE	FALSE	FALSE	FALSE
3P1S	FALSE	FALSE	FALSE	FALSE	FALSE	FALSE	FALSE
3P56	TRUE	FALSE	FALSE	FALSE	FALSE	FALSE	FALSE
3P5B	TRUE	FALSE	FALSE	FALSE	FALSE	FALSE	FALSE
3P5C	TRUE	FALSE	FALSE	FALSE	FALSE	FALSE	FALSE
3P5Q	TRUE	TRUE	TRUE	TRUE	TRUE	TRUE	TRUE
3P6Z	TRUE	FALSE	FALSE	FALSE	FALSE	FALSE	FALSE
3P87	TRUE	FALSE	FALSE	FALSE	FALSE	FALSE	FALSE
3P8F	FALSE	FALSE	FALSE	FALSE	FALSE	FALSE	FALSE
3P9G	TRUE	FALSE	FALSE	FALSE	FALSE	FALSE	FALSE
3P9H	TRUE	FALSE	FALSE	FALSE	FALSE	FALSE	FALSE
3PBL	TRUE	FALSE	FALSE	FALSE	FALSE	FALSE	FALSE
3PDH	TRUE	FALSE	FALSE	FALSE	FALSE	FALSE	FALSE
3PE4	FALSE	FALSE	FALSE	FALSE	FALSE	FALSE	FALSE
3PGW	FALSE	FALSE	TRUE	FALSE	FALSE	FALSE	FALSE
3PHW	FALSE	FALSE	FALSE	FALSE	FALSE	FALSE	FALSE
3PHX	TRUE	FALSE	FALSE	FALSE	FALSE	FALSE	FALSE
3PKN	FALSE	FALSE	FALSE	FALSE	FALSE	FALSE	FALSE
3PMH	TRUE	FALSE	FALSE	FALSE	FALSE	FALSE	FALSE
3POO	TRUE	FALSE	FALSE	FALSE	FALSE	FALSE	FALSE
3PRM	FALSE	FALSE	FALSE	FALSE	FALSE	FALSE	FALSE
3PRX	TRUE	TRUE	FALSE	TRUE	FALSE	TRUE	TRUE
3PSE	TRUE	FALSE	FALSE	FALSE	FALSE	FALSE	FALSE
3PT2	FALSE	FALSE	FALSE	FALSE	FALSE	FALSE	FALSE
3PTG	FALSE	FALSE	FALSE	FALSE	FALSE	FALSE	FALSE
3PTH	FALSE	FALSE	FALSE	FALSE	FALSE	FALSE	FALSE
3PUF	TRUE	FALSE	FALSE	FALSE	FALSE	FALSE	FALSE
3PV6	TRUE	FALSE	FALSE	FALSE	FALSE	FALSE	FALSE
3PVL	TRUE	FALSE	FALSE	FALSE	FALSE	FALSE	FALSE
3PVM	TRUE	TRUE	FALSE	TRUE	FALSE	TRUE	TRUE
3PWJ	TRUE	FALSE	FALSE	FALSE	FALSE	FALSE	FALSE
3PWL	TRUE	FALSE	FALSE	FALSE	FALSE	FALSE	FALSE
3PWN	TRUE	FALSE	FALSE	FALSE	FALSE	FALSE	FALSE
3PWP	TRUE	FALSE	FALSE	FALSE	FALSE	FALSE	FALSE
3Q1I	FALSE	FALSE	FALSE	FALSE	FALSE	FALSE	FALSE
3Q2S	FALSE	TRUE	TRUE	TRUE	TRUE	TRUE	TRUE
3Q2T	FALSE	TRUE	TRUE	TRUE	TRUE	TRUE	TRUE
3Q3F	FALSE	FALSE	FALSE	FALSE	FALSE	FALSE	FALSE
3Q5U	FALSE	FALSE	FALSE	FALSE	FALSE	FALSE	FALSE
3QAK	FALSE	TRUE	TRUE	TRUE	TRUE	TRUE	TRUE
3QAZ	FALSE	FALSE	FALSE	FALSE	FALSE	FALSE	FALSE
3QB4	TRUE	FALSE	FALSE	FALSE	FALSE	FALSE	FALSE
3QB5	FALSE	FALSE	FALSE	FALSE	FALSE	FALSE	FALSE
3QBV	TRUE	TRUE	TRUE	TRUE	TRUE	TRUE	TRUE
3QDG	TRUE	FALSE	FALSE	FALSE	FALSE	FALSE	FALSE
3QDJ	TRUE	FALSE	FALSE	FALSE	FALSE	FALSE	FALSE
3QDM	TRUE	FALSE	FALSE	FALSE	FALSE	FALSE	FALSE
3QEQ	TRUE	FALSE	FALSE	FALSE	FALSE	FALSE	FALSE
3QFD	TRUE	FALSE	FALSE	FALSE	FALSE	FALSE	FALSE
3QFJ	TRUE	FALSE	FALSE	FALSE	FALSE	FALSE	FALSE
3QHE	TRUE	FALSE	FALSE	FALSE	FALSE	FALSE	FALSE
3QHR	FALSE	FALSE	FALSE	FALSE	FALSE	FALSE	FALSE
3QHW	FALSE	FALSE	FALSE	FALSE	FALSE	FALSE	FALSE
3QIS	TRUE	FALSE	FALSE	FALSE	FALSE	FALSE	FALSE
3QJB	TRUE	TRUE	TRUE	TRUE	TRUE	TRUE	TRUE
3QJC	TRUE	TRUE	TRUE	TRUE	TRUE	TRUE	TRUE
3QJD	TRUE	TRUE	TRUE	TRUE	TRUE	TRUE	TRUE
3QJE	TRUE	TRUE	TRUE	TRUE	TRUE	TRUE	TRUE
3QRF	FALSE	FALSE	FALSE	FALSE	FALSE	FALSE	FALSE
3QT2	FALSE	FALSE	FALSE	FALSE	FALSE	TRUE	FALSE
3QTO	TRUE	FALSE	FALSE	FALSE	FALSE	FALSE	FALSE
3QTV	TRUE	FALSE	FALSE	FALSE	FALSE	FALSE	FALSE
3QWC	TRUE	FALSE	FALSE	FALSE	FALSE	FALSE	FALSE
3QX5	TRUE	FALSE	FALSE	FALSE	FALSE	FALSE	FALSE
3QZT	FALSE	FALSE	FALSE	FALSE	FALSE	FALSE	FALSE
3QZV	FALSE	FALSE	FALSE	FALSE	FALSE	FALSE	FALSE
3QZW	TRUE	FALSE	FALSE	FALSE	FALSE	FALSE	FALSE
3R45	FALSE	FALSE	FALSE	FALSE	FALSE	FALSE	FALSE
3R5I	TRUE	TRUE	TRUE	TRUE	TRUE	TRUE	TRUE
3R66	TRUE	FALSE	FALSE	FALSE	FALSE	FALSE	FALSE
3REW	TRUE	FALSE	FALSE	FALSE	FALSE	FALSE	FALSE
3RGF	FALSE	FALSE	FALSE	FALSE	FALSE	FALSE	FALSE
3RL1	TRUE	FALSE	FALSE	FALSE	FALSE	FALSE	FALSE
3RL2	TRUE	FALSE	FALSE	FALSE	FALSE	FALSE	FALSE
3RL8	TRUE	FALSE	FALSE	FALSE	FALSE	FALSE	FALSE
3RLW	TRUE	FALSE	FALSE	FALSE	FALSE	FALSE	FALSE
3RLY	TRUE	FALSE	FALSE	FALSE	FALSE	FALSE	FALSE
3RM0	TRUE	FALSE	FALSE	FALSE	FALSE	FALSE	FALSE
3RM2	TRUE	FALSE	FALSE	FALSE	FALSE	FALSE	FALSE
3RML	TRUE	FALSE	FALSE	FALSE	FALSE	FALSE	FALSE
3RMM	TRUE	FALSE	FALSE	FALSE	FALSE	FALSE	FALSE
3RMN	TRUE	FALSE	FALSE	FALSE	FALSE	FALSE	FALSE
3RMO	TRUE	FALSE	FALSE	FALSE	FALSE	FALSE	FALSE
3RT3	TRUE	FALSE	FALSE	FALSE	FALSE	FALSE	FALSE
3RWJ	TRUE	FALSE	FALSE	FALSE	FALSE	FALSE	FALSE
3RZE	FALSE	FALSE	FALSE	FALSE	FALSE	FALSE	FALSE
3S65	TRUE	TRUE	TRUE	TRUE	TRUE	TRUE	TRUE
3S66	TRUE	TRUE	TRUE	TRUE	TRUE	TRUE	TRUE
3S6C	FALSE	FALSE	FALSE	FALSE	FALSE	FALSE	FALSE
3S6N	FALSE	FALSE	FALSE	FALSE	FALSE	FALSE	FALSE
3S9C	TRUE	FALSE	FALSE	FALSE	FALSE	FALSE	FALSE
3SDE	FALSE	FALSE	FALSE	FALSE	FALSE	FALSE	FALSE
3SDL	TRUE	FALSE	FALSE	FALSE	FALSE	FALSE	FALSE
3SDX	FALSE	FALSE	FALSE	FALSE	FALSE	FALSE	FALSE
3SE3	FALSE	TRUE	FALSE	TRUE	TRUE	TRUE	TRUE
3SE4	FALSE	FALSE	FALSE	TRUE	FALSE	TRUE	TRUE
3SHA	TRUE	FALSE	FALSE	FALSE	FALSE	FALSE	FALSE
3SHW	FALSE	FALSE	FALSE	FALSE	FALSE	FALSE	FALSE
3SI3	TRUE	FALSE	FALSE	FALSE	FALSE	FALSE	FALSE
3SI4	TRUE	FALSE	FALSE	FALSE	FALSE	FALSE	FALSE
3SIU	FALSE	FALSE	FALSE	FALSE	FALSE	FALSE	FALSE
3SIV	FALSE	FALSE	FALSE	FALSE	FALSE	FALSE	FALSE
3SJV	TRUE	FALSE	FALSE	FALSE	FALSE	FALSE	FALSE
3SKM	TRUE	FALSE	FALSE	FALSE	FALSE	FALSE	FALSE
3SKO	TRUE	FALSE	FALSE	FALSE	FALSE	FALSE	FALSE
3SL9	FALSE	FALSE	FALSE	FALSE	FALSE	FALSE	FALSE
3SUI	FALSE	FALSE	FALSE	FALSE	FALSE	FALSE	FALSE
3SV2	TRUE	FALSE	FALSE	FALSE	FALSE	FALSE	FALSE
3SVM	FALSE	FALSE	FALSE	FALSE	FALSE	FALSE	FALSE
3SZK	TRUE	FALSE	FALSE	FALSE	FALSE	FALSE	FALSE
3T5F	TRUE	FALSE	FALSE	FALSE	FALSE	FALSE	FALSE
3T8X	FALSE	FALSE	FALSE	FALSE	FALSE	FALSE	FALSE
3T92	TRUE	FALSE	FALSE	FALSE	FALSE	FALSE	FALSE
3TAX	FALSE	FALSE	FALSE	FALSE	FALSE	FALSE	FALSE
3TBL	TRUE	FALSE	FALSE	FALSE	FALSE	FALSE	FALSE
3TCX	TRUE	FALSE	FALSE	FALSE	FALSE	FALSE	FALSE
3TDU	FALSE	FALSE	FALSE	FALSE	FALSE	FALSE	FALSE
3TDZ	FALSE	FALSE	FALSE	FALSE	FALSE	FALSE	FALSE
3TEI	FALSE	FALSE	FALSE	FALSE	FALSE	FALSE	FALSE
3TG5	TRUE	FALSE	FALSE	FALSE	FALSE	FALSE	FALSE
3TH2	TRUE	FALSE	FALSE	FALSE	FALSE	FALSE	FALSE
3TH3	TRUE	FALSE	FALSE	FALSE	FALSE	FALSE	FALSE
3TH4	TRUE	FALSE	FALSE	FALSE	FALSE	FALSE	FALSE
3TID	TRUE	FALSE	FALSE	TRUE	FALSE	FALSE	FALSE
3TIE	TRUE	FALSE	FALSE	FALSE	FALSE	FALSE	FALSE
3TIW	TRUE	FALSE	FALSE	FALSE	FALSE	FALSE	FALSE
3TJ3	FALSE	FALSE	FALSE	FALSE	FALSE	FALSE	FALSE
3TJ5	TRUE	FALSE	FALSE	FALSE	FALSE	FALSE	FALSE
3TJ6	TRUE	FALSE	FALSE	FALSE	FALSE	FALSE	FALSE
3TMH	TRUE	FALSE	FALSE	FALSE	FALSE	FALSE	FALSE
3TMP	FALSE	FALSE	FALSE	FALSE	FALSE	FALSE	FALSE
3TNU	TRUE	FALSE	FALSE	FALSE	FALSE	FALSE	FALSE
3TNW	FALSE	FALSE	FALSE	FALSE	FALSE	FALSE	FALSE
3TO2	TRUE	FALSE	FALSE	FALSE	FALSE	FALSE	FALSE
3TQ7	TRUE	FALSE	FALSE	FALSE	FALSE	FALSE	FALSE
3TSO	FALSE	FALSE	FALSE	FALSE	FALSE	FALSE	FALSE
3TSZ	FALSE	FALSE	FALSE	FALSE	FALSE	FALSE	FALSE
3TU7	TRUE	FALSE	FALSE	FALSE	FALSE	FALSE	FALSE
3TVJ	TRUE	FALSE	FALSE	FALSE	FALSE	FALSE	FALSE
3TX7	FALSE	TRUE	TRUE	TRUE	TRUE	TRUE	TRUE
3TZD	FALSE	FALSE	FALSE	FALSE	FALSE	FALSE	FALSE
3TZV	FALSE	FALSE	FALSE	FALSE	FALSE	FALSE	FALSE
3U0P	FALSE	FALSE	FALSE	FALSE	FALSE	FALSE	FALSE
3U23	FALSE	FALSE	FALSE	FALSE	FALSE	FALSE	FALSE
3U3C	TRUE	FALSE	FALSE	FALSE	FALSE	FALSE	FALSE
3U5P	FALSE	FALSE	FALSE	FALSE	FALSE	FALSE	FALSE
3U73	TRUE	FALSE	FALSE	FALSE	FALSE	FALSE	FALSE
3U82	TRUE	FALSE	FALSE	FALSE	FALSE	FALSE	FALSE
3U87	FALSE	FALSE	FALSE	FALSE	FALSE	FALSE	FALSE
3U98	TRUE	FALSE	FALSE	FALSE	FALSE	FALSE	FALSE
3U9A	TRUE	FALSE	FALSE	FALSE	FALSE	FALSE	FALSE
3UDW	FALSE	FALSE	FALSE	FALSE	FALSE	FALSE	FALSE
3UEZ	FALSE	FALSE	FALSE	FALSE	FALSE	FALSE	FALSE
3UGB	FALSE	FALSE	FALSE	FALSE	FALSE	FALSE	FALSE
3UIN	FALSE	TRUE	FALSE	TRUE	FALSE	FALSE	FALSE
3UIO	FALSE	TRUE	FALSE	TRUE	FALSE	FALSE	FALSE
3UIP	FALSE	TRUE	FALSE	FALSE	FALSE	FALSE	FALSE
3UIT	FALSE	FALSE	FALSE	FALSE	FALSE	FALSE	FALSE
3UL7	TRUE	FALSE	FALSE	FALSE	FALSE	FALSE	FALSE
3UL8	TRUE	FALSE	FALSE	FALSE	FALSE	FALSE	FALSE
3UL9	TRUE	FALSE	FALSE	FALSE	FALSE	FALSE	FALSE
3ULA	TRUE	FALSE	FALSE	FALSE	FALSE	FALSE	FALSE
3ULY	FALSE	FALSE	FALSE	FALSE	FALSE	FALSE	FALSE
3UM0	FALSE	FALSE	FALSE	FALSE	FALSE	FALSE	FALSE
3UM1	FALSE	FALSE	FALSE	FALSE	FALSE	FALSE	FALSE
3UM2	FALSE	FALSE	FALSE	FALSE	FALSE	FALSE	FALSE
3UON	FALSE	TRUE	TRUE	FALSE	TRUE	FALSE	FALSE
3UPR	TRUE	FALSE	FALSE	FALSE	FALSE	FALSE	FALSE
3UTQ	TRUE	FALSE	FALSE	FALSE	FALSE	FALSE	FALSE
3UTS	TRUE	FALSE	FALSE	TRUE	FALSE	FALSE	FALSE
3UTT	TRUE	FALSE	FALSE	FALSE	FALSE	FALSE	FALSE
3UTU	TRUE	FALSE	FALSE	FALSE	FALSE	FALSE	FALSE
3UVJ	TRUE	FALSE	FALSE	FALSE	FALSE	FALSE	FALSE
3UVK	TRUE	FALSE	FALSE	FALSE	FALSE	FALSE	FALSE
3UVL	FALSE	FALSE	FALSE	FALSE	FALSE	FALSE	FALSE
3UVM	FALSE	FALSE	FALSE	FALSE	FALSE	FALSE	FALSE
3UVN	FALSE	FALSE	FALSE	FALSE	FALSE	FALSE	FALSE
3UVO	FALSE	FALSE	FALSE	FALSE	FALSE	FALSE	FALSE
3UWJ	TRUE	FALSE	FALSE	FALSE	FALSE	FALSE	FALSE
3UX0	FALSE	FALSE	FALSE	FALSE	FALSE	FALSE	FALSE
3UXG	TRUE	FALSE	FALSE	FALSE	FALSE	FALSE	FALSE
3UZD	FALSE	FALSE	FALSE	FALSE	FALSE	FALSE	FALSE
3V2O	FALSE	FALSE	FALSE	FALSE	FALSE	FALSE	FALSE
3V2W	FALSE	FALSE	FALSE	FALSE	FALSE	FALSE	FALSE
3V2X	FALSE	FALSE	FALSE	FALSE	FALSE	FALSE	FALSE
3V2Y	FALSE	FALSE	FALSE	FALSE	FALSE	FALSE	FALSE
3V30	TRUE	FALSE	FALSE	FALSE	FALSE	FALSE	FALSE
3V31	FALSE	FALSE	FALSE	FALSE	FALSE	FALSE	FALSE
3V43	FALSE	FALSE	FALSE	FALSE	FALSE	FALSE	FALSE
3V5D	TRUE	FALSE	FALSE	FALSE	FALSE	FALSE	FALSE
3V5H	TRUE	FALSE	FALSE	FALSE	FALSE	FALSE	FALSE
3V5K	TRUE	FALSE	FALSE	FALSE	FALSE	FALSE	FALSE
3V5W	FALSE	FALSE	FALSE	FALSE	FALSE	FALSE	FALSE
3V6B	TRUE	FALSE	FALSE	FALSE	FALSE	FALSE	FALSE
3V6C	FALSE	FALSE	FALSE	FALSE	FALSE	FALSE	FALSE
3V6E	FALSE	FALSE	FALSE	FALSE	FALSE	FALSE	FALSE
3V79	TRUE	FALSE	FALSE	FALSE	FALSE	FALSE	FALSE
3V89	TRUE	FALSE	FALSE	FALSE	FALSE	FALSE	FALSE
3V8X	TRUE	FALSE	FALSE	TRUE	FALSE	FALSE	FALSE
3VA2	FALSE	FALSE	FALSE	FALSE	FALSE	FALSE	FALSE
3VA4	TRUE	FALSE	FALSE	FALSE	FALSE	FALSE	FALSE
3VD8	FALSE	FALSE	FALSE	FALSE	FALSE	FALSE	FALSE
3VE1	TRUE	FALSE	FALSE	FALSE	FALSE	FALSE	FALSE
3VF0	TRUE	FALSE	FALSE	FALSE	FALSE	FALSE	FALSE
3VFM	TRUE	FALSE	FALSE	FALSE	FALSE	FALSE	FALSE
3VFN	TRUE	FALSE	FALSE	FALSE	FALSE	FALSE	FALSE
3VFO	TRUE	FALSE	FALSE	FALSE	FALSE	FALSE	FALSE
3VFP	TRUE	FALSE	FALSE	FALSE	FALSE	FALSE	FALSE
3VFR	TRUE	FALSE	FALSE	TRUE	FALSE	FALSE	FALSE
3VFS	TRUE	FALSE	FALSE	FALSE	FALSE	FALSE	FALSE
3VFT	TRUE	FALSE	FALSE	TRUE	FALSE	FALSE	FALSE
3VFU	TRUE	FALSE	FALSE	FALSE	FALSE	FALSE	FALSE
3VFV	TRUE	FALSE	FALSE	FALSE	FALSE	FALSE	FALSE
3VFW	TRUE	FALSE	FALSE	FALSE	FALSE	FALSE	FALSE
3VH8	TRUE	FALSE	FALSE	FALSE	FALSE	FALSE	FALSE
3VQH	TRUE	FALSE	FALSE	FALSE	FALSE	FALSE	FALSE
3VRI	TRUE	FALSE	FALSE	FALSE	FALSE	FALSE	FALSE
3VRJ	TRUE	FALSE	FALSE	FALSE	FALSE	FALSE	FALSE
3VRO	TRUE	FALSE	FALSE	FALSE	FALSE	FALSE	FALSE
3VRP	TRUE	FALSE	FALSE	FALSE	FALSE	FALSE	FALSE
3VRR	TRUE	FALSE	FALSE	FALSE	FALSE	FALSE	FALSE
3VTV	TRUE	FALSE	FALSE	FALSE	FALSE	FALSE	FALSE
3VTW	TRUE	FALSE	FALSE	FALSE	FALSE	FALSE	FALSE
3VU7	FALSE	FALSE	FALSE	FALSE	FALSE	FALSE	FALSE
3VUD	TRUE	FALSE	FALSE	FALSE	FALSE	FALSE	FALSE
3VUG	TRUE	FALSE	FALSE	FALSE	FALSE	FALSE	FALSE
3VUH	TRUE	FALSE	FALSE	FALSE	FALSE	FALSE	FALSE
3VUI	TRUE	FALSE	FALSE	FALSE	FALSE	FALSE	FALSE
3VUK	TRUE	FALSE	FALSE	FALSE	FALSE	FALSE	FALSE
3VUL	TRUE	FALSE	FALSE	FALSE	FALSE	FALSE	FALSE
3VUM	TRUE	FALSE	FALSE	FALSE	FALSE	FALSE	FALSE
3VUY	FALSE	FALSE	FALSE	FALSE	FALSE	FALSE	FALSE
3VVW	FALSE	FALSE	FALSE	FALSE	FALSE	FALSE	FALSE
3VW7	FALSE	FALSE	FALSE	FALSE	FALSE	FALSE	FALSE
3VWJ	FALSE	FALSE	FALSE	FALSE	FALSE	FALSE	FALSE
3VWK	FALSE	FALSE	FALSE	FALSE	FALSE	FALSE	FALSE
3VXM	TRUE	FALSE	FALSE	FALSE	FALSE	FALSE	FALSE
3VXN	TRUE	FALSE	FALSE	FALSE	FALSE	FALSE	FALSE
3VXO	TRUE	FALSE	FALSE	FALSE	FALSE	FALSE	FALSE
3VXP	TRUE	FALSE	FALSE	FALSE	FALSE	FALSE	FALSE
3VXR	TRUE	FALSE	FALSE	FALSE	FALSE	FALSE	FALSE
3VXS	TRUE	FALSE	FALSE	FALSE	FALSE	FALSE	FALSE
3VXU	TRUE	FALSE	FALSE	FALSE	FALSE	FALSE	FALSE
3W0W	TRUE	FALSE	FALSE	FALSE	FALSE	FALSE	FALSE
3W11	TRUE	FALSE	FALSE	FALSE	FALSE	FALSE	FALSE
3W12	TRUE	FALSE	FALSE	FALSE	FALSE	FALSE	FALSE
3W13	TRUE	FALSE	FALSE	FALSE	FALSE	FALSE	FALSE
3W14	TRUE	TRUE	FALSE	FALSE	FALSE	FALSE	FALSE
3W39	TRUE	FALSE	FALSE	FALSE	FALSE	FALSE	FALSE
3W4U	FALSE	TRUE	TRUE	TRUE	TRUE	TRUE	TRUE
3W8H	FALSE	FALSE	FALSE	FALSE	FALSE	FALSE	FALSE
3W96	FALSE	FALSE	FALSE	FALSE	FALSE	FALSE	FALSE
3W97	FALSE	FALSE	FALSE	FALSE	FALSE	FALSE	FALSE
3W98	FALSE	FALSE	FALSE	FALSE	FALSE	FALSE	FALSE
3W99	FALSE	FALSE	FALSE	FALSE	FALSE	FALSE	FALSE
3WA9	FALSE	FALSE	FALSE	FALSE	FALSE	FALSE	FALSE
3WAA	FALSE	FALSE	FALSE	FALSE	FALSE	FALSE	FALSE
3WAO	FALSE	FALSE	FALSE	FALSE	FALSE	FALSE	FALSE
3WAP	FALSE	FALSE	FALSE	FALSE	FALSE	FALSE	FALSE
3WCP	TRUE	TRUE	TRUE	TRUE	TRUE	TRUE	TRUE
3WHT	TRUE	FALSE	FALSE	FALSE	FALSE	FALSE	FALSE
3WHU	TRUE	FALSE	FALSE	FALSE	FALSE	FALSE	FALSE
3WIM	FALSE	FALSE	FALSE	FALSE	FALSE	FALSE	FALSE
3WKJ	FALSE	FALSE	FALSE	FALSE	FALSE	FALSE	FALSE
3WNX	TRUE	FALSE	FALSE	FALSE	FALSE	FALSE	FALSE
3ZHF	FALSE	FALSE	FALSE	FALSE	FALSE	FALSE	FALSE
3ZKE	FALSE	FALSE	FALSE	FALSE	FALSE	FALSE	FALSE
3ZKJ	FALSE	TRUE	TRUE	TRUE	TRUE	TRUE	TRUE
3ZMQ	TRUE	FALSE	FALSE	FALSE	FALSE	FALSE	FALSE
3ZMS	TRUE	FALSE	FALSE	FALSE	FALSE	FALSE	FALSE
3ZMT	TRUE	FALSE	FALSE	FALSE	FALSE	FALSE	FALSE
3ZMU	TRUE	FALSE	FALSE	FALSE	FALSE	FALSE	FALSE
3ZMV	TRUE	FALSE	FALSE	FALSE	FALSE	FALSE	FALSE
3ZMZ	TRUE	FALSE	FALSE	FALSE	FALSE	FALSE	FALSE
3ZN0	TRUE	FALSE	FALSE	FALSE	FALSE	FALSE	FALSE
3ZN1	TRUE	FALSE	FALSE	FALSE	FALSE	FALSE	FALSE
3ZNG	FALSE	TRUE	TRUE	TRUE	TRUE	TRUE	TRUE
3ZNH	TRUE	FALSE	FALSE	FALSE	FALSE	FALSE	FALSE
3ZNI	FALSE	FALSE	FALSE	FALSE	FALSE	FALSE	FALSE
3ZNZ	FALSE	FALSE	FALSE	FALSE	FALSE	FALSE	FALSE
3ZRC	TRUE	TRUE	TRUE	TRUE	TRUE	TRUE	TRUE
3ZRF	TRUE	TRUE	TRUE	TRUE	TRUE	TRUE	TRUE
3ZTC	TRUE	TRUE	TRUE	TRUE	TRUE	TRUE	TRUE
3ZTD	TRUE	TRUE	TRUE	TRUE	TRUE	TRUE	TRUE
3ZUN	TRUE	TRUE	TRUE	TRUE	TRUE	TRUE	TRUE
3ZUS	FALSE	FALSE	FALSE	FALSE	FALSE	FALSE	FALSE
3ZYI	FALSE	FALSE	FALSE	FALSE	FALSE	FALSE	FALSE
3ZYJ	FALSE	FALSE	FALSE	FALSE	FALSE	FALSE	FALSE
4A0I	FALSE	FALSE	FALSE	FALSE	FALSE	FALSE	FALSE
4A49	TRUE	FALSE	FALSE	FALSE	FALSE	FALSE	FALSE
4A4B	TRUE	FALSE	FALSE	FALSE	FALSE	FALSE	FALSE
4A4C	TRUE	FALSE	FALSE	FALSE	FALSE	FALSE	FALSE
4A5W	TRUE	FALSE	TRUE	FALSE	TRUE	TRUE	TRUE
4A7J	FALSE	FALSE	FALSE	FALSE	FALSE	FALSE	FALSE
4A8X	FALSE	FALSE	FALSE	FALSE	FALSE	FALSE	FALSE
4ADF	FALSE	FALSE	FALSE	FALSE	FALSE	FALSE	FALSE
4AFI	FALSE	FALSE	FALSE	FALSE	FALSE	FALSE	FALSE
4AJ5	FALSE	FALSE	FALSE	FALSE	FALSE	FALSE	FALSE
4AJY	TRUE	TRUE	TRUE	TRUE	TRUE	TRUE	TRUE
4AP2	TRUE	FALSE	FALSE	FALSE	TRUE	FALSE	FALSE
4APF	TRUE	FALSE	FALSE	FALSE	FALSE	FALSE	FALSE
4APJ	TRUE	FALSE	FALSE	FALSE	FALSE	FALSE	FALSE
4AUQ	FALSE	FALSE	FALSE	FALSE	FALSE	FALSE	FALSE
4AWJ	TRUE	TRUE	TRUE	TRUE	TRUE	TRUE	TRUE
4AX9	TRUE	FALSE	FALSE	FALSE	FALSE	FALSE	FALSE
4AXA	FALSE	FALSE	FALSE	FALSE	FALSE	FALSE	FALSE
4AYV	TRUE	FALSE	FALSE	FALSE	FALSE	FALSE	FALSE
4AYY	TRUE	FALSE	FALSE	FALSE	FALSE	FALSE	FALSE
4AZ2	TRUE	FALSE	FALSE	FALSE	FALSE	FALSE	FALSE
4B36	TRUE	FALSE	FALSE	FALSE	FALSE	FALSE	FALSE
4B95	TRUE	TRUE	TRUE	TRUE	TRUE	TRUE	TRUE
4B9K	TRUE	TRUE	TRUE	TRUE	TRUE	TRUE	TRUE
4BA9	FALSE	FALSE	FALSE	FALSE	FALSE	FALSE	FALSE
4BAY	TRUE	FALSE	FALSE	FALSE	FALSE	FALSE	FALSE
4BCK	FALSE	FALSE	FALSE	FALSE	FALSE	FALSE	FALSE
4BCM	FALSE	FALSE	FALSE	FALSE	FALSE	FALSE	FALSE
4BCO	FALSE	FALSE	FALSE	FALSE	FALSE	FALSE	FALSE
4BCP	FALSE	FALSE	FALSE	FALSE	FALSE	FALSE	FALSE
4BD3	FALSE	FALSE	FALSE	FALSE	FALSE	FALSE	FALSE
4BD9	FALSE	FALSE	FALSE	FALSE	FALSE	FALSE	FALSE
4BIK	TRUE	FALSE	FALSE	FALSE	FALSE	FALSE	FALSE
4BK5	FALSE	FALSE	FALSE	FALSE	FALSE	FALSE	FALSE
4BKA	FALSE	FALSE	FALSE	FALSE	FALSE	FALSE	FALSE
4BKF	FALSE	FALSE	FALSE	FALSE	FALSE	FALSE	FALSE
4BKS	TRUE	TRUE	TRUE	TRUE	TRUE	TRUE	TRUE
4BKT	TRUE	TRUE	TRUE	TRUE	TRUE	TRUE	TRUE
4BKX	FALSE	FALSE	FALSE	FALSE	FALSE	FALSE	FALSE
4BOS	FALSE	FALSE	FALSE	FALSE	FALSE	FALSE	FALSE
4BOZ	FALSE	FALSE	FALSE	FALSE	FALSE	FALSE	FALSE
4BSR	FALSE	FALSE	FALSE	FALSE	FALSE	FALSE	FALSE
4BSS	FALSE	FALSE	FALSE	FALSE	FALSE	FALSE	FALSE
4BST	FALSE	FALSE	FALSE	FALSE	FALSE	FALSE	FALSE
4BUZ	TRUE	FALSE	FALSE	FALSE	FALSE	FALSE	FALSE
4BVU	FALSE	FALSE	FALSE	FALSE	FALSE	FALSE	FALSE
4BWS	TRUE	FALSE	FALSE	FALSE	FALSE	FALSE	FALSE
4BXO	FALSE	FALSE	FALSE	FALSE	FALSE	FALSE	FALSE
4BXU	TRUE	FALSE	FALSE	FALSE	FALSE	FALSE	FALSE
4C02	FALSE	FALSE	FALSE	FALSE	FALSE	FALSE	FALSE
4C0D	FALSE	FALSE	FALSE	FALSE	FALSE	FALSE	FALSE
4C2A	TRUE	FALSE	FALSE	FALSE	FALSE	FALSE	FALSE
4C2B	TRUE	FALSE	FALSE	FALSE	FALSE	FALSE	FALSE
4C4P	FALSE	FALSE	FALSE	FALSE	FALSE	FALSE	FALSE
4C78	FALSE	FALSE	FALSE	FALSE	FALSE	FALSE	FALSE
4CAY	FALSE	FALSE	FALSE	FALSE	FALSE	FALSE	FALSE
4CC2	FALSE	FALSE	FALSE	FALSE	FALSE	FALSE	FALSE
4CC9	TRUE	FALSE	FALSE	FALSE	FALSE	FALSE	FALSE
4CGY	FALSE	FALSE	FALSE	FALSE	FALSE	FALSE	FALSE
4CHT	FALSE	FALSE	FALSE	FALSE	FALSE	FALSE	FALSE
4CMM	FALSE	FALSE	FALSE	FALSE	FALSE	FALSE	FALSE
4CY2	FALSE	FALSE	FALSE	FALSE	FALSE	FALSE	FALSE
4D8D	FALSE	FALSE	FALSE	FALSE	FALSE	FALSE	FALSE
4D9R	TRUE	FALSE	FALSE	FALSE	FALSE	FALSE	FALSE
4DAY	FALSE	FALSE	FALSE	FALSE	FALSE	FALSE	FALSE
4DBG	FALSE	FALSE	FALSE	FALSE	FALSE	FALSE	FALSE
4DCB	TRUE	FALSE	FALSE	FALSE	FALSE	FALSE	FALSE
4DCK	FALSE	FALSE	FALSE	FALSE	FALSE	FALSE	FALSE
4DCN	FALSE	FALSE	FALSE	FALSE	FALSE	FALSE	FALSE
4DDG	FALSE	FALSE	FALSE	FALSE	FALSE	FALSE	FALSE
4DDI	FALSE	FALSE	FALSE	FALSE	FALSE	FALSE	FALSE
4DEP	TRUE	FALSE	FALSE	FALSE	FALSE	FALSE	FALSE
4DGL	FALSE	FALSE	FALSE	FALSE	FALSE	FALSE	FALSE
4DHJ	FALSE	FALSE	FALSE	FALSE	FALSE	FALSE	FALSE
4DHZ	FALSE	FALSE	FALSE	FALSE	FALSE	FALSE	FALSE
4DIN	FALSE	FALSE	FALSE	FALSE	FALSE	FALSE	FALSE
4DJC	FALSE	FALSE	FALSE	FALSE	FALSE	FALSE	FALSE
4DJH	FALSE	TRUE	FALSE	FALSE	FALSE	TRUE	FALSE
4DKD	TRUE	TRUE	TRUE	TRUE	TRUE	TRUE	TRUE
4DOH	FALSE	FALSE	FALSE	FALSE	FALSE	FALSE	FALSE
4DOQ	FALSE	FALSE	FALSE	FALSE	FALSE	FALSE	FALSE
4DRB	FALSE	FALSE	FALSE	FALSE	FALSE	FALSE	FALSE
4DRH	TRUE	FALSE	FALSE	FALSE	FALSE	FALSE	FALSE
4DRI	TRUE	FALSE	FALSE	FALSE	FALSE	FALSE	FALSE
4DRJ	TRUE	FALSE	FALSE	FALSE	FALSE	FALSE	FALSE
4DRW	FALSE	FALSE	FALSE	FALSE	FALSE	FALSE	FALSE
4DXR	TRUE	FALSE	FALSE	FALSE	FALSE	FALSE	FALSE
4DXS	TRUE	FALSE	FALSE	FALSE	FALSE	FALSE	FALSE
4DY7	TRUE	FALSE	FALSE	FALSE	FALSE	FALSE	FALSE
4E0S	TRUE	FALSE	TRUE	FALSE	TRUE	TRUE	TRUE
4E5X	TRUE	FALSE	FALSE	FALSE	FALSE	FALSE	FALSE
4E7R	TRUE	FALSE	FALSE	FALSE	FALSE	FALSE	FALSE
4EGC	FALSE	FALSE	FALSE	FALSE	FALSE	FALSE	FALSE
4EHP	TRUE	FALSE	FALSE	FALSE	FALSE	FALSE	FALSE
4EIY	FALSE	TRUE	TRUE	TRUE	TRUE	TRUE	TRUE
4EJX	TRUE	FALSE	FALSE	FALSE	FALSE	FALSE	FALSE
4EN3	FALSE	FALSE	FALSE	FALSE	FALSE	FALSE	FALSE
4EOI	FALSE	FALSE	FALSE	FALSE	FALSE	FALSE	FALSE
4EOJ	FALSE	FALSE	FALSE	FALSE	FALSE	FALSE	FALSE
4EOK	FALSE	FALSE	FALSE	FALSE	FALSE	FALSE	FALSE
4EOL	FALSE	FALSE	FALSE	FALSE	FALSE	FALSE	FALSE
4EOM	FALSE	FALSE	FALSE	FALSE	FALSE	FALSE	FALSE
4EON	FALSE	FALSE	FALSE	FALSE	FALSE	FALSE	FALSE
4EOO	FALSE	FALSE	FALSE	FALSE	FALSE	FALSE	FALSE
4EOP	FALSE	FALSE	FALSE	FALSE	FALSE	FALSE	FALSE
4EOQ	FALSE	FALSE	FALSE	FALSE	FALSE	FALSE	FALSE
4EOR	FALSE	FALSE	FALSE	FALSE	FALSE	FALSE	FALSE
4EOS	FALSE	FALSE	FALSE	FALSE	FALSE	FALSE	FALSE
4ERY	FALSE	FALSE	FALSE	FALSE	FALSE	FALSE	FALSE
4ES0	FALSE	FALSE	FALSE	FALSE	FALSE	FALSE	FALSE
4EUP	TRUE	FALSE	FALSE	FALSE	FALSE	FALSE	FALSE
4EWR	FALSE	FALSE	FALSE	FALSE	FALSE	FALSE	FALSE
4EXT	FALSE	FALSE	FALSE	FALSE	FALSE	FALSE	FALSE
4F02	FALSE	FALSE	FALSE	FALSE	FALSE	FALSE	FALSE
4F1Z	TRUE	FALSE	FALSE	FALSE	FALSE	FALSE	FALSE
4F27	TRUE	FALSE	FALSE	FALSE	FALSE	FALSE	FALSE
4F6S	FALSE	FALSE	FALSE	FALSE	FALSE	FALSE	FALSE
4F6U	FALSE	FALSE	FALSE	FALSE	FALSE	FALSE	FALSE
4F6W	FALSE	FALSE	FALSE	FALSE	FALSE	FALSE	FALSE
4F70	FALSE	FALSE	FALSE	FALSE	FALSE	FALSE	FALSE
4F77	TRUE	TRUE	FALSE	TRUE	FALSE	FALSE	FALSE
4F7J	FALSE	FALSE	FALSE	FALSE	FALSE	FALSE	FALSE
4F7L	FALSE	FALSE	FALSE	FALSE	FALSE	FALSE	FALSE
4F7M	TRUE	FALSE	FALSE	FALSE	FALSE	FALSE	FALSE
4F7N	FALSE	FALSE	FALSE	FALSE	FALSE	FALSE	FALSE
4F7P	TRUE	FALSE	FALSE	FALSE	FALSE	FALSE	FALSE
4F7S	FALSE	FALSE	FALSE	FALSE	FALSE	FALSE	FALSE
4F7T	TRUE	FALSE	FALSE	FALSE	FALSE	FALSE	FALSE
4F7U	FALSE	FALSE	FALSE	FALSE	FALSE	FALSE	FALSE
4F99	FALSE	FALSE	FALSE	FALSE	FALSE	FALSE	FALSE
4F9A	FALSE	FALSE	FALSE	FALSE	FALSE	FALSE	FALSE
4F9B	FALSE	FALSE	FALSE	FALSE	FALSE	FALSE	FALSE
4F9C	FALSE	FALSE	FALSE	FALSE	FALSE	FALSE	FALSE
4FA8	FALSE	FALSE	FALSE	FALSE	FALSE	FALSE	FALSE
4FAO	TRUE	FALSE	FALSE	FALSE	FALSE	FALSE	FALSE
4FAP	TRUE	FALSE	FALSE	FALSE	FALSE	FALSE	FALSE
4FC3	TRUE	TRUE	TRUE	TRUE	TRUE	TRUE	TRUE
4FE8	TRUE	FALSE	FALSE	FALSE	FALSE	FALSE	FALSE
4FEC	TRUE	FALSE	FALSE	FALSE	FALSE	FALSE	FALSE
4FED	TRUE	FALSE	FALSE	FALSE	FALSE	FALSE	FALSE
4FI9	TRUE	FALSE	FALSE	FALSE	FALSE	FALSE	FALSE
4FJ3	TRUE	FALSE	FALSE	FALSE	FALSE	FALSE	FALSE
4FJV	FALSE	FALSE	FALSE	FALSE	FALSE	FALSE	FALSE
4FL5	TRUE	FALSE	FALSE	FALSE	FALSE	FALSE	FALSE
4FQX	FALSE	TRUE	TRUE	TRUE	TRUE	TRUE	TRUE
4FTG	FALSE	FALSE	FALSE	FALSE	FALSE	FALSE	FALSE
4FTV	TRUE	FALSE	FALSE	FALSE	FALSE	FALSE	FALSE
4FWF	FALSE	FALSE	FALSE	FALSE	FALSE	FALSE	FALSE
4FX3	FALSE	FALSE	FALSE	FALSE	FALSE	FALSE	FALSE
4FXW	FALSE	FALSE	FALSE	FALSE	FALSE	FALSE	FALSE
4FYS	TRUE	TRUE	TRUE	TRUE	TRUE	TRUE	TRUE
4FZV	FALSE	FALSE	FALSE	FALSE	FALSE	FALSE	FALSE
4G0N	TRUE	TRUE	TRUE	TRUE	TRUE	TRUE	TRUE
4G1W	TRUE	FALSE	FALSE	FALSE	FALSE	FALSE	FALSE
4G69	TRUE	FALSE	FALSE	FALSE	FALSE	FALSE	FALSE
4G6L	FALSE	FALSE	FALSE	FALSE	FALSE	FALSE	FALSE
4G8A	TRUE	FALSE	FALSE	FALSE	FALSE	FALSE	FALSE
4G8G	TRUE	FALSE	FALSE	FALSE	FALSE	FALSE	FALSE
4G8I	TRUE	FALSE	FALSE	FALSE	FALSE	FALSE	FALSE
4G9D	TRUE	FALSE	FALSE	FALSE	FALSE	FALSE	FALSE
4G9F	TRUE	FALSE	FALSE	FALSE	FALSE	FALSE	FALSE
4GBX	FALSE	TRUE	TRUE	TRUE	TRUE	TRUE	TRUE
4GDK	FALSE	FALSE	FALSE	FALSE	FALSE	FALSE	FALSE
4GDL	FALSE	FALSE	FALSE	FALSE	FALSE	FALSE	FALSE
4GGF	FALSE	FALSE	FALSE	FALSE	FALSE	FALSE	FALSE
4GK0	FALSE	FALSE	FALSE	FALSE	FALSE	FALSE	FALSE
4GK5	FALSE	FALSE	FALSE	FALSE	FALSE	FALSE	FALSE
4GKN	TRUE	FALSE	FALSE	FALSE	FALSE	FALSE	FALSE
4GKS	TRUE	FALSE	FALSE	FALSE	FALSE	FALSE	FALSE
4GMJ	FALSE	FALSE	FALSE	FALSE	FALSE	FALSE	FALSE
4GNE	FALSE	FALSE	FALSE	FALSE	FALSE	FALSE	FALSE
4GNF	FALSE	FALSE	FALSE	FALSE	FALSE	FALSE	FALSE
4GOW	TRUE	FALSE	FALSE	FALSE	FALSE	FALSE	FALSE
4GQB	FALSE	FALSE	FALSE	FALSE	FALSE	FALSE	FALSE
4GS7	FALSE	FALSE	FALSE	FALSE	FALSE	FALSE	FALSE
4GU0	FALSE	FALSE	FALSE	FALSE	FALSE	FALSE	FALSE
4GUP	TRUE	FALSE	FALSE	FALSE	FALSE	FALSE	FALSE
4GUR	FALSE	FALSE	FALSE	FALSE	FALSE	FALSE	FALSE
4GUS	FALSE	FALSE	FALSE	FALSE	FALSE	FALSE	FALSE
4GVC	FALSE	FALSE	FALSE	FALSE	FALSE	FALSE	FALSE
4GYY	FALSE	FALSE	FALSE	FALSE	FALSE	FALSE	FALSE
4GZ3	FALSE	FALSE	FALSE	FALSE	FALSE	FALSE	FALSE
4H36	FALSE	FALSE	FALSE	FALSE	FALSE	FALSE	FALSE
4H39	FALSE	FALSE	FALSE	FALSE	FALSE	FALSE	FALSE
4H3B	FALSE	FALSE	FALSE	FALSE	FALSE	FALSE	FALSE
4H3H	FALSE	FALSE	FALSE	FALSE	FALSE	FALSE	FALSE
4H3K	FALSE	FALSE	FALSE	FALSE	FALSE	FALSE	FALSE
4H3Q	FALSE	TRUE	TRUE	FALSE	FALSE	FALSE	FALSE
4H4F	TRUE	FALSE	FALSE	FALSE	FALSE	FALSE	FALSE
4H5S	FALSE	FALSE	FALSE	FALSE	FALSE	FALSE	FALSE
4H75	FALSE	FALSE	FALSE	FALSE	FALSE	FALSE	FALSE
4H9N	FALSE	FALSE	FALSE	FALSE	FALSE	FALSE	FALSE
4H9O	FALSE	FALSE	FALSE	FALSE	FALSE	FALSE	FALSE
4H9P	FALSE	FALSE	FALSE	FALSE	FALSE	FALSE	FALSE
4H9Q	FALSE	FALSE	FALSE	FALSE	FALSE	FALSE	FALSE
4H9R	FALSE	FALSE	FALSE	FALSE	FALSE	FALSE	FALSE
4H9S	FALSE	FALSE	FALSE	FALSE	FALSE	FALSE	FALSE
4HFZ	TRUE	FALSE	FALSE	FALSE	FALSE	FALSE	FALSE
4HGA	FALSE	FALSE	FALSE	FALSE	FALSE	FALSE	FALSE
4HHB	TRUE	TRUE	TRUE	TRUE	TRUE	TRUE	TRUE
4HI8	FALSE	FALSE	FALSE	FALSE	FALSE	FALSE	FALSE
4HI9	FALSE	FALSE	FALSE	FALSE	FALSE	FALSE	FALSE
4HKJ	TRUE	FALSE	FALSE	TRUE	FALSE	FALSE	FALSE
4HLQ	TRUE	FALSE	FALSE	FALSE	FALSE	FALSE	FALSE
4HMY	FALSE	TRUE	FALSE	TRUE	FALSE	TRUE	FALSE
4HNA	FALSE	FALSE	FALSE	FALSE	FALSE	FALSE	FALSE
4HRE	FALSE	FALSE	FALSE	FALSE	FALSE	FALSE	FALSE
4HRG	FALSE	FALSE	FALSE	FALSE	FALSE	FALSE	FALSE
4HRH	FALSE	FALSE	FALSE	FALSE	FALSE	FALSE	FALSE
4HSA	FALSE	FALSE	FALSE	FALSE	FALSE	FALSE	FALSE
4HTC	TRUE	FALSE	FALSE	FALSE	FALSE	FALSE	FALSE
4HWZ	TRUE	FALSE	FALSE	FALSE	FALSE	FALSE	FALSE
4HX1	TRUE	FALSE	FALSE	FALSE	FALSE	FALSE	FALSE
4HXD	FALSE	FALSE	FALSE	FALSE	FALSE	FALSE	FALSE
4HXI	TRUE	FALSE	FALSE	FALSE	FALSE	FALSE	FALSE
4HYS	TRUE	FALSE	FALSE	FALSE	FALSE	FALSE	FALSE
4HYU	TRUE	FALSE	FALSE	FALSE	FALSE	FALSE	FALSE
4I0P	FALSE	FALSE	FALSE	FALSE	FALSE	FALSE	FALSE
4I3Z	FALSE	FALSE	FALSE	FALSE	FALSE	FALSE	FALSE
4I48	TRUE	FALSE	FALSE	FALSE	FALSE	FALSE	FALSE
4I4W	TRUE	FALSE	FALSE	FALSE	FALSE	FALSE	FALSE
4I6L	FALSE	FALSE	FALSE	FALSE	FALSE	FALSE	FALSE
4IAQ	FALSE	FALSE	FALSE	FALSE	FALSE	FALSE	FALSE
4IBL	TRUE	FALSE	FALSE	FALSE	FALSE	FALSE	FALSE
4IE9	FALSE	FALSE	FALSE	FALSE	FALSE	FALSE	FALSE
4IEA	TRUE	FALSE	FALSE	FALSE	FALSE	FALSE	FALSE
4IHL	TRUE	FALSE	FALSE	FALSE	FALSE	FALSE	FALSE
4II5	FALSE	FALSE	FALSE	FALSE	FALSE	FALSE	FALSE
4IJ2	TRUE	TRUE	TRUE	TRUE	TRUE	TRUE	TRUE
4IJ9	FALSE	FALSE	FALSE	FALSE	FALSE	FALSE	FALSE
4IS6	FALSE	FALSE	FALSE	FALSE	FALSE	FALSE	FALSE
4ISL	FALSE	FALSE	FALSE	FALSE	FALSE	FALSE	FALSE
4ISN	TRUE	FALSE	FALSE	FALSE	FALSE	FALSE	FALSE
[truncated: 158 more rows]

## Sheet: Summary_statistics
	4D only			3D only			Both 4D and 3D			Statistics
	N.structure	N.OMIM	Perc.OMIM	N.structure	N.OMIM	Perc.OMIM	N.structure	N.OMIM	Perc.OMIM	P-value	MCC.4D	MCC.3D
iPAC	56	42	0.75	33	8	0.242424	287	258	0.898955	4.48977e-06	0.234962	0.188364
GraphPAC	43	31	0.72093	27	10	0.37037	286	258	0.902098	0.0040363	0.232528	0.207057
SpacePAC	21	11	0.52381	15	5	0.333333	306	268	0.875817	0.213678	0.209827	0.205198
